# Supplementary material for: MicroRNA expression profiles of bovine monocyte-derived macrophages infected in vitro with two strains of Streptococcus agalactiae
Source: BMC Genomics. 2018 Apr 10;19:241. doi: 10.1186/s12864-018-4591-3 (PMC5894239; doi:10.1186/s12864-018-4591-3)
Supplement: Supplementary file 4 — Table S3. The results of next generation sequencing of 20 libraries from bovine monocyte-derived macrophages. The number of initial reads per sample, the percentage of trimmed reads, the percentage of uniquely mapped reads, read distribution (% reads), length filtering (% of discarded reads) and an average read length (nt) for each sample are presented. (XLSX 14 kb) [file 12864_2018_4591_MOESM4_ESM.xlsx]

## Sheet: Sheet1
Sample Name	Initial number of reads	% trimmed reads	% of uniquely mapped reads	Read distribution (% reads)				Length filtering (% of discarded reads)		Average read length (nt)
				miRNA	snoRNA	snRNA	rRNA	reads <17nt	reads > 32nt
2-control	9406226	96.2	56.7	93	5	0	0	1	20	24.8
2-LPS	11160515	97.9	53.1	92	5	0	0	1	17	24.6
2-ST103	21945797	99.0	43.9	95	3	0	0	2	14	24.8
2-ST12	41663422	99.5	12.3	94	4	0	0	4	31	24.6
3-control	10465393	98.9	34.6	85	8	0	0	1	37	24.3
3-LPS	11719120	98.2	10.0	63	18	0	0	1	70	24.7
3-ST103	10771715	98.5	13.4	79	10	0	0	2	47	25.1
3-ST12	28471381	99.0	3.0	67	18	0	0	2	62	24.9
4-control	16854547	99.1	13.3	71	17	0	0	1	67	24.7
4-ST103	24759059	99.5	10.6	88	8	0	0	2	26	24.2
4-ST12	31226879	99.2	4.1	90	6	0	0	3	53	24.9
5-control	16512456	99.2	28.6	86	9	0	0	1	47	25.5
5-LPS	12820313	97.6	26.8	84	10	0	0	1	41	24.7
5-ST103	14807429	98.7	11.2	90	7	0	0	2	25	24.5
5-ST12	20084439	99.2	5.2	91	6	0	0	2	40	24.6
6-control	11676347	99.4	10.2	92	4	0	0	0	61	24.4
6-ST12	20334443	99.4	5.1	94	3	0	0	5	24	24.0
8-control	14231446	99.1	16.4	92	4	0	0	0	60	24.3
8-LPS	11310400	99.0	13.9	92	4	0	0	0	60	24.1
8-ST103	16520573	99.5	9.6	94	4	0	0	2	20	24.0
