# Supplementary material for: MicroRNA expression profiles of bovine monocyte-derived macrophages infected in vitro with two strains of Streptococcus agalactiae
Source: BMC Genomics. 2018 Apr 10;19:241. doi: 10.1186/s12864-018-4591-3 (PMC5894239; doi:10.1186/s12864-018-4591-3)
Supplement: Supplementary file 5 — Table S4. The lists of microRNAs identified in blood monocyte-derived macrophages infected in vitro with live Streptococcus agalactiae strains ST103 and ST12, LPS, and uninfected (controls), respectively. Mean reads number normalized across all samples were calculated using DESeq2. (XLSX 71 kb) [file 12864_2018_4591_MOESM5_ESM.xlsx]

## Sheet: control
mature	structure	chromosome	start	stop	strand	Mean_reads number
bta-miR-21-5p	miRNA	chr19	11033079	11033102	+	1.06325e+06
bta-let-7f	miRNA	chr8	86885231	86885252	+	113202
bta-let-7a-5p	miRNA	chr5	117119388	117119409	+	73345.2
bta-miR-148a	miRNA	chr4	70414294	70414315	+	62249.3
bta-let-7g	miRNA	chr22	49189344	49189365	+	55202.3
bta-miR-92a	miRNA	chr12	66227302	66227323	+	53787.3
bta-let-7i	miRNA	chr5	51209138	51209159	-	41457.2
bta-miR-30d	miRNA	chr14	8080297	8080320	+	40123.6
bta-miR-103	miRNA	chr13	51742428	51742450	-	35085.2
bta-miR-191	miRNA	chr22	51543484	51543506	+	32087.8
bta-miR-23a	miRNA	chr7	12981977	12981998	-	24862.7
bta-miR-146b	miRNA	chr26	22930915	22930938	+	21117.6
bta-miR-26b	miRNA	chr2	107133408	107133429	+	19364.2
bta-miR-423-3p	miRNA	chr19	21799535	21799558	+	17204
bta-miR-25	miRNA	chr25	36892500	36892521	+	17105
bta-miR-140	miRNA	chr18	37088192	37088213	+	13940.1
bta-miR-378	miRNA	chr4	10715305	10715326	+	13072.9
bta-miR-24-3p	miRNA	chr7	12981643	12981664	-	12189.5
bta-miR-27b	miRNA	chr8	83009883	83009903	+	9694.05
bta-miR-23b-3p	miRNA	chr8	83009652	83009674	+	7960.73
bta-miR-20a	miRNA	chr12	66227012	66227034	+	6429.1
bta-miR-125a	miRNA	chr18	58015549	58015571	+	5788.32
bta-miR-185	miRNA	chr17	74967079	74967100	+	5711.16
bta-miR-7	miRNA	chr21	19989084	19989107	+	5656.44
bta-miR-221	miRNA	chrX	103538899	103538920	+	5483.47
bta-let-7d	miRNA	chr8	86887438	86887459	+	5423.2
bta-miR-223	miRNA	chrX	99936326	99936347	-	5403.44
bta-miR-155	miRNA	chr1	10227315	10227337	-	4992.32
bta-miR-30c	miRNA	chr3	106059415	106059437	-	4916.89
bta-miR-99b	miRNA	chr18	58014874	58014895	+	4881.85
bta-miR-1246	miRNA	chr1	116822079	116822097	+	4542.49
bta-miR-93	miRNA	chr25	36892259	36892280	+	4098.41
bta-miR-320a	miRNA	chr8	70060389	70060410	-	3994.91
bta-miR-3432a	miRNA	chr25	34409336	34409357	-	3900.08
bta-miR-181a	miRNA	chr16	79685995	79686018	-	3808.12
bta-miR-532	miRNA	chrX	92886519	92886540	+	3742.39
bta-miR-146a	miRNA	chr7	74185055	74185078	+	3602.2
bta-miR-423-5p	miRNA	chr19	21799500	21799522	+	3418.43
bta-miR-17-5p	miRNA	chr12	66226567	66226590	+	3317.58
bta-miR-128	miRNA	chr22	9738649	9738669	+	3146.23
bta-miR-27a-3p	miRNA	chr7	12981796	12981815	-	3072.8
bta-miR-148b	miRNA	chr5	25849779	25849800	-	3069.68
bta-miR-132	miRNA	chr19	23651161	23651182	-	2770.07
bta-miR-222	miRNA	chrX	103538209	103538229	+	2717.86
bta-miR-99a-5p	miRNA	chr1	19931233	19931253	-	2538.85
bta-miR-1307	miRNA	chr26	24230119	24230140	-	2501.61
bta-miR-192	miRNA	chr29	43731679	43731701	+	2368.24
bta-miR-142-3p	miRNA	chr19	9527316	9527337	-	2359.73
bta-miR-142-5p	miRNA	chr19	9527357	9527376	-	2166.14
bta-miR-361	miRNA	chrX	74328427	74328448	+	2059.41
bta-miR-186	miRNA	chr3	74462309	74462330	+	1711.79
bta-miR-98	miRNA	chrX	96382704	96382725	-	1695.75
bta-miR-342	miRNA	chr21	66706908	66706932	+	1660.17
bta-miR-660	miRNA	chrX	92901865	92901886	+	1658.58
bta-miR-30e-5p	miRNA	chr3	106062544	106062567	-	1645.92
bta-miR-2427	miRNA	chr5	44133033	44133053	+	1469.96
bta-miR-669	miRNA	chr16	63239604	63239625	-	1433.05
bta-miR-151-3p	miRNA	chr14	4030362	4030382	+	1359.2
bta-miR-101	miRNA	chr3	80666467	80666487	+	1353.03
bta-miR-484	miRNA	chr25	14176049	14176070	+	1270.13
bta-miR-27a-5p	miRNA	chr7	12981834	12981855	-	1062.36
bta-miR-2898	miRNA	chr8	74354027	74354044	+	1001.88
bta-miR-181b	miRNA	chr16	79685811	79685834	-	1001.22
bta-miR-2484	miRNA	chrX	20461142	20461165	-	948.056
bta-let-7c	miRNA	chr1	19930511	19930532	-	933.643
bta-miR-150	miRNA	chr18	56407900	56407922	-	887.686
bta-miR-1249	miRNA	chr5	116348279	116348300	-	808.074
bta-miR-197	miRNA	chr3	33964974	33964995	-	755.703
bta-miR-1839	miRNA	chr14	1883888	1883911	-	751.519
bta-miR-502a	miRNA	chrX	92893875	92893896	+	714.114
bta-miR-2285t	miRNA	chr3	7929187	7929208	-	707.944
bta-miR-10a	miRNA	chr19	38549275	38549297	+	697.094
bta-miR-339a	miRNA	chr25	42294011	42294032	+	662.335
bta-miR-16a	miRNA	chr12	19596254	19596275	-	657.387
bta-miR-212	miRNA	chr19	23651627	23651649	-	622.335
bta-miR-194	miRNA	chr16	24306079	24306100	-	603.244
bta-miR-425-5p	miRNA	chr22	51543966	51543987	+	594.867
bta-miR-6120-3p	miRNA	chr7	45882345	45882366	+	576.828
bta-miR-1343-3p	miRNA	chr15	66264896	66264915	+	575.384
bta-miR-574	miRNA	chr18	63074639	63074662	-	565.165
bta-miR-92b	miRNA	chr3	15480739	15480760	-	543.077
bta-miR-2890	miRNA	chr25	39840065	39840084	+	535.889
bta-miR-652	miRNA	chrX	62939343	62939363	+	503.954
bta-miR-1291	miRNA	chr5	31283919	31283942	+	503.64
bta-miR-744	miRNA	chr19	31333524	31333545	+	498.117
bta-miR-15b	miRNA	chr1	107923436	107923457	-	481.719
bta-miR-345-3p	miRNA	chr21	66867140	66867159	+	469.509
bta-miR-677	miRNA	chr5	57121853	57121875	+	460.107
bta-miR-210	miRNA	chr29	51025486	51025508	+	453.974
bta-miR-374b	miRNA	chrX	82023932	82023953	+	448.665
bta-miR-374a	miRNA	chrX	81951234	81951255	+	431.585
bta-miR-30a-5p	miRNA	chr9	10768323	10768346	-	422.518
bta-miR-328	miRNA	chr18	34957620	34957641	-	396.373
bta-miR-2478	miRNA	chr9	28046292	28046311	-	380.041
bta-miR-2285aa	miRNA	chr2	5205432	5205454	+	364.568
bta-miR-874	miRNA	chr7	50687434	50687455	-	359.834
bta-miR-147	miRNA	chr10	65243388	65243409	-	353.267
bta-miR-125b	miRNA	chr1	19881398	19881419	-	349.858
bta-miR-29a	miRNA	chr4	95402320	95402342	-	338.343
bta-miR-296-3p	miRNA	chr13	58091982	58092003	+	332.884
bta-miR-505	miRNA	chrX	23387304	23387325	-	322.129
bta-miR-2889	miRNA	chr20	18039375	18039395	+	318.752
bta-miR-2887	miRNA	chr3	53472426	53472445	+	295.385
bta-miR-2284x	miRNA	chr1	3607802	3607822	-	267.857
bta-let-7a-3p	miRNA	chr5	117119436	117119456	+	267.299
bta-miR-6119-5p	miRNA	chrX	3998327	3998349	-	245.067
bta-miR-30b-5p	miRNA	chr14	8084737	8084758	+	242.341
bta-miR-2440	miRNA	chr5	111262381	111262400	-	234.293
bta-miR-193a-5p	miRNA	chr19	18824266	18824287	-	226.29
bta-miR-340	miRNA	chr7	1147045	1147067	+	226.164
bta-let-7e	miRNA	chr18	58015043	58015063	+	218.025
bta-miR-200c	miRNA	chr5	103859438	103859460	-	213.614
bta-miR-362-5p	miRNA	chrX	92898446	92898469	+	212.337
bta-miR-2411-3p	miRNA	chr3	16327518	16327542	-	210.758
bta-miR-32	miRNA	chr8	100305202	100305224	-	206.123
bta-miR-2332	miRNA	chr19	18582004	18582027	+	202.654
bta-miR-769	miRNA	chr18	53945906	53945927	+	202.386
bta-miR-421	miRNA	chrX	82024126	82024148	+	201.503
bta-miR-106b	miRNA	chr25	36892057	36892077	+	196.184
bta-miR-2284w	miRNA	chrX	2676193	2676213	+	190.626
bta-miR-1306	miRNA	chr17	74987969	74987989	+	185.875
bta-miR-1248	miRNA	chr10	58120394	58120420	+	184.257
bta-miR-19a	miRNA	chr12	66226884	66226906	+	178.279
bta-miR-28	miRNA	chr1	79250582	79250603	-	175.108
bta-miR-19b	miRNA	chrX	17918013	17918035	-	166.083
bta-miR-375	miRNA	chr2	107667524	107667546	-	158.676
bta-miR-2892	miRNA	chr12	81323228	81323249	-	139.489
bta-miR-2904	miRNA	chr3	53472323	53472341	+	138.396
bta-miR-2284ab	miRNA	chr6	103797778	103797798	+	133.998
bta-miR-363	miRNA	chrX	17917705	17917725	-	122.464
bta-miR-2285b	miRNA	chr3	52524781	52524802	-	113.896
bta-miR-331-3p	miRNA	chr5	25109117	25109137	+	109.203
bta-miR-326	miRNA	chr15	55314025	55314044	-	97.3173
bta-miR-2285f	miRNA	chr20	21839520	21839541	+	97.1296
bta-miR-149-5p	miRNA	chr3	120467962	120467984	+	90.0548
bta-miR-2340	miRNA	chr19	38899715	38899736	+	87.3407
bta-miR-29d-5p	miRNA	chr16	77562553	77562573	+	86.185
bta-miR-425-3p	miRNA	chr22	51544006	51544027	+	85.9476
bta-miR-331-5p	miRNA	chr5	25109081	25109098	+	81.0657
bta-miR-7859	miRNA	chr10	85658727	85658748	+	80.7702
bta-miR-22-5p	miRNA	chr19	23382484	23382505	-	75.8149
bta-miR-1468	miRNA	chrX	101844110	101844131	+	74.1505
bta-miR-29b	miRNA	chr4	95402702	95402724	-	73.2112
bta-miR-6524	miRNA	chr26	31733627	31733647	+	71.8259
bta-miR-2285k	miRNA	chr3	53564243	53564263	-	69.0857
bta-miR-15a	miRNA	chr12	19596395	19596415	-	68.6785
bta-miR-877	miRNA	chr23	28203223	28203242	-	63.5512
bta-miR-2419-5p	miRNA	chr4	66346517	66346538	-	62.4034
bta-miR-1434-3p	miRNA	chr7	21255439	21255459	+	59.122
bta-miR-21-3p	miRNA	chr19	11033118	11033139	+	57.8486
bta-miR-20b	miRNA	chrX	17918175	17918196	-	54.3601
p-bta-miR-1	novelmirna	chrX	62078856	62078873	-	53.5779
bta-miR-6517	miRNA	chr10	42712645	42712667	+	53.2059
bta-miR-2285p	miRNA	chr13	36660353	36660374	+	52.5836
bta-miR-2419-3p	miRNA	chr4	66346477	66346498	-	51.7069
bta-miR-365-3p	miRNA	chr19	18811284	18811305	-	51.2558
p-bta-miR-2	novelmirna	chr11	72573707	72573729	-	50.6742
bta-miR-2336	miRNA	chr19	22824681	22824702	+	50.2576
bta-miR-30b-3p	miRNA	chr14	8084775	8084795	+	44.0383
bta-miR-2424	miRNA	chr5	104262200	104262222	-	43.6082
bta-miR-330	miRNA	chr18	53654161	53654183	-	41.4426
bta-miR-1271	miRNA	chr7	39194962	39194983	+	41.1312
bta-miR-664b	miRNA	chr16	24379877	24379899	-	40.4563
bta-miR-34a	miRNA	chr16	45197411	45197432	+	39.1083
bta-miR-1842	miRNA	chr25	1744700	1744720	-	38.7696
bta-miR-454	miRNA	chr19	10339874	10339896	-	38.4358
bta-miR-760-3p	miRNA	chr3	49797120	49797139	-	38.1299
bta-miR-500	miRNA	chrX	92899710	92899732	+	35.7795
bta-miR-30f	miRNA	chr9	10730976	10730999	-	34.7216
bta-miR-3600	miRNA	chr19	23382446	23382467	+	34.5257
bta-miR-139	miRNA	chr15	52956221	52956243	-	33.8358
bta-miR-18a	miRNA	chr12	66226702	66226723	+	32.8572
bta-miR-215	miRNA	chr16	24305783	24305804	-	32.5845
bta-miR-1388-5p	miRNA	chr13	54375944	54375964	+	32.2243
bta-miR-486	miRNA	chr27	36261889	36261910	-	31.5605
bta-miR-708	miRNA	chr29	16686250	16686272	+	29.5893
bta-miR-6119-3p	miRNA	chrX	3998286	3998308	-	28.4911
bta-miR-130b	miRNA	chr17	74100549	74100570	-	26.3745
bta-miR-6523a	miRNA	chr24	46148487	46148508	-	26.3374
bta-miR-2448-3p	miRNA	chr6	115567395	115567416	-	26.2374
bta-miR-2457	miRNA	chr7	23425301	23425322	-	23.6601
bta-miR-181d	miRNA	chr7	12915272	12915294	+	23.2128
bta-miR-628	miRNA	chr10	55017706	55017727	+	22.855
bta-miR-2463	miRNA	chr7	85233659	85233680	-	19.8431
bta-miR-6520	miRNA	chr17	46090374	46090394	-	19.8378
bta-miR-23b-5p	miRNA	chr8	83009615	83009635	+	19.6154
bta-miR-34c	miRNA	chr15	22135438	22135459	+	19.3208
bta-miR-2284y	miRNA	chr7	60546384	60546404	+	19.2572
bta-miR-2299-3p	miRNA	chr12	29660169	29660189	-	19.17
bta-miR-671	miRNA	chr4	114614930	114614952	+	19.0652
bta-miR-296-5p	miRNA	chr13	58091948	58091966	+	18.948
bta-miR-9-5p	miRNA	chr7	90554727	90554748	-	18.8223
bta-miR-100	miRNA	chr15	33353437	33353458	-	18.7991
bta-miR-7860	miRNA	chr12	15638258	15638278	+	18.6712
bta-miR-502b	miRNA	chrX	92898001	92898021	+	18.3513
bta-miR-2284m	miRNA	chr2	118290718	118290737	-	18.3413
bta-miR-2313-5p	miRNA	chr15	34628908	34628929	+	17.759
bta-miR-2411-5p	miRNA	chr3	16327560	16327583	-	17.3644
bta-miR-151-5p	miRNA	chr14	4030326	4030346	+	16.7572
bta-miR-2285ad	miRNA	chr23	32381696	32381717	+	16.7125
bta-miR-2388-5p	miRNA	chr25	35300173	35300195	-	15.5319
bta-miR-2468	miRNA	chr8	5672123	5672144	+	15.3834
bta-miR-7857	miRNA	chr23	30890110	30890131	+	14.9172
bta-miR-2346	miRNA	chr19	51516024	51516045	+	14.0174
bta-miR-196b	miRNA	chr4	69327775	69327797	+	13.9943
bta-miR-24	miRNA	chr8	83010382	83010404	+	13.9226
bta-miR-218	miRNA	chr6	41545053	41545074	+	13.8009
bta-miR-17-3p	miRNA	chr12	66226604	66226623	+	13.5251
p-bta-miR-5	novelmirna	chr19	52855370	52855392	-	12.4674
bta-miR-2404	miRNA	chr8	74374438	74374457	-	11.9186
bta-miR-371	miRNA	chr18	61145853	61145875	-	11.9083
bta-miR-2320-3p	miRNA	chr16	50502494	50502515	+	11.5149
bta-miR-2431-3p	miRNA	chr5	56655701	56655723	-	11.4692
bta-miR-324	miRNA	chr19	27571390	27571412	-	11.2748
bta-miR-2403	miRNA	chr28	15505097	15505117	+	10.2261
bta-miR-2409	miRNA	chr29	50439136	50439155	-	10.1615
bta-miR-2311	miRNA	chr14	78968489	78968511	-	10.0753
bta-miR-29c	miRNA	chr16	77478646	77478667	+	9.84399
bta-miR-3533	miRNA	chr19	51870176	51870195	+	9.81959
bta-miR-2376	miRNA	chr23	7424176	7424198	-	9.28302
bta-miR-2447	miRNA	chr6	99588411	99588432	-	9.00273
bta-miR-107	miRNA	chr26	11288004	11288025	-	8.99358
bta-miR-491	miRNA	chr8	23661733	23661754	-	8.85256
p-bta-miR-4	novelmirna	chr23	32621795	32621816	+	8.72097
bta-miR-188	miRNA	chrX	92886841	92886862	+	8.6996
bta-miR-2368-3p	miRNA	chr22	15882013	15882032	+	8.28686
bta-miR-2443	miRNA	chr5	117119648	117119671	+	7.91397
bta-miR-2454-3p	miRNA	chr7	15917827	15917846	-	7.71232
bta-miR-6123	miRNA	chr13	58091685	58091705	+	7.70203
bta-miR-2285j	miRNA	chr23	3208844	3208865	-	7.66743
bta-miR-1296	miRNA	chr28	19569149	19569170	-	7.66106
bta-miR-95	miRNA	chr6	119145915	119145936	-	7.48812
bta-miR-224	miRNA	chrX	34664641	34664663	-	7.14842
bta-miR-16b	miRNA	chr1	107923292	107923312	-	7.14565
bta-miR-2285h	miRNA	chr12	15678882	15678903	+	7.00322
bta-miR-138	miRNA	chr22	14870593	14870615	+	6.63928
bta-miR-2349	miRNA	chr19	54221190	54221212	-	6.3172
bta-miR-3431	miRNA	chrX	34662715	34662736	-	6.27947
bta-miR-2415-3p	miRNA	chr3	102923816	102923836	+	5.90798
bta-miR-126-3p	miRNA	chr11	104131455	104131475	+	5.8254
bta-miR-4286	miRNA	chrX	57479143	57479159	-	5.79326
bta-miR-2285e	miRNA	chr9	89564164	89564185	+	5.71805
bta-miR-345-5p	miRNA	chr21	66867102	66867122	+	5.69552
bta-miR-2320-5p	miRNA	chr16	50502455	50502477	+	5.69177
bta-miR-2299-5p	miRNA	chr12	29660207	29660227	-	5.58133
bta-miR-1	miRNA	chr13	55237550	55237571	-	5.55343
bta-miR-2285c	miRNA	chr26	47184667	47184688	-	5.22735
bta-miR-106a	miRNA	chrX	17918574	17918595	-	5.19305
p-bta-miR-6	novelmirna	chr5	100643065	100643086	+	5.17232

## Sheet: LPS
mature	structure	chromosome	start	stop	strand	Mean_reads number
bta-miR-21-5p	miRNA	chr19	11033079	11033102	+	873095
bta-let-7f	miRNA	chr8	86885231	86885252	+	100946
bta-let-7a-5p	miRNA	chr5	117119388	117119409	+	65326.3
bta-miR-92a	miRNA	chr12	66227302	66227323	+	56196.8
bta-miR-148a	miRNA	chr4	70414294	70414315	+	55371.7
bta-let-7g	miRNA	chr22	49189344	49189365	+	53178.4
bta-miR-146b	miRNA	chr26	22930915	22930938	+	41332.1
bta-let-7i	miRNA	chr5	51209138	51209159	-	39912.6
bta-miR-30d	miRNA	chr14	8080297	8080320	+	36527
bta-miR-191	miRNA	chr22	51543484	51543506	+	31040
bta-miR-103	miRNA	chr13	51742428	51742450	-	28414.5
bta-miR-23a	miRNA	chr7	12981977	12981998	-	21532.9
bta-miR-26b	miRNA	chr2	107133408	107133429	+	18697.8
bta-miR-25	miRNA	chr25	36892500	36892521	+	16874.3
bta-miR-423-3p	miRNA	chr19	21799535	21799558	+	16836.3
bta-miR-378	miRNA	chr4	10715305	10715326	+	12470.7
bta-miR-140	miRNA	chr18	37088192	37088213	+	11725.8
bta-miR-24-3p	miRNA	chr7	12981643	12981664	-	9919.74
bta-miR-27b	miRNA	chr8	83009883	83009903	+	8721.42
bta-miR-23b-3p	miRNA	chr8	83009652	83009674	+	7831.92
bta-miR-155	miRNA	chr1	10227315	10227337	-	7270.58
bta-miR-221	miRNA	chrX	103538899	103538920	+	6499.13
bta-miR-7	miRNA	chr21	19989084	19989107	+	6496.02
bta-miR-1246	miRNA	chr1	116822079	116822097	+	6346.15
bta-miR-20a	miRNA	chr12	66227012	66227034	+	5751.78
bta-miR-223	miRNA	chrX	99936326	99936347	-	5549.65
bta-miR-185	miRNA	chr17	74967079	74967100	+	5338.94
bta-let-7d	miRNA	chr8	86887438	86887459	+	5256.87
bta-miR-30c	miRNA	chr3	106059415	106059437	-	4849.97
bta-miR-320a	miRNA	chr8	70060389	70060410	-	4617.49
bta-miR-222	miRNA	chrX	103538209	103538229	+	4399.71
bta-miR-125a	miRNA	chr18	58015549	58015571	+	4292.75
bta-miR-146a	miRNA	chr7	74185055	74185078	+	4141.75
bta-miR-423-5p	miRNA	chr19	21799500	21799522	+	3945.43
bta-miR-99b	miRNA	chr18	58014874	58014895	+	3795.98
bta-miR-93	miRNA	chr25	36892259	36892280	+	3776.42
bta-miR-532	miRNA	chrX	92886519	92886540	+	3563.98
bta-miR-3432a	miRNA	chr25	34409336	34409357	-	3562.85
bta-miR-181a	miRNA	chr16	79685995	79686018	-	3339.26
bta-miR-132	miRNA	chr19	23651161	23651182	-	3000.05
bta-miR-148b	miRNA	chr5	25849779	25849800	-	2927
bta-miR-17-5p	miRNA	chr12	66226567	66226590	+	2856.91
bta-miR-128	miRNA	chr22	9738649	9738669	+	2807.8
bta-miR-1307	miRNA	chr26	24230119	24230140	-	2410.72
bta-miR-192	miRNA	chr29	43731679	43731701	+	2233.06
bta-miR-99a-5p	miRNA	chr1	19931233	19931253	-	2210.01
bta-miR-27a-3p	miRNA	chr7	12981796	12981815	-	2038.86
bta-miR-142-5p	miRNA	chr19	9527357	9527376	-	1978.47
bta-miR-142-3p	miRNA	chr19	9527316	9527337	-	1978.33
bta-miR-361	miRNA	chrX	74328427	74328448	+	1969.77
bta-miR-342	miRNA	chr21	66706908	66706932	+	1936.51
bta-miR-186	miRNA	chr3	74462309	74462330	+	1779.98
bta-miR-30e-5p	miRNA	chr3	106062544	106062567	-	1737.7
bta-miR-98	miRNA	chrX	96382704	96382725	-	1646.02
bta-miR-660	miRNA	chrX	92901865	92901886	+	1474.82
bta-miR-27a-5p	miRNA	chr7	12981834	12981855	-	1386.86
bta-miR-669	miRNA	chr16	63239604	63239625	-	1383
bta-miR-2427	miRNA	chr5	44133033	44133053	+	1277.03
bta-miR-150	miRNA	chr18	56407900	56407922	-	1222.74
bta-miR-484	miRNA	chr25	14176049	14176070	+	1206.29
bta-miR-101	miRNA	chr3	80666467	80666487	+	1205.21
bta-miR-151-3p	miRNA	chr14	4030362	4030382	+	1113.15
bta-miR-181b	miRNA	chr16	79685811	79685834	-	1015.86
bta-let-7c	miRNA	chr1	19930511	19930532	-	899.184
bta-miR-2484	miRNA	chrX	20461142	20461165	-	834.81
bta-miR-339a	miRNA	chr25	42294011	42294032	+	711.996
bta-miR-197	miRNA	chr3	33964974	33964995	-	659.449
bta-miR-425-5p	miRNA	chr22	51543966	51543987	+	646.388
bta-miR-574	miRNA	chr18	63074639	63074662	-	631.668
bta-miR-2898	miRNA	chr8	74354027	74354044	+	624.842
bta-miR-212	miRNA	chr19	23651627	23651649	-	620.46
bta-miR-502a	miRNA	chrX	92893875	92893896	+	618.929
bta-miR-1839	miRNA	chr14	1883888	1883911	-	616.839
bta-miR-16a	miRNA	chr12	19596254	19596275	-	612.45
bta-miR-2889	miRNA	chr20	18039375	18039395	+	600.32
bta-miR-2285t	miRNA	chr3	7929187	7929208	-	595.433
bta-miR-10a	miRNA	chr19	38549275	38549297	+	589.021
bta-miR-1249	miRNA	chr5	116348279	116348300	-	585.983
bta-miR-677	miRNA	chr5	57121853	57121875	+	583.234
bta-miR-194	miRNA	chr16	24306079	24306100	-	554.364
bta-miR-1291	miRNA	chr5	31283919	31283942	+	540.713
bta-miR-374b	miRNA	chrX	82023932	82023953	+	525.547
bta-miR-652	miRNA	chrX	62939343	62939363	+	523.604
bta-miR-92b	miRNA	chr3	15480739	15480760	-	499.043
bta-miR-2887	miRNA	chr3	53472426	53472445	+	491.268
bta-miR-15b	miRNA	chr1	107923436	107923457	-	485.147
bta-miR-6120-3p	miRNA	chr7	45882345	45882366	+	482.879
bta-miR-2890	miRNA	chr25	39840065	39840084	+	473.907
bta-miR-1343-3p	miRNA	chr15	66264896	66264915	+	473.268
bta-miR-744	miRNA	chr19	31333524	31333545	+	430.567
bta-miR-345-3p	miRNA	chr21	66867140	66867159	+	427.92
bta-miR-874	miRNA	chr7	50687434	50687455	-	419.081
bta-miR-505	miRNA	chrX	23387304	23387325	-	395.197
bta-miR-30a-5p	miRNA	chr9	10768323	10768346	-	392.107
bta-miR-296-3p	miRNA	chr13	58091982	58092003	+	375.369
bta-miR-374a	miRNA	chrX	81951234	81951255	+	372.637
bta-miR-2285aa	miRNA	chr2	5205432	5205454	+	365.388
bta-miR-328	miRNA	chr18	34957620	34957641	-	339.566
bta-miR-29a	miRNA	chr4	95402320	95402342	-	331.929
bta-miR-125b	miRNA	chr1	19881398	19881419	-	312.812
bta-miR-2284x	miRNA	chr1	3607802	3607822	-	308.35
bta-miR-147	miRNA	chr10	65243388	65243409	-	295.217
bta-miR-30b-5p	miRNA	chr14	8084737	8084758	+	276.028
bta-miR-210	miRNA	chr29	51025486	51025508	+	272.697
bta-miR-2440	miRNA	chr5	111262381	111262400	-	260.628
bta-let-7a-3p	miRNA	chr5	117119436	117119456	+	247.07
bta-miR-375	miRNA	chr2	107667524	107667546	-	234.591
bta-miR-2478	miRNA	chr9	28046292	28046311	-	233.638
bta-miR-6119-5p	miRNA	chrX	3998327	3998349	-	230.111
bta-miR-362-5p	miRNA	chrX	92898446	92898469	+	228.477
bta-miR-769	miRNA	chr18	53945906	53945927	+	227.351
bta-let-7e	miRNA	chr18	58015043	58015063	+	203.761
bta-miR-421	miRNA	chrX	82024126	82024148	+	201.839
bta-miR-2904	miRNA	chr3	53472323	53472341	+	201.658
bta-miR-2284w	miRNA	chrX	2676193	2676213	+	200.357
bta-miR-106b	miRNA	chr25	36892057	36892077	+	183.69
bta-miR-200c	miRNA	chr5	103859438	103859460	-	181.736
bta-miR-340	miRNA	chr7	1147045	1147067	+	175.626
bta-miR-193a-5p	miRNA	chr19	18824266	18824287	-	170.566
bta-miR-19a	miRNA	chr12	66226884	66226906	+	169.969
bta-miR-1248	miRNA	chr10	58120394	58120420	+	167.711
bta-miR-32	miRNA	chr8	100305202	100305224	-	166.079
bta-miR-2332	miRNA	chr19	18582004	18582027	+	165.708
bta-miR-1306	miRNA	chr17	74987969	74987989	+	163.609
bta-miR-2411-3p	miRNA	chr3	16327518	16327542	-	157.012
bta-miR-19b	miRNA	chrX	17918013	17918035	-	149.665
bta-miR-2892	miRNA	chr12	81323228	81323249	-	143.009
bta-miR-28	miRNA	chr1	79250582	79250603	-	140.196
bta-miR-2284ab	miRNA	chr6	103797778	103797798	+	127.012
bta-miR-331-3p	miRNA	chr5	25109117	25109137	+	119.409
bta-miR-363	miRNA	chrX	17917705	17917725	-	119.139
bta-miR-29d-5p	miRNA	chr16	77562553	77562573	+	118.947
p-bta-miR-1	novelmirna	chrX	62078856	62078873	-	110.054
bta-miR-425-3p	miRNA	chr22	51544006	51544027	+	99.2786
bta-miR-149-5p	miRNA	chr3	120467962	120467984	+	95.6174
bta-miR-2285b	miRNA	chr3	52524781	52524802	-	90.9879
bta-miR-2285f	miRNA	chr20	21839520	21839541	+	86.4813
bta-miR-2419-3p	miRNA	chr4	66346477	66346498	-	79.7763
bta-miR-326	miRNA	chr15	55314025	55314044	-	78.1964
bta-miR-2340	miRNA	chr19	38899715	38899736	+	76.281
bta-miR-29b	miRNA	chr4	95402702	95402724	-	72.9197
bta-miR-877	miRNA	chr23	28203223	28203242	-	71.7903
bta-miR-22-5p	miRNA	chr19	23382484	23382505	-	70.3745
bta-miR-20b	miRNA	chrX	17918175	17918196	-	66.495
bta-miR-15a	miRNA	chr12	19596395	19596415	-	66.4582
bta-miR-7859	miRNA	chr10	85658727	85658748	+	65.1862
bta-miR-6524	miRNA	chr26	31733627	31733647	+	64.9615
bta-miR-2285k	miRNA	chr3	53564243	53564263	-	62.9382
bta-miR-331-5p	miRNA	chr5	25109081	25109098	+	62.5979
bta-miR-21-3p	miRNA	chr19	11033118	11033139	+	60.5872
bta-miR-365-3p	miRNA	chr19	18811284	18811305	-	58.8159
bta-miR-1468	miRNA	chrX	101844110	101844131	+	57.6822
bta-miR-1434-3p	miRNA	chr7	21255439	21255459	+	57.187
bta-miR-6517	miRNA	chr10	42712645	42712667	+	55.1233
bta-miR-664b	miRNA	chr16	24379877	24379899	-	50.4919
bta-miR-2285p	miRNA	chr13	36660353	36660374	+	49.9753
bta-miR-760-3p	miRNA	chr3	49797120	49797139	-	44.8991
bta-miR-2424	miRNA	chr5	104262200	104262222	-	44.528
p-bta-miR-2	novelmirna	chr11	72573707	72573729	-	43.5472
bta-miR-2419-5p	miRNA	chr4	66346517	66346538	-	43.2603
bta-miR-2336	miRNA	chr19	22824681	22824702	+	40.0317
bta-miR-486	miRNA	chr27	36261889	36261910	-	39.5842
bta-miR-1842	miRNA	chr25	1744700	1744720	-	38.7582
bta-miR-30b-3p	miRNA	chr14	8084775	8084795	+	38.2404
bta-miR-500	miRNA	chrX	92899710	92899732	+	37.6481
bta-miR-330	miRNA	chr18	53654161	53654183	-	37.2619
bta-miR-454	miRNA	chr19	10339874	10339896	-	37.2594
bta-miR-3600	miRNA	chr19	23382446	23382467	+	36.8454
bta-miR-1271	miRNA	chr7	39194962	39194983	+	35.4842
bta-miR-34a	miRNA	chr16	45197411	45197432	+	34.5081
bta-miR-18a	miRNA	chr12	66226702	66226723	+	32.8688
bta-miR-6523a	miRNA	chr24	46148487	46148508	-	31.8223
bta-miR-2448-3p	miRNA	chr6	115567395	115567416	-	30.9474
bta-miR-30f	miRNA	chr9	10730976	10730999	-	30.8376
bta-miR-215	miRNA	chr16	24305783	24305804	-	30.0151
bta-miR-2457	miRNA	chr7	23425301	23425322	-	29.4665
bta-miR-130b	miRNA	chr17	74100549	74100570	-	28.4151
bta-miR-6119-3p	miRNA	chrX	3998286	3998308	-	28.3607
bta-miR-9-5p	miRNA	chr7	90554727	90554748	-	26.4726
bta-miR-2463	miRNA	chr7	85233659	85233680	-	26.1951
bta-miR-1388-5p	miRNA	chr13	54375944	54375964	+	25.3299
bta-miR-671	miRNA	chr4	114614930	114614952	+	23.3356
bta-miR-23b-5p	miRNA	chr8	83009615	83009635	+	23.0054
bta-miR-296-5p	miRNA	chr13	58091948	58091966	+	21.8839
bta-miR-6520	miRNA	chr17	46090374	46090394	-	21.2649
bta-miR-139	miRNA	chr15	52956221	52956243	-	21.2636
bta-miR-7860	miRNA	chr12	15638258	15638278	+	20.6106
bta-miR-181d	miRNA	chr7	12915272	12915294	+	19.7378
bta-miR-3533	miRNA	chr19	51870176	51870195	+	19.2778
bta-miR-7857	miRNA	chr23	30890110	30890131	+	19.1817
bta-miR-2313-5p	miRNA	chr15	34628908	34628929	+	18.8366
bta-miR-2284y	miRNA	chr7	60546384	60546404	+	18.5522
bta-miR-2299-3p	miRNA	chr12	29660169	29660189	-	18.1952
bta-miR-2285ad	miRNA	chr23	32381696	32381717	+	17.2881
bta-miR-151-5p	miRNA	chr14	4030326	4030346	+	17.257
bta-miR-628	miRNA	chr10	55017706	55017727	+	17.1447
bta-miR-2284m	miRNA	chr2	118290718	118290737	-	16.9782
bta-miR-2311	miRNA	chr14	78968489	78968511	-	15.0396
bta-miR-708	miRNA	chr29	16686250	16686272	+	14.8055
bta-miR-2404	miRNA	chr8	74374438	74374457	-	13.785
bta-miR-2346	miRNA	chr19	51516024	51516045	+	13.3153
bta-miR-2403	miRNA	chr28	15505097	15505117	+	13.29
bta-miR-196b	miRNA	chr4	69327775	69327797	+	13.2272
bta-miR-24	miRNA	chr8	83010382	83010404	+	12.9331
p-bta-miR-5	novelmirna	chr19	52855370	52855392	-	12.6174
bta-miR-2388-5p	miRNA	chr25	35300173	35300195	-	12.5433
bta-miR-218	miRNA	chr6	41545053	41545074	+	12.5022
bta-miR-1296	miRNA	chr28	19569149	19569170	-	12.409
bta-miR-2409	miRNA	chr29	50439136	50439155	-	12.3589
bta-miR-371	miRNA	chr18	61145853	61145875	-	12.1999
bta-miR-17-3p	miRNA	chr12	66226604	66226623	+	11.6094
bta-miR-2468	miRNA	chr8	5672123	5672144	+	11.4198
bta-miR-34c	miRNA	chr15	22135438	22135459	+	11.0019
bta-miR-2320-3p	miRNA	chr16	50502494	50502515	+	10.4696
bta-miR-224	miRNA	chrX	34664641	34664663	-	10.4129
bta-miR-502b	miRNA	chrX	92898001	92898021	+	10.3953
bta-miR-2447	miRNA	chr6	99588411	99588432	-	9.69027
bta-miR-29c	miRNA	chr16	77478646	77478667	+	9.41281
bta-miR-2431-3p	miRNA	chr5	56655701	56655723	-	9.19762
bta-miR-2454-3p	miRNA	chr7	15917827	15917846	-	8.9772
bta-miR-100	miRNA	chr15	33353437	33353458	-	8.68804
bta-miR-4286	miRNA	chrX	57479143	57479159	-	8.41536
bta-miR-324	miRNA	chr19	27571390	27571412	-	8.38528
bta-miR-2411-5p	miRNA	chr3	16327560	16327583	-	8.3432
bta-miR-6123	miRNA	chr13	58091685	58091705	+	8.14987
bta-miR-95	miRNA	chr6	119145915	119145936	-	7.51678
bta-miR-107	miRNA	chr26	11288004	11288025	-	7.43478
bta-miR-16b	miRNA	chr1	107923292	107923312	-	7.35254
p-bta-miR-6	novelmirna	chr5	100643065	100643086	+	7.26253
bta-miR-491	miRNA	chr8	23661733	23661754	-	7.00403
bta-miR-2285c	miRNA	chr26	47184667	47184688	-	6.89537
bta-miR-138	miRNA	chr22	14870593	14870615	+	6.79061
bta-miR-2320-5p	miRNA	chr16	50502455	50502477	+	6.7653
bta-miR-188	miRNA	chrX	92886841	92886862	+	6.75599
bta-miR-187	miRNA	chr24	21530970	21530991	+	6.68427
p-bta-miR-4	novelmirna	chr23	32621795	32621816	+	6.58916
bta-miR-3613a	miRNA	chr12	19542796	19542817	-	6.2917
bta-miR-2299-5p	miRNA	chr12	29660207	29660227	-	5.96707
bta-miR-2376	miRNA	chr23	7424176	7424198	-	5.91613
bta-miR-2443	miRNA	chr5	117119648	117119671	+	5.87128
bta-miR-2349	miRNA	chr19	54221190	54221212	-	5.52954
bta-miR-2285h	miRNA	chr12	15678882	15678903	+	5.28116
bta-miR-106a	miRNA	chrX	17918574	17918595	-	5.06463

## Sheet: ST12
mature	structure	chromosome	start	stop	strand	Mean_reads number
bta-miR-21-5p	miRNA	chr19	11033079	11033102	+	1.16976e+06
bta-let-7f	miRNA	chr8	86885231	86885252	+	102793
bta-miR-146b	miRNA	chr26	22930915	22930938	+	102056
bta-miR-148a	miRNA	chr4	70414294	70414315	+	75967.4
bta-let-7a-5p	miRNA	chr5	117119388	117119409	+	73109.2
bta-let-7g	miRNA	chr22	49189344	49189365	+	59232.5
bta-let-7i	miRNA	chr5	51209138	51209159	-	50293.8
bta-miR-103	miRNA	chr13	51742428	51742450	-	38691
bta-miR-92a	miRNA	chr12	66227302	66227323	+	28254.5
bta-miR-23a	miRNA	chr7	12981977	12981998	-	22049.1
bta-miR-191	miRNA	chr22	51543484	51543506	+	20144.4
bta-miR-26b	miRNA	chr2	107133408	107133429	+	18058.1
bta-miR-140	miRNA	chr18	37088192	37088213	+	16757.2
bta-miR-378	miRNA	chr4	10715305	10715326	+	15851
bta-miR-30d	miRNA	chr14	8080297	8080320	+	15840.3
bta-miR-20a	miRNA	chr12	66227012	66227034	+	14670.7
bta-miR-25	miRNA	chr25	36892500	36892521	+	14472.3
bta-miR-223	miRNA	chrX	99936326	99936347	-	13026.8
bta-miR-155	miRNA	chr1	10227315	10227337	-	13016.7
bta-miR-24-3p	miRNA	chr7	12981643	12981664	-	12336.1
bta-miR-27b	miRNA	chr8	83009883	83009903	+	10588
bta-miR-7	miRNA	chr21	19989084	19989107	+	9440.81
bta-miR-221	miRNA	chrX	103538899	103538920	+	8644.58
bta-miR-423-3p	miRNA	chr19	21799535	21799558	+	8553.43
bta-miR-146a	miRNA	chr7	74185055	74185078	+	7499.11
bta-miR-93	miRNA	chr25	36892259	36892280	+	7389.31
bta-miR-17-5p	miRNA	chr12	66226567	66226590	+	5813.94
bta-miR-23b-3p	miRNA	chr8	83009652	83009674	+	5711.63
bta-miR-320a	miRNA	chr8	70060389	70060410	-	5693.89
bta-let-7d	miRNA	chr8	86887438	86887459	+	5240.68
bta-miR-185	miRNA	chr17	74967079	74967100	+	4986.27
bta-miR-222	miRNA	chrX	103538209	103538229	+	4566.48
bta-miR-181a	miRNA	chr16	79685995	79686018	-	3936.71
bta-miR-148b	miRNA	chr5	25849779	25849800	-	3695.73
bta-miR-532	miRNA	chrX	92886519	92886540	+	3639.67
bta-miR-423-5p	miRNA	chr19	21799500	21799522	+	3541.14
bta-miR-99b	miRNA	chr18	58014874	58014895	+	3300.17
bta-miR-27a-3p	miRNA	chr7	12981796	12981815	-	3173.8
bta-miR-142-3p	miRNA	chr19	9527316	9527337	-	3060.8
bta-miR-30c	miRNA	chr3	106059415	106059437	-	2739.96
bta-miR-186	miRNA	chr3	74462309	74462330	+	2679.66
bta-miR-1246	miRNA	chr1	116822079	116822097	+	2658.24
bta-miR-3432a	miRNA	chr25	34409336	34409357	-	2589.64
bta-miR-142-5p	miRNA	chr19	9527357	9527376	-	2566.27
bta-miR-192	miRNA	chr29	43731679	43731701	+	2391.29
bta-miR-99a-5p	miRNA	chr1	19931233	19931253	-	2238.89
bta-miR-30e-5p	miRNA	chr3	106062544	106062567	-	2187.32
bta-miR-101	miRNA	chr3	80666467	80666487	+	1970.09
bta-miR-660	miRNA	chrX	92901865	92901886	+	1828.02
bta-miR-1307	miRNA	chr26	24230119	24230140	-	1552.05
bta-miR-151-3p	miRNA	chr14	4030362	4030382	+	1515.46
bta-miR-98	miRNA	chrX	96382704	96382725	-	1403.11
bta-miR-132	miRNA	chr19	23651161	23651182	-	1389.05
bta-miR-374b	miRNA	chrX	82023932	82023953	+	1369.77
bta-miR-125a	miRNA	chr18	58015549	58015571	+	1288.06
p-bta-miR-3	novelmirna	chr9	8702291	8702310	-	1219.38
bta-miR-425-5p	miRNA	chr22	51543966	51543987	+	1133.86
bta-miR-339a	miRNA	chr25	42294011	42294032	+	1102.7
bta-miR-16a	miRNA	chr12	19596254	19596275	-	1052.86
bta-miR-181b	miRNA	chr16	79685811	79685834	-	1042.63
bta-miR-361	miRNA	chrX	74328427	74328448	+	1026.77
bta-miR-342	miRNA	chr21	66706908	66706932	+	1019.18
bta-miR-150	miRNA	chr18	56407900	56407922	-	994.677
bta-miR-2285t	miRNA	chr3	7929187	7929208	-	988.27
bta-miR-1839	miRNA	chr14	1883888	1883911	-	912.37
bta-miR-27a-5p	miRNA	chr7	12981834	12981855	-	895.829
bta-let-7c	miRNA	chr1	19930511	19930532	-	842.275
bta-miR-194	miRNA	chr16	24306079	24306100	-	839.195
bta-miR-128	miRNA	chr22	9738649	9738669	+	816.492
bta-miR-374a	miRNA	chrX	81951234	81951255	+	783.05
bta-miR-669	miRNA	chr16	63239604	63239625	-	779.621
bta-miR-502a	miRNA	chrX	92893875	92893896	+	691.344
bta-miR-6120-3p	miRNA	chr7	45882345	45882366	+	627.363
bta-miR-212	miRNA	chr19	23651627	23651649	-	602.309
bta-miR-677	miRNA	chr5	57121853	57121875	+	593.112
bta-miR-30b-5p	miRNA	chr14	8084737	8084758	+	590.432
bta-miR-29a	miRNA	chr4	95402320	95402342	-	574.942
bta-miR-2890	miRNA	chr25	39840065	39840084	+	568.87
bta-miR-30a-5p	miRNA	chr9	10768323	10768346	-	524.663
bta-miR-210	miRNA	chr29	51025486	51025508	+	517.77
bta-miR-652	miRNA	chrX	62939343	62939363	+	504.377
bta-miR-744	miRNA	chr19	31333524	31333545	+	496.753
bta-miR-147	miRNA	chr10	65243388	65243409	-	478.564
bta-miR-15b	miRNA	chr1	107923436	107923457	-	466.123
bta-miR-2889	miRNA	chr20	18039375	18039395	+	454.755
bta-miR-2484	miRNA	chrX	20461142	20461165	-	446.712
bta-miR-574	miRNA	chr18	63074639	63074662	-	435.106
bta-miR-2285aa	miRNA	chr2	5205432	5205454	+	420.064
bta-miR-10a	miRNA	chr19	38549275	38549297	+	406.574
bta-miR-345-3p	miRNA	chr21	66867140	66867159	+	401.906
bta-miR-2284i	miRNA	chr1	3580220	3580240	+	385.151
bta-miR-6119-5p	miRNA	chrX	3998327	3998349	-	371.992
bta-miR-296-3p	miRNA	chr13	58091982	58092003	+	355.795
bta-miR-484	miRNA	chr25	14176049	14176070	+	349.561
bta-miR-106b	miRNA	chr25	36892057	36892077	+	317.426
bta-miR-2284x	miRNA	chr1	3607802	3607822	-	312.801
bta-miR-769	miRNA	chr18	53945906	53945927	+	308.952
bta-miR-2887	miRNA	chr3	53472426	53472445	+	297.005
bta-miR-874	miRNA	chr7	50687434	50687455	-	267.996
bta-let-7e	miRNA	chr18	58015043	58015063	+	259.661
bta-miR-362-5p	miRNA	chrX	92898446	92898469	+	256.155
bta-miR-32	miRNA	chr8	100305202	100305224	-	246.917
bta-miR-28	miRNA	chr1	79250582	79250603	-	244.164
bta-miR-19b	miRNA	chrX	17918013	17918035	-	243.956
bta-miR-2440	miRNA	chr5	111262381	111262400	-	239.379
bta-miR-2332	miRNA	chr19	18582004	18582027	+	239.264
bta-miR-19a	miRNA	chr12	66226884	66226906	+	224.486
bta-let-7a-3p	miRNA	chr5	117119436	117119456	+	215.147
bta-miR-200c	miRNA	chr5	103859438	103859460	-	198.504
bta-miR-2904	miRNA	chr3	53472323	53472341	+	194.089
bta-miR-193a-5p	miRNA	chr19	18824266	18824287	-	193.518
bta-miR-421	miRNA	chrX	82024126	82024148	+	190.246
bta-miR-1343-3p	miRNA	chr15	66264896	66264915	+	181.526
bta-miR-1291	miRNA	chr5	31283919	31283942	+	179.336
bta-miR-425-3p	miRNA	chr22	51544006	51544027	+	179.06
bta-miR-197	miRNA	chr3	33964974	33964995	-	149.801
bta-miR-125b	miRNA	chr1	19881398	19881419	-	148.976
bta-miR-2438	miRNA	chr5	110023644	110023666	+	147.593
bta-miR-29d-5p	miRNA	chr16	77562553	77562573	+	146.126
bta-miR-2285b	miRNA	chr3	52524781	52524802	-	144.335
bta-miR-505	miRNA	chrX	23387304	23387325	-	142.255
bta-miR-2892	miRNA	chr12	81323228	81323249	-	138.619
bta-miR-375	miRNA	chr2	107667524	107667546	-	134.95
bta-miR-29b	miRNA	chr4	95402702	95402724	-	134.704
bta-miR-363	miRNA	chrX	17917705	17917725	-	127.337
bta-miR-2285f	miRNA	chr20	21839520	21839541	+	124.25
bta-miR-2898	miRNA	chr8	74354027	74354044	+	117.865
bta-miR-326	miRNA	chr15	55314025	55314044	-	112.885
bta-miR-2284w	miRNA	chrX	2676193	2676213	+	112.605
bta-miR-2411-3p	miRNA	chr3	16327518	16327542	-	112.085
bta-miR-92b	miRNA	chr3	15480739	15480760	-	105.94
bta-miR-15a	miRNA	chr12	19596395	19596415	-	102.593
bta-miR-328	miRNA	chr18	34957620	34957641	-	100.765
bta-miR-20b	miRNA	chrX	17918175	17918196	-	99.8808
bta-miR-500	miRNA	chrX	92899710	92899732	+	92.8092
bta-miR-22-5p	miRNA	chr19	23382484	23382505	-	84.4096
p-bta-miR-1	novelmirna	chrX	62078856	62078873	-	83.0281
bta-miR-340	miRNA	chr7	1147045	1147067	+	82.7166
bta-miR-2285k	miRNA	chr3	53564243	53564263	-	80.0849
bta-miR-149-5p	miRNA	chr3	120467962	120467984	+	77.841
bta-miR-2285m	miRNA	chr8	13102655	13102676	+	76.1705
bta-miR-2285p	miRNA	chr13	36660353	36660374	+	75.1398
bta-miR-2478	miRNA	chr9	28046292	28046311	-	74.7803
bta-miR-1248	miRNA	chr10	58120394	58120420	+	74.3723
bta-miR-21-3p	miRNA	chr19	11033118	11033139	+	74.2514
bta-miR-1249	miRNA	chr5	116348279	116348300	-	73.6997
bta-miR-331-3p	miRNA	chr5	25109117	25109137	+	70.1475
bta-miR-628	miRNA	chr10	55017706	55017727	+	68.0649
bta-miR-139	miRNA	chr15	52956221	52956243	-	66.9732
bta-miR-6524	miRNA	chr26	31733627	31733647	+	65.9502
bta-miR-877	miRNA	chr23	28203223	28203242	-	64.7356
bta-miR-454	miRNA	chr19	10339874	10339896	-	63.5012
bta-miR-331-5p	miRNA	chr5	25109081	25109098	+	62.5783
bta-miR-2284ab	miRNA	chr6	103797778	103797798	+	61.7702
bta-miR-2336	miRNA	chr19	22824681	22824702	+	56.9776
bta-miR-2427	miRNA	chr5	44133033	44133053	+	56.1286
bta-miR-6517	miRNA	chr10	42712645	42712667	+	53.281
bta-miR-1271	miRNA	chr7	39194962	39194983	+	51.1471
bta-miR-1434-3p	miRNA	chr7	21255439	21255459	+	50.0234
bta-miR-9-5p	miRNA	chr7	90554727	90554748	-	49.8308
bta-miR-18a	miRNA	chr12	66226702	66226723	+	47.8126
p-bta-miR-2	novelmirna	chr11	72573707	72573729	-	46.9671
bta-miR-215	miRNA	chr16	24305783	24305804	-	46.2008
bta-miR-708	miRNA	chr29	16686250	16686272	+	46.0982
bta-miR-1388-5p	miRNA	chr13	54375944	54375964	+	44.4936
bta-miR-2448-3p	miRNA	chr6	115567395	115567416	-	44.0828
bta-miR-3600	miRNA	chr19	23382446	23382467	+	43.9215
bta-miR-7859	miRNA	chr10	85658727	85658748	+	43.8887
bta-miR-1468	miRNA	chrX	101844110	101844131	+	39.9383
bta-miR-2340	miRNA	chr19	38899715	38899736	+	39.749
bta-miR-760-3p	miRNA	chr3	49797120	49797139	-	38.9656
bta-miR-1842	miRNA	chr25	1744700	1744720	-	38.6589
bta-miR-330	miRNA	chr18	53654161	53654183	-	38.6371
bta-miR-2419-3p	miRNA	chr4	66346477	66346498	-	35.9309
bta-miR-34a	miRNA	chr16	45197411	45197432	+	35.7145
bta-miR-6523a	miRNA	chr24	46148487	46148508	-	33.6815
bta-miR-151-5p	miRNA	chr14	4030326	4030346	+	33.4395
bta-miR-2424	miRNA	chr5	104262200	104262222	-	33.0335
bta-miR-30b-3p	miRNA	chr14	8084775	8084795	+	32.2982
bta-miR-6119-3p	miRNA	chrX	3998286	3998308	-	30.4831
bta-miR-2463	miRNA	chr7	85233659	85233680	-	28.8282
bta-miR-181d	miRNA	chr7	12915272	12915294	+	25.7259
bta-miR-296-5p	miRNA	chr13	58091948	58091966	+	25.6338
bta-miR-2284y	miRNA	chr7	60546384	60546404	+	25.6139
bta-miR-34c	miRNA	chr15	22135438	22135459	+	25.3745
bta-miR-130b	miRNA	chr17	74100549	74100570	-	25.1808
bta-miR-2419-5p	miRNA	chr4	66346517	66346538	-	25.1385
bta-miR-486	miRNA	chr27	36261889	36261910	-	24.1853
bta-miR-7857	miRNA	chr23	30890110	30890131	+	24.039
bta-miR-2284m	miRNA	chr2	118290718	118290737	-	23.9078
bta-miR-664b	miRNA	chr16	24379877	24379899	-	22.5075
bta-miR-100	miRNA	chr15	33353437	33353458	-	21.9989
bta-miR-196b	miRNA	chr4	69327775	69327797	+	21.2478
bta-miR-1296	miRNA	chr28	19569149	19569170	-	20.1073
bta-miR-17-3p	miRNA	chr12	66226604	66226623	+	19.8736
bta-miR-671	miRNA	chr4	114614930	114614952	+	19.8142
bta-miR-7860	miRNA	chr12	15638258	15638278	+	19.3716
bta-miR-6520	miRNA	chr17	46090374	46090394	-	18.8426
bta-miR-324	miRNA	chr19	27571390	27571412	-	18.4613
bta-miR-2468	miRNA	chr8	5672123	5672144	+	18.4539
p-bta-miR-5	novelmirna	chr19	52855370	52855392	-	17.7425
bta-miR-2313-5p	miRNA	chr15	34628908	34628929	+	17.5607
bta-miR-491	miRNA	chr8	23661733	23661754	-	17.2347
bta-miR-29c	miRNA	chr16	77478646	77478667	+	16.9727
bta-miR-3533	miRNA	chr19	51870176	51870195	+	16.4004
bta-miR-2457	miRNA	chr7	23425301	23425322	-	16.0189
bta-miR-218	miRNA	chr6	41545053	41545074	+	15.8433
bta-miR-2285ad	miRNA	chr23	32381696	32381717	+	15.7112
p-bta-miR-4	novelmirna	chr23	32621795	32621816	+	15.2056
bta-miR-23b-5p	miRNA	chr8	83009615	83009635	+	14.6013
bta-miR-16b	miRNA	chr1	107923292	107923312	-	14.1823
bta-miR-1306	miRNA	chr17	74987969	74987989	+	13.8809
bta-miR-502b	miRNA	chrX	92898001	92898021	+	13.6921
bta-miR-2404	miRNA	chr8	74374438	74374457	-	13.2999
bta-miR-107	miRNA	chr26	11288004	11288025	-	13.2496
bta-miR-2299-3p	miRNA	chr12	29660169	29660189	-	13.2346
bta-miR-30f	miRNA	chr9	10730976	10730999	-	12.9938
bta-miR-2443	miRNA	chr5	117119648	117119671	+	12.7697
bta-miR-2411-5p	miRNA	chr3	16327560	16327583	-	10.9457
bta-miR-138	miRNA	chr22	14870593	14870615	+	10.8445
bta-miR-2403	miRNA	chr28	15505097	15505117	+	10.3368
bta-miR-1	miRNA	chr13	55237550	55237571	-	9.81094
bta-miR-2346	miRNA	chr19	51516024	51516045	+	9.73446
bta-miR-449d	miRNA	chr29	25208559	25208578	-	9.08124
bta-miR-365-3p	miRNA	chr19	18811284	18811305	-	9.05595
bta-miR-3431	miRNA	chrX	34662715	34662736	-	8.76588
bta-miR-2368-3p	miRNA	chr22	15882013	15882032	+	8.68414
bta-miR-24	miRNA	chr8	83010382	83010404	+	8.34215
bta-miR-106a	miRNA	chrX	17918574	17918595	-	7.8631
bta-miR-449a	miRNA	chr20	23967405	23967426	+	7.78814
bta-miR-2447	miRNA	chr6	99588411	99588432	-	7.22893
bta-miR-2376	miRNA	chr23	7424176	7424198	-	7.19875
bta-miR-4286	miRNA	chrX	57479143	57479159	-	7.15472
bta-miR-2285c	miRNA	chr26	47184667	47184688	-	7.03577
bta-miR-188	miRNA	chrX	92886841	92886862	+	6.72563
bta-miR-2285j	miRNA	chr23	3208844	3208865	-	6.56002
bta-miR-126-3p	miRNA	chr11	104131455	104131475	+	6.49635
bta-miR-187	miRNA	chr24	21530970	21530991	+	6.30881
bta-miR-2285h	miRNA	chr12	15678882	15678903	+	5.77818
bta-miR-2409	miRNA	chr29	50439136	50439155	-	5.56879
bta-miR-2349	miRNA	chr19	54221190	54221212	-	5.48761
bta-miR-2299-5p	miRNA	chr12	29660207	29660227	-	5.40536
bta-miR-2320-3p	miRNA	chr16	50502494	50502515	+	5.37465
bta-miR-2320-5p	miRNA	chr16	50502455	50502477	+	5.36131
bta-miR-224	miRNA	chrX	34664641	34664663	-	5.126

## Sheet: ST103
mature	structure	chromosome	start	stop	strand	Mean_reads number
bta-miR-21-5p	miRNA	chr19	11033079	11033102	+	1.15506e+06
bta-miR-146b	miRNA	chr26	22930915	22930938	+	131293
bta-let-7f	miRNA	chr8	86885231	86885252	+	108789
bta-let-7a-5p	miRNA	chr5	117119388	117119409	+	73419.4
bta-miR-148a	miRNA	chr4	70414294	70414315	+	60926.4
bta-let-7g	miRNA	chr22	49189344	49189365	+	59406.9
bta-let-7i	miRNA	chr5	51209138	51209159	-	47263.8
bta-miR-92a	miRNA	chr12	66227302	66227323	+	44587.7
bta-miR-103	miRNA	chr13	51742428	51742450	-	42482
bta-miR-30d	miRNA	chr14	8080297	8080320	+	34206.3
bta-miR-191	miRNA	chr22	51543484	51543506	+	30475.5
bta-miR-23a	miRNA	chr7	12981977	12981998	-	23811.8
bta-miR-26b	miRNA	chr2	107133408	107133429	+	20366.1
bta-miR-25	miRNA	chr25	36892500	36892521	+	17999.7
bta-miR-140	miRNA	chr18	37088192	37088213	+	16749.7
bta-miR-378	miRNA	chr4	10715305	10715326	+	14735.7
bta-miR-423-3p	miRNA	chr19	21799535	21799558	+	14228.3
bta-miR-24-3p	miRNA	chr7	12981643	12981664	-	12582.3
bta-miR-155	miRNA	chr1	10227315	10227337	-	11799.6
bta-miR-27b	miRNA	chr8	83009883	83009903	+	11211
bta-miR-20a	miRNA	chr12	66227012	66227034	+	9861.02
bta-miR-222	miRNA	chrX	103538209	103538229	+	9691.57
bta-miR-221	miRNA	chrX	103538899	103538920	+	8962.69
bta-miR-7	miRNA	chr21	19989084	19989107	+	8912.99
bta-miR-223	miRNA	chrX	99936326	99936347	-	7732.97
bta-miR-23b-3p	miRNA	chr8	83009652	83009674	+	7178.22
bta-miR-146a	miRNA	chr7	74185055	74185078	+	6297.76
bta-miR-185	miRNA	chr17	74967079	74967100	+	5870.83
bta-miR-93	miRNA	chr25	36892259	36892280	+	5513.78
bta-let-7d	miRNA	chr8	86887438	86887459	+	5298.08
bta-miR-320a	miRNA	chr8	70060389	70060410	-	5085.23
bta-miR-17-5p	miRNA	chr12	66226567	66226590	+	4532.32
bta-miR-30c	miRNA	chr3	106059415	106059437	-	4461.25
bta-miR-99b	miRNA	chr18	58014874	58014895	+	4161.45
bta-miR-181a	miRNA	chr16	79685995	79686018	-	4074.27
bta-miR-125a	miRNA	chr18	58015549	58015571	+	3936.59
bta-miR-532	miRNA	chrX	92886519	92886540	+	3753.67
bta-miR-3432a	miRNA	chr25	34409336	34409357	-	3609.92
bta-miR-423-5p	miRNA	chr19	21799500	21799522	+	3584.68
bta-miR-148b	miRNA	chr5	25849779	25849800	-	3350.06
bta-miR-27a-3p	miRNA	chr7	12981796	12981815	-	3114.09
bta-miR-142-5p	miRNA	chr19	9527357	9527376	-	2556.01
bta-miR-192	miRNA	chr29	43731679	43731701	+	2491.84
bta-miR-142-3p	miRNA	chr19	9527316	9527337	-	2451.27
bta-miR-132	miRNA	chr19	23651161	23651182	-	2381.42
bta-miR-1246	miRNA	chr1	116822079	116822097	+	2335.74
bta-miR-99a-5p	miRNA	chr1	19931233	19931253	-	2244.26
bta-miR-1307	miRNA	chr26	24230119	24230140	-	2238.49
bta-miR-128	miRNA	chr22	9738649	9738669	+	2027.18
bta-miR-186	miRNA	chr3	74462309	74462330	+	2014.22
bta-miR-30e-5p	miRNA	chr3	106062544	106062567	-	1928.61
bta-miR-660	miRNA	chrX	92901865	92901886	+	1834.61
bta-miR-361	miRNA	chrX	74328427	74328448	+	1798.3
bta-miR-101	miRNA	chr3	80666467	80666487	+	1743.68
bta-miR-98	miRNA	chrX	96382704	96382725	-	1593.44
bta-miR-151-3p	miRNA	chr14	4030362	4030382	+	1443.19
bta-miR-342	miRNA	chr21	66706908	66706932	+	1316.45
bta-miR-669	miRNA	chr16	63239604	63239625	-	1199.96
bta-miR-181b	miRNA	chr16	79685811	79685834	-	1125.39
bta-miR-339a	miRNA	chr25	42294011	42294032	+	990.983
bta-miR-27a-5p	miRNA	chr7	12981834	12981855	-	966.218
bta-let-7c	miRNA	chr1	19930511	19930532	-	905.546
bta-miR-16a	miRNA	chr12	19596254	19596275	-	882.624
bta-miR-1839	miRNA	chr14	1883888	1883911	-	843.386
bta-miR-2285t	miRNA	chr3	7929187	7929208	-	827.405
bta-miR-502a	miRNA	chrX	92893875	92893896	+	817.346
bta-miR-194	miRNA	chr16	24306079	24306100	-	782.804
bta-miR-374b	miRNA	chrX	82023932	82023953	+	750.962
bta-miR-425-5p	miRNA	chr22	51543966	51543987	+	750.85
bta-miR-484	miRNA	chr25	14176049	14176070	+	748.289
bta-miR-150	miRNA	chr18	56407900	56407922	-	650.748
bta-miR-6120-3p	miRNA	chr7	45882345	45882366	+	620.304
bta-miR-10a	miRNA	chr19	38549275	38549297	+	620.269
bta-miR-212	miRNA	chr19	23651627	23651649	-	617.168
bta-miR-652	miRNA	chrX	62939343	62939363	+	608.384
bta-miR-15b	miRNA	chr1	107923436	107923457	-	579.951
bta-miR-744	miRNA	chr19	31333524	31333545	+	568.587
p-bta-miR-3	novelmirna	chr9	8702291	8702310	-	523.965
bta-miR-374a	miRNA	chrX	81951234	81951255	+	504.273
bta-miR-210	miRNA	chr29	51025486	51025508	+	497.315
bta-miR-574	miRNA	chr18	63074639	63074662	-	495.941
bta-miR-2484	miRNA	chrX	20461142	20461165	-	494.847
bta-miR-30a-5p	miRNA	chr9	10768323	10768346	-	465.975
bta-miR-1343-3p	miRNA	chr15	66264896	66264915	+	460.222
bta-miR-677	miRNA	chr5	57121853	57121875	+	458.034
bta-miR-345-3p	miRNA	chr21	66867140	66867159	+	457.917
bta-miR-29a	miRNA	chr4	95402320	95402342	-	439.632
bta-miR-2285aa	miRNA	chr2	5205432	5205454	+	437.078
bta-miR-147	miRNA	chr10	65243388	65243409	-	386.674
bta-miR-296-3p	miRNA	chr13	58091982	58092003	+	380.456
bta-miR-30b-5p	miRNA	chr14	8084737	8084758	+	371.577
bta-miR-874	miRNA	chr7	50687434	50687455	-	361.104
bta-miR-2284i	miRNA	chr1	3580220	3580240	+	342.672
bta-miR-197	miRNA	chr3	33964974	33964995	-	339.164
bta-miR-1291	miRNA	chr5	31283919	31283942	+	333.828
bta-miR-2898	miRNA	chr8	74354027	74354044	+	324.892
bta-miR-6119-5p	miRNA	chrX	3998327	3998349	-	311.684
bta-miR-125b	miRNA	chr1	19881398	19881419	-	308.699
bta-miR-193a-5p	miRNA	chr19	18824266	18824287	-	302.954
bta-miR-2284x	miRNA	chr1	3607802	3607822	-	302.289
bta-miR-328	miRNA	chr18	34957620	34957641	-	301.486
bta-miR-2887	miRNA	chr3	53472426	53472445	+	299.064
bta-miR-92b	miRNA	chr3	15480739	15480760	-	277.937
bta-miR-106b	miRNA	chr25	36892057	36892077	+	275.349
bta-miR-2890	miRNA	chr25	39840065	39840084	+	265.474
bta-miR-769	miRNA	chr18	53945906	53945927	+	265.383
bta-miR-362-5p	miRNA	chrX	92898446	92898469	+	260.872
bta-miR-505	miRNA	chrX	23387304	23387325	-	257.701
bta-miR-1249	miRNA	chr5	116348279	116348300	-	252.122
bta-miR-2889	miRNA	chr20	18039375	18039395	+	247.377
bta-let-7a-3p	miRNA	chr5	117119436	117119456	+	237.599
bta-miR-200c	miRNA	chr5	103859438	103859460	-	230.373
bta-miR-421	miRNA	chrX	82024126	82024148	+	222.797
bta-miR-28	miRNA	chr1	79250582	79250603	-	213.901
bta-miR-2440	miRNA	chr5	111262381	111262400	-	213.008
bta-miR-32	miRNA	chr8	100305202	100305224	-	208.028
bta-let-7e	miRNA	chr18	58015043	58015063	+	206.449
bta-miR-19b	miRNA	chrX	17918013	17918035	-	202.926
bta-miR-2478	miRNA	chr9	28046292	28046311	-	196.642
bta-miR-19a	miRNA	chr12	66226884	66226906	+	183.248
bta-miR-2284w	miRNA	chrX	2676193	2676213	+	182.146
bta-miR-2427	miRNA	chr5	44133033	44133053	+	175.555
bta-miR-340	miRNA	chr7	1147045	1147067	+	164.999
bta-miR-2904	miRNA	chr3	53472323	53472341	+	150.646
bta-miR-2332	miRNA	chr19	18582004	18582027	+	143.629
bta-miR-2285b	miRNA	chr3	52524781	52524802	-	139.204
bta-miR-363	miRNA	chrX	17917705	17917725	-	133.543
bta-miR-375	miRNA	chr2	107667524	107667546	-	132.596
bta-miR-2411-3p	miRNA	chr3	16327518	16327542	-	127.496
bta-miR-425-3p	miRNA	chr22	51544006	51544027	+	126.535
bta-miR-2284ab	miRNA	chr6	103797778	103797798	+	121.683
bta-miR-2285f	miRNA	chr20	21839520	21839541	+	112.347
bta-miR-29d-5p	miRNA	chr16	77562553	77562573	+	110.021
bta-miR-149-5p	miRNA	chr3	120467962	120467984	+	99.9891
bta-miR-331-3p	miRNA	chr5	25109117	25109137	+	98.6497
bta-miR-29b	miRNA	chr4	95402702	95402724	-	98.5786
bta-miR-2285k	miRNA	chr3	53564243	53564263	-	89.8151
bta-miR-1248	miRNA	chr10	58120394	58120420	+	89.7201
bta-miR-15a	miRNA	chr12	19596395	19596415	-	89.3508
bta-miR-326	miRNA	chr15	55314025	55314044	-	86.0217
bta-miR-20b	miRNA	chrX	17918175	17918196	-	85.3385
bta-miR-6524	miRNA	chr26	31733627	31733647	+	82.5882
bta-miR-877	miRNA	chr23	28203223	28203242	-	81.3498
bta-miR-2285p	miRNA	chr13	36660353	36660374	+	81.2479
bta-miR-7859	miRNA	chr10	85658727	85658748	+	75.2016
bta-miR-331-5p	miRNA	chr5	25109081	25109098	+	73.5072
bta-miR-22-5p	miRNA	chr19	23382484	23382505	-	71.2209
bta-miR-708	miRNA	chr29	16686250	16686272	+	66.19
bta-miR-6517	miRNA	chr10	42712645	42712667	+	59.8657
p-bta-miR-2	novelmirna	chr11	72573707	72573729	-	57.9341
bta-miR-628	miRNA	chr10	55017706	55017727	+	56.5404
bta-miR-1468	miRNA	chrX	101844110	101844131	+	56.5175
bta-miR-21-3p	miRNA	chr19	11033118	11033139	+	55.4537
bta-miR-2419-3p	miRNA	chr4	66346477	66346498	-	53.7609
bta-miR-454	miRNA	chr19	10339874	10339896	-	51.8668
p-bta-miR-1	novelmirna	chrX	62078856	62078873	-	51.0382
bta-miR-2336	miRNA	chr19	22824681	22824702	+	50.6315
bta-miR-330	miRNA	chr18	53654161	53654183	-	50.1194
bta-miR-2340	miRNA	chr19	38899715	38899736	+	48.9837
bta-miR-1306	miRNA	chr17	74987969	74987989	+	48.8207
bta-miR-2285m	miRNA	chr8	13102655	13102676	+	48.2033
bta-miR-1842	miRNA	chr25	1744700	1744720	-	47.6786
bta-miR-18a	miRNA	chr12	66226702	66226723	+	46.5348
bta-miR-9-5p	miRNA	chr7	90554727	90554748	-	45.2842
bta-miR-760-3p	miRNA	chr3	49797120	49797139	-	42.2633
bta-miR-2892	miRNA	chr12	81323228	81323249	-	41.0786
bta-miR-1271	miRNA	chr7	39194962	39194983	+	40.4213
bta-miR-486	miRNA	chr27	36261889	36261910	-	40.3672
bta-miR-215	miRNA	chr16	24305783	24305804	-	39.9123
bta-miR-2424	miRNA	chr5	104262200	104262222	-	39.5554
bta-miR-500	miRNA	chrX	92899710	92899732	+	39.0565
bta-miR-1434-3p	miRNA	chr7	21255439	21255459	+	38.2497
bta-miR-34a	miRNA	chr16	45197411	45197432	+	36.9679
bta-miR-2448-3p	miRNA	chr6	115567395	115567416	-	36.7755
bta-miR-3600	miRNA	chr19	23382446	23382467	+	36.4675
bta-miR-1388-5p	miRNA	chr13	54375944	54375964	+	35.4047
bta-miR-6119-3p	miRNA	chrX	3998286	3998308	-	35.193
bta-miR-2419-5p	miRNA	chr4	66346517	66346538	-	31.5279
bta-miR-6523a	miRNA	chr24	46148487	46148508	-	31.326
bta-miR-365-3p	miRNA	chr19	18811284	18811305	-	29.8569
bta-miR-30b-3p	miRNA	chr14	8084775	8084795	+	29.1022
bta-miR-664b	miRNA	chr16	24379877	24379899	-	29.0452
bta-miR-139	miRNA	chr15	52956221	52956243	-	29.0397
bta-miR-130b	miRNA	chr17	74100549	74100570	-	28.5798
bta-miR-296-5p	miRNA	chr13	58091948	58091966	+	28.0522
bta-miR-30f	miRNA	chr9	10730976	10730999	-	26.3723
bta-miR-181d	miRNA	chr7	12915272	12915294	+	26.1765
bta-miR-2284y	miRNA	chr7	60546384	60546404	+	24.7626
bta-miR-2299-3p	miRNA	chr12	29660169	29660189	-	24.0109
bta-miR-7860	miRNA	chr12	15638258	15638278	+	23.0271
bta-miR-671	miRNA	chr4	114614930	114614952	+	22.1633
bta-miR-7857	miRNA	chr23	30890110	30890131	+	21.7146
bta-miR-151-5p	miRNA	chr14	4030326	4030346	+	21.5066
bta-miR-6520	miRNA	chr17	46090374	46090394	-	20.5395
bta-miR-2457	miRNA	chr7	23425301	23425322	-	20.1638
bta-miR-2284m	miRNA	chr2	118290718	118290737	-	19.298
bta-miR-34c	miRNA	chr15	22135438	22135459	+	18.5804
bta-miR-2468	miRNA	chr8	5672123	5672144	+	18.2973
bta-miR-2463	miRNA	chr7	85233659	85233680	-	17.7302
bta-miR-2285ad	miRNA	chr23	32381696	32381717	+	17.5572
bta-miR-100	miRNA	chr15	33353437	33353458	-	17.5423
bta-miR-502b	miRNA	chrX	92898001	92898021	+	17.2453
bta-miR-23b-5p	miRNA	chr8	83009615	83009635	+	17.2085
bta-miR-324	miRNA	chr19	27571390	27571412	-	16.4459
bta-miR-17-3p	miRNA	chr12	66226604	66226623	+	16.0113
p-bta-miR-5	novelmirna	chr19	52855370	52855392	-	15.899
bta-miR-196b	miRNA	chr4	69327775	69327797	+	14.9251
bta-miR-2403	miRNA	chr28	15505097	15505117	+	13.8182
bta-miR-2313-5p	miRNA	chr15	34628908	34628929	+	13.8098
bta-miR-2285h	miRNA	chr12	15678882	15678903	+	13.0104
bta-miR-29c	miRNA	chr16	77478646	77478667	+	12.7813
bta-miR-2404	miRNA	chr8	74374438	74374457	-	12.2793
bta-miR-371	miRNA	chr18	61145853	61145875	-	12.1546
p-bta-miR-4	novelmirna	chr23	32621795	32621816	+	12.0389
bta-miR-1296	miRNA	chr28	19569149	19569170	-	11.9917
bta-miR-2411-5p	miRNA	chr3	16327560	16327583	-	11.7338
bta-miR-24	miRNA	chr8	83010382	83010404	+	11.4742
bta-miR-491	miRNA	chr8	23661733	23661754	-	11.4493
bta-miR-2320-3p	miRNA	chr16	50502494	50502515	+	10.7277
bta-miR-16b	miRNA	chr1	107923292	107923312	-	10.3259
bta-miR-2443	miRNA	chr5	117119648	117119671	+	10.2418
bta-miR-218	miRNA	chr6	41545053	41545074	+	10.0133
bta-miR-2346	miRNA	chr19	51516024	51516045	+	9.99937
bta-miR-2311	miRNA	chr14	78968489	78968511	-	9.92521
bta-miR-4286	miRNA	chrX	57479143	57479159	-	9.85517
bta-miR-2388-5p	miRNA	chr25	35300173	35300195	-	9.67842
bta-miR-107	miRNA	chr26	11288004	11288025	-	9.21145
bta-miR-2376	miRNA	chr23	7424176	7424198	-	9.03054
bta-miR-2368-3p	miRNA	chr22	15882013	15882032	+	8.29741
bta-miR-2454-3p	miRNA	chr7	15917827	15917846	-	8.00177
bta-miR-2409	miRNA	chr29	50439136	50439155	-	7.35032
p-bta-miR-6	novelmirna	chr5	100643065	100643086	+	7.28855
bta-miR-224	miRNA	chrX	34664641	34664663	-	7.22775
bta-miR-1	miRNA	chr13	55237550	55237571	-	7.2259
bta-miR-345-5p	miRNA	chr21	66867102	66867122	+	7.18864
bta-miR-3613a	miRNA	chr12	19542796	19542817	-	7.15668
bta-miR-2320-5p	miRNA	chr16	50502455	50502477	+	7.03857
bta-miR-2349	miRNA	chr19	54221190	54221212	-	7.0083
bta-miR-138	miRNA	chr22	14870593	14870615	+	6.85844
bta-miR-2285j	miRNA	chr23	3208844	3208865	-	6.80555
bta-miR-2299-5p	miRNA	chr12	29660207	29660227	-	6.5307
bta-miR-2285c	miRNA	chr26	47184667	47184688	-	6.51664
bta-miR-3533	miRNA	chr19	51870176	51870195	+	6.39942
bta-miR-6123	miRNA	chr13	58091685	58091705	+	6.27321
bta-miR-2285e	miRNA	chr9	89564164	89564185	+	6.15026
bta-miR-3431	miRNA	chrX	34662715	34662736	-	6.13272
bta-miR-126-3p	miRNA	chr11	104131455	104131475	+	5.93549
bta-miR-2431-3p	miRNA	chr5	56655701	56655723	-	5.73131
bta-miR-2447	miRNA	chr6	99588411	99588432	-	5.70687
bta-miR-187	miRNA	chr24	21530970	21530991	+	5.685
bta-miR-188	miRNA	chrX	92886841	92886862	+	5.53557
bta-miR-2415-3p	miRNA	chr3	102923816	102923836	+	5.35792
bta-miR-449a	miRNA	chr20	23967405	23967426	+	5.11627
