# Supplementary material for: MicroRNA expression profiles of bovine monocyte-derived macrophages infected in vitro with two strains of Streptococcus agalactiae
Source: BMC Genomics. 2018 Apr 10;19:241. doi: 10.1186/s12864-018-4591-3 (PMC5894239; doi:10.1186/s12864-018-4591-3)
Supplement: Supplementary file 7 — Table S5. Detailed information on microRNAs significantly differentially expressed between bovine monocyte-derived macrophages infected with Streptococcus agalactiae strains ST103 or ST12, and the respective uninfected controls. Padj - Benjamini and Hochberg corrected P-value. (XLSX 17 kb) [file 12864_2018_4591_MOESM7_ESM.xlsx]

## Sheet: Sheet1
control vs. ST103									control vs. ST12									ST12 vs. ST103
miRNA ID	class	chromosome	start	stop	strand	log2FoldChange	padj		miRNA ID	class	chromosome	start	stop	strand	log2FoldChange	padj		miRNA ID	class	chromosome	start	stop	strand	log2FoldChange	padj
p-bta-miR-3	novelmirna	chr9	8702291	8702310	-	8.22364	8.76679e-45		p-bta-miR-3	novelmirna	chr9	8702291	8702310	-	9.98261	1.09975e-53		bta-miR-2438	miRNA	chr5	110023644	110023666	+	-5.40446	2.78385e-29
bta-miR-2284i	miRNA	chr1	3580220	3580240	+	7.37276	2.27581e-29		bta-miR-2284i	miRNA	chr1	3580220	3580240	+	8.61773	9.53019e-41		bta-miR-2478	miRNA	chr9	28046292	28046311	-	1.26491	0.00424831
bta-miR-2285m	miRNA	chr8	13102655	13102676	+	4.97059	5.87152e-13		bta-miR-2438	miRNA	chr5	110023644	110023666	+	7.93088	2.46428e-25		bta-miR-128	miRNA	chr22	9738649	9738669	+	1.20723	0.00424831
bta-miR-7858	miRNA	chr20	10187790	10187812	-	4.24017	1.14701e-06		bta-miR-2285m	miRNA	chr8	13102655	13102676	+	6.08238	9.41258e-17		bta-miR-500	miRNA	chrX	92899710	92899732	+	-1.14784	0.00424831
bta-miR-222	miRNA	chrX	103538209	103538229	+	1.74766	1.04561e-05		bta-miR-2478	miRNA	chr9	28046292	28046311	-	-2.28813	4.69088e-15		bta-miR-1249	miRNA	chr5	116348279	116348300	-	1.47118	0.0135396
bta-miR-146b	miRNA	chr26	22930915	22930938	+	2.34097	0.000188479		bta-miR-223	miRNA	chrX	99936326	99936347	-	1.26673	3.62706e-14		bta-miR-328	miRNA	chr18	34957620	34957641	-	1.32352	0.0381112
bta-miR-2427	miRNA	chr5	44133033	44133053	+	-2.52758	0.00159661		bta-miR-1249	miRNA	chr5	116348279	116348300	-	-3.28871	1.77055e-13		bta-miR-92b	miRNA	chr3	15480739	15480760	-	1.21531	0.0381112
bta-miR-2898	miRNA	chr8	74354027	74354044	+	-1.52036	0.00288469		bta-miR-128	miRNA	chr22	9738649	9738669	+	-1.91037	2.33662e-11		bta-miR-2898	miRNA	chr8	74354027	74354044	+	1.23945	0.0488207
bta-miR-2478	miRNA	chr9	28046292	28046311	-	-0.927745	0.00400333		bta-miR-2427	miRNA	chr5	44133033	44133053	+	-4.19078	1.54622e-09		bta-miR-30d	miRNA	chr14	8080297	8080320	+	1.0069	0.0488207
bta-miR-628	miRNA	chr10	55017706	55017727	+	1.19976	0.00659336		bta-miR-2898	miRNA	chr8	74354027	74354044	+	-2.92089	2.9803e-09		bta-miR-365-3p	miRNA	chr19	18811284	18811305	-	1.35529	0.0488207
bta-miR-1306	miRNA	chr17	74987969	74987989	+	-1.73065	0.00842682		bta-miR-500	miRNA	chrX	92899710	92899732	+	1.39208	4.75893e-09		bta-miR-2892	miRNA	chr12	81323228	81323249	-	-1.34633	0.0491201
bta-miR-1249	miRNA	chr5	116348279	116348300	-	-1.54137	0.0113737		bta-miR-92b	miRNA	chr3	15480739	15480760	-	-2.27149	2.0805e-08		bta-miR-1343-3p	miRNA	chr15	66264896	66264915	+	1.15285	0.0491201
bta-miR-708	miRNA	chr29	16686250	16686272	+	1.07586	0.0185478		bta-miR-484	miRNA	chr25	14176049	14176070	+	-1.81436	3.87781e-08		bta-miR-125a	miRNA	chr18	58015549	58015571	+	1.29999	0.0491201
bta-miR-221	miRNA	chrX	103538899	103538920	+	0.691113	0.0371381		bta-miR-365-3p	miRNA	chr19	18811284	18811305	-	-2.3619	4.13024e-07
bta-miR-1246	miRNA	chr1	116822079	116822097	+	-0.936062	0.0432527		bta-miR-1306	miRNA	chr17	74987969	74987989	+	-3.34457	8.34236e-07
bta-miR-2892	miRNA	chr12	81323228	81323249	-	-1.56677	0.0497364		bta-miR-374b	miRNA	chrX	82023932	82023953	+	1.57409	6.66178e-06
bta-miR-9-5p	miRNA	chr7	90554727	90554748	-	1.13064	0.0497364		bta-miR-628	miRNA	chr10	55017706	55017727	+	1.50234	7.95949e-06
									bta-miR-197	miRNA	chr3	33964974	33964995	-	-2.21057	9.36096e-06
									bta-miR-425-5p	miRNA	chr22	51543966	51543987	+	0.926229	3.38209e-05
									bta-miR-340	miRNA	chr7	1147045	1147067	+	-1.3916	0.000128273
									bta-miR-30d	miRNA	chr14	8080297	8080320	+	-1.3079	0.000172343
									bta-miR-425-3p	miRNA	chr22	51544006	51544027	+	1.04259	0.00018197
									bta-miR-505	miRNA	chrX	23387304	23387325	-	-1.14996	0.00118911
									bta-miR-125a	miRNA	chr18	58015549	58015571	+	-2.01013	0.00122235
									bta-miR-146b	miRNA	chr26	22930915	22930938	+	2.10531	0.00164483
									bta-miR-1343-3p	miRNA	chr15	66264896	66264915	+	-1.58709	0.00164483
									bta-miR-2388-5p	miRNA	chr25	35300173	35300195	-	-2.67164	0.00276929
									bta-miR-423-3p	miRNA	chr19	21799535	21799558	+	-0.984926	0.00284641
									bta-miR-328	miRNA	chr18	34957620	34957641	-	-1.83854	0.00339216
									bta-miR-30b-5p	miRNA	chr14	8084737	8084758	+	1.25518	0.00362705
									bta-miR-92a	miRNA	chr12	66227302	66227323	+	-0.907038	0.00629072
									bta-miR-1468	miRNA	chrX	101844110	101844131	+	-0.879268	0.0063232
									bta-miR-30f	miRNA	chr9	10730976	10730999	-	-1.33764	0.00657967
									bta-miR-125b	miRNA	chr1	19881398	19881419	-	-1.18469	0.00886038
									bta-miR-10a	miRNA	chr19	38549275	38549297	+	-0.761401	0.00931053
									bta-miR-2431-3p	miRNA	chr5	56655701	56655723	-	-2.2547	0.00976451
									bta-miR-155	miRNA	chr1	10227315	10227337	-	1.32553	0.0176387
									bta-miR-361	miRNA	chrX	74328427	74328448	+	-0.973522	0.0197073
									bta-miR-122	miRNA	chr24	58095656	58095677	+	2.11911	0.021239
									bta-miR-221	miRNA	chrX	103538899	103538920	+	0.653694	0.0216087
									bta-miR-2284ab	miRNA	chr6	103797778	103797798	+	-1.05966	0.0302237
									bta-miR-2284w	miRNA	chrX	2676193	2676213	+	-0.738326	0.0302237
									bta-miR-30c	miRNA	chr3	106059415	106059437	-	-0.822301	0.0361538
									bta-miR-669	miRNA	chr16	63239604	63239625	-	-0.850321	0.0438811
