# Supplementary material for: MicroRNA expression profiles of bovine monocyte-derived macrophages infected in vitro with two strains of Streptococcus agalactiae
Source: BMC Genomics. 2018 Apr 10;19:241. doi: 10.1186/s12864-018-4591-3 (PMC5894239; doi:10.1186/s12864-018-4591-3)
Supplement: Supplementary file 8 — Table S6. Biological networks associated with top diseases and functions that were overrepresented among microRNAs differentially expressed between bovine monocyte-derived macrophages infected with Streptococcus agalactiae strains ST103 or ST12, and the respective uninfected controls. (XLSX 10 kb) [file 12864_2018_4591_MOESM8_ESM.xlsx]

## Sheet: ST103
ID	Molecules in Network	Score	Focus Molecules	Top Diseases and Functions
1	AGO2,CDKN2A,DICER1,mir-137,mir-139,mir-146,mir-194,mir-221,mir-324,mir-328,mir-330,mir-335,mir-361,mir-365,mir-628,mir-665,mir-708,mir-1246,miR-10a-5p (and other miRNAs w/seed ACCCUGU),miR-1246 (miRNAs w/seed AUGGAUU),miR-138-5p (miRNAs w/seed GCUGGUG),miR-139-5p (miRNAs w/seed CUACAGU),miR-150-5p (and other miRNAs w/seed CUCCCAA),miR-194-5p (miRNAs w/seed GUAACAG),miR-221-5p (and other miRNAs w/…	16	6	Cancer, Organismal Injury and Abnormalities, Reproductive System Disease
2	mir-1249,miR-1249-3p (and other miRNAs w/seed CGCCCUU),miR-1249-5p (and other miRNAs w/seed GGAGGGA)	3	1
3	mir-1306,miR-1306-3p (miRNAs w/seed ACGUUGG),miR-1306-3p (miRNAs w/seed CGUUGGC),miR-1306-5p (miRNAs w/seed ACCACCU),miR-1306-5p (miRNAs w/seed CACCUCC)	3	1	Cardiovascular Disease, Congenital Heart Anomaly, DNA Replication, Recombination, and Repair

## Sheet: ST12
ID	Molecules in Network	Score	Focus Molecules	Top Diseases and Functions
1	Akt,Alp,Cg,Cyp2j9,FAM3D,FSH,G protein alphai,Histone h3,IL1,IL12 (family),Insulin,Jnk,MAP2K1/2,mir-10,mir-25,mir-30,mir-122,mir-146,mir-155,mir-221,mir-223,mir-363,mir-423,miR-125a-3p (miRNAs w/seed CAGGUGA),miR-125b-1-3p (miRNAs w/seed CGGGUUA),miR-125b-5p (and other miRNAs w/seed CCCUGAG),miR-128-3p (and other miRNAs w/seed CACAGUG),miR-25-5p (miRNAs w/seed GGCGGAG),miR-30c-5p (and other miRNAs…	31	13	Connective Tissue Disorders, Inflammatory Disease, Inflammatory Response
2	AGO2,mir-139,mir-186,mir-197,mir-328,mir-330,mir-338,mir-339,mir-340,mir-361,mir-374,mir-425,mir-454,mir-455,mir-484,mir-489,mir-628,mir-642,miR-140-3p (and other miRNAs w/seed ACCACAG),miR-193a-5p (miRNAs w/seed GGGUCUU),miR-328-3p (and other miRNAs w/seed UGGCCCU),miR-338-3p (miRNAs w/seed CCAGCAU),miR-339-5p (and other miRNAs w/seed CCCUGUC),miR-340-3p (and other miRNAs w/seed CCGUCUC),miR-340…	20	9	Organismal Injury and Abnormalities, Reproductive System Disease, Cancer
3	MIR6783,mir-1343,miR-1343-3p (and other miRNAs w/seed UCCUGGG)	3	1
4	mir-1468,miR-1468-3p (miRNAs w/seed GCAAAAU),miR-1468-5p (miRNAs w/seed UCCGUUU)	3	1
5	mir-1249,miR-1249-3p (and other miRNAs w/seed CGCCCUU),miR-1249-5p (and other miRNAs w/seed GGAGGGA)	3	1
6	mir-505,miR-505-3p (miRNAs w/seed GUCAACA),miR-505-3p (miRNAs w/seed UCAACAC),miR-505-5p (and other miRNAs w/seed GGAGCCA)	2	1	Developmental Disorder, Hereditary Disorder, Organismal Injury and Abnormalities
7	mir-1306,miR-1306-3p (miRNAs w/seed ACGUUGG),miR-1306-3p (miRNAs w/seed CGUUGGC),miR-1306-5p (miRNAs w/seed ACCACCU),miR-1306-5p (miRNAs w/seed CACCUCC)	2	1	Cardiovascular Disease, Congenital Heart Anomaly, DNA Replication, Recombination, and Repair
