# Supplementary material for: MicroRNA expression profiles of bovine monocyte-derived macrophages infected in vitro with two strains of Streptococcus agalactiae
Source: BMC Genomics. 2018 Apr 10;19:241. doi: 10.1186/s12864-018-4591-3 (PMC5894239; doi:10.1186/s12864-018-4591-3)
Supplement: Supplementary file 9 — Table S7. List of target genes of the differentially expressed miRNA as predicted by TargetScan (cumulative weighted context++ score < − 0.5) in ST103 or ST12 infected bovine macrophages and the list of overrepresented pathways among these target genes as analyzed by InnateDB. (XLSX 410 kb) [file 12864_2018_4591_MOESM9_ESM.xlsx]

## Sheet: ST103_mir_upregulated
Gene name	Ensembl ID		Pathway Name	Pathway Id	Source Name	Organism	Pathway uploaded gene count	Genes in InnateDB for this entity	Pathway p-value	Pathway p-value (corrected)	Gene Symbols	Genes (Symbol|IDBG-ID|Ensembl|Entrez|Fold Change|P-Value)
CYP3A5	ENSG00000106258		Mucin type O-Glycan biosynthesis	508	KEGG	9606	4	31	1.4165371807352333E-4	0.019406559376072694	GALNT3; GALNT4; GALNT9; POC1B-GALNT4;	GALNT3|IDBG-74096|ENSG00000115339|2591|; GALNT4|IDBG-545254|ENSG00000257594|100528030,8693|; GALNT9|IDBG-65443|ENSG00000182870|50614|; POC1B-GALNT4|IDBG-545252|ENSG00000259075|100528030|;
HRNR	ENSG00000197915		GABA receptor activation	17604	REACTOME	9606	5	54	1.0126094634683644E-4	0.027745499299033183	GABRA1; GABRB2; GNG10; GNG5; KCNJ2;	GABRA1|IDBG-56393|ENSG00000022355|2554|; GABRB2|IDBG-56269|ENSG00000145864|2561|; GNG10|IDBG-407790|ENSG00000242616|2790|; GNG5|IDBG-99973|ENSG00000174021|2787|; KCNJ2|IDBG-66556|ENSG00000123700|3759|;
GABRB2	ENSG00000145864		Regulation of gene expression in early pancreatic precursor cells	13886	REACTOME	9606	2	7	0.0015346894123492716	0.06007212842624292	ONECUT1; ONECUT3;	ONECUT1|IDBG-12782|ENSG00000169856|3175|; ONECUT3|IDBG-14986|ENSG00000205922|390874|;
SLC44A5	ENSG00000137968		Regulation of gene expression in late stage (branching morphogenesis) pancreatic bud precursor cells	13885	REACTOME	9606	2	7	0.0015346894123492716	0.06007212842624292	ONECUT1; ONECUT3;	ONECUT1|IDBG-12782|ENSG00000169856|3175|; ONECUT3|IDBG-14986|ENSG00000205922|390874|;
ASCC1	ENSG00000138303		Spliceosomal assembly	4001	PID BIOCARTA	9606	2	8	0.002034671241294458	0.06968749001433519	SNRPA1; SRSF2;	SNRPA1|IDBG-32390|ENSG00000131876|6627|; SRSF2|IDBG-70058|ENSG00000161547|6427,693221|;
PPCS	ENSG00000127125		Activation of G protein gated Potassium channels	13351	REACTOME	9606	3	25	0.0012820123826524843	0.07025427856935614	GNG10; GNG5; KCNJ2;	GNG10|IDBG-407790|ENSG00000242616|2790|; GNG5|IDBG-99973|ENSG00000174021|2787|; KCNJ2|IDBG-66556|ENSG00000123700|3759|;
CCDC146	ENSG00000135205		G protein gated Potassium channels	17648	REACTOME	9606	3	25	0.0012820123826524843	0.07025427856935614	GNG10; GNG5; KCNJ2;	GNG10|IDBG-407790|ENSG00000242616|2790|; GNG5|IDBG-99973|ENSG00000174021|2787|; KCNJ2|IDBG-66556|ENSG00000123700|3759|;
MYLIP	ENSG00000007944		Inhibition of voltage gated Ca2+ channels via Gbeta/gamma subunits	13344	REACTOME	9606	3	25	0.0012820123826524843	0.07025427856935614	GNG10; GNG5; KCNJ2;	GNG10|IDBG-407790|ENSG00000242616|2790|; GNG5|IDBG-99973|ENSG00000174021|2787|; KCNJ2|IDBG-66556|ENSG00000123700|3759|;
CXCL11	ENSG00000169248		Inwardly rectifying K+ channels	18309	REACTOME	9606	3	31	0.002412905237029795	0.07345955943846265	GNG10; GNG5; KCNJ2;	GNG10|IDBG-407790|ENSG00000242616|2790|; GNG5|IDBG-99973|ENSG00000174021|2787|; KCNJ2|IDBG-66556|ENSG00000123700|3759|;
FAM210A	ENSG00000177150		GABA A receptor activation	13346	REACTOME	9606	2	12	0.0046885239167020094	0.08029097207352191	GABRA1; GABRB2;	GABRA1|IDBG-56393|ENSG00000022355|2554|; GABRB2|IDBG-56269|ENSG00000145864|2561|;
CALB2	ENSG00000172137		Activation of GABAB receptors	17880	REACTOME	9606	3	39	0.004666164033487113	0.08523526301169793	GNG10; GNG5; KCNJ2;	GNG10|IDBG-407790|ENSG00000242616|2790|; GNG5|IDBG-99973|ENSG00000174021|2787|; KCNJ2|IDBG-66556|ENSG00000123700|3759|;
FAM150A	ENSG00000196711		Cyclin D associated events in G1	12969	REACTOME	9606	3	39	0.004666164033487113	0.08523526301169793	CDKN1B; CDKN2D; PPP2R2A;	CDKN1B|IDBG-20317|ENSG00000111276|1027|; CDKN2D|IDBG-27803|ENSG00000129355|1032|; PPP2R2A|IDBG-281526|ENSG00000221914|5520|;
ATXN10	ENSG00000130638		G1 Phase	16720	REACTOME	9606	3	39	0.004666164033487113	0.08523526301169793	CDKN1B; CDKN2D; PPP2R2A;	CDKN1B|IDBG-20317|ENSG00000111276|1027|; CDKN2D|IDBG-27803|ENSG00000129355|1032|; PPP2R2A|IDBG-281526|ENSG00000221914|5520|;
CDKN2D	ENSG00000129355		GABA B receptor activation	13345	REACTOME	9606	3	39	0.004666164033487113	0.08523526301169793	GNG10; GNG5; KCNJ2;	GNG10|IDBG-407790|ENSG00000242616|2790|; GNG5|IDBG-99973|ENSG00000174021|2787|; KCNJ2|IDBG-66556|ENSG00000123700|3759|;
RARB	ENSG00000077092		Yaci and bcma stimulation of b cell immune responses	4151	PID BIOCARTA	9606	2	10	0.003233132698080086	0.08858783592739436	TRAF5; TRAF6;	TRAF5|IDBG-106494|ENSG00000082512|7188|; TRAF6|IDBG-40102|ENSG00000175104|7189|;
TMEM14B	ENSG00000137210		FOXA1 transcription factor network	15723	PID NCI	9606	3	36	0.003714565034580743	0.09252643813410215	CDKN1B; ESR1; POU2F1;	CDKN1B|IDBG-20317|ENSG00000111276|1027|; ESR1|IDBG-97997|ENSG00000091831|2099|; POU2F1|IDBG-104534|ENSG00000143190|5451|;
RNF34	ENSG00000170633		Senescence-Associated Secretory Phenotype (SASP)	19271	REACTOME	9606	4	84	0.006123355555220893	0.09869408365473675	ANAPC11; CDKN1B; CDKN2D; HIST2H2BE;	ANAPC11|IDBG-72756|ENSG00000141552|51529|; CDKN1B|IDBG-20317|ENSG00000111276|1027|; CDKN2D|IDBG-27803|ENSG00000129355|1032|; HIST2H2BE|IDBG-101997|ENSG00000184678|8349|;
ATOH7	ENSG00000179774		Neurotransmitter Receptor Binding And Downstream Transmission In The Postsynaptic Cell	19389	REACTOME	9606	5	136	0.006606347709229152	0.10056329290715486	GABRA1; GABRB2; GNG10; GNG5; KCNJ2;	GABRA1|IDBG-56393|ENSG00000022355|2554|; GABRB2|IDBG-56269|ENSG00000145864|2561|; GNG10|IDBG-407790|ENSG00000242616|2790|; GNG5|IDBG-99973|ENSG00000174021|2787|; KCNJ2|IDBG-66556|ENSG00000123700|3759|;
RAB27B	ENSG00000041353		Small cell lung cancer	527	KEGG	9606	4	88	0.007208858330596553	0.10395932539912923	CDKN1B; RARB; TRAF5; TRAF6;	CDKN1B|IDBG-20317|ENSG00000111276|1027|; RARB|IDBG-22486|ENSG00000077092|5915|; TRAF5|IDBG-106494|ENSG00000082512|7188|; TRAF6|IDBG-40102|ENSG00000175104|7189|;
TMEM14C	ENSG00000111843		Post-translational protein modification	17038	REACTOME	9606	7	262	0.0077639936418546366	0.10636671289340852	EIF5A2; GALNT3; GALNT4; GALNT9; MAGT1; PGAP1; SRD5A3;	EIF5A2|IDBG-64663|ENSG00000163577|56648|; GALNT3|IDBG-74096|ENSG00000115339|2591|; GALNT4|IDBG-545254|ENSG00000257594|100528030,8693|; GALNT9|IDBG-65443|ENSG00000182870|50614|; MAGT1|IDBG-77663|ENSG00000102158|84061|; PGAP1|IDBG-77852|ENSG00000197121|80055|; SRD5A3|IDBG-19300|ENSG00000128039|79644|;
GNG5	ENSG00000174021		Tie2 Signaling	13110	REACTOME	9606	2	17	0.009392087575280466	0.12254438074413561	DOK2; NRAS;	DOK2|IDBG-9913|ENSG00000147443|9046|; NRAS|IDBG-243969|ENSG00000213281|4893|;
RNF146	ENSG00000118518		Cell Cycle, Mitotic	19119	REACTOME	9606	9	454	0.017036979537879686	0.14145855737512222	ANAPC11; BORA; CDC25C; CDKN1B; CDKN2D; HIST2H2BE; NUP155; PPP2R2A; PSMA4;	ANAPC11|IDBG-72756|ENSG00000141552|51529|; BORA|IDBG-37374|ENSG00000136122|79866|; CDC25C|IDBG-46926|ENSG00000158402|995|; CDKN1B|IDBG-20317|ENSG00000111276|1027|; CDKN2D|IDBG-27803|ENSG00000129355|1032|; HIST2H2BE|IDBG-101997|ENSG00000184678|8349|; NUP155|IDBG-17015|ENSG00000113569|9631|; PPP2R2A|IDBG-281526|ENSG00000221914|5520|; PSMA4|IDBG-24777|ENSG00000041357|5685|;
SNRPA1	ENSG00000131876		ADP signalling through P2Y purinoceptor 12	13118	REACTOME	9606	2	22	0.01550981369471767	0.1416562984117547	GNG10; GNG5;	GNG10|IDBG-407790|ENSG00000242616|2790|; GNG5|IDBG-99973|ENSG00000174021|2787|;
GOLT1B	ENSG00000111711		Cyclin A/B1 associated events during G2/M transition	12973	REACTOME	9606	2	22	0.01550981369471767	0.1416562984117547	CDC25C; PPP2R2A;	CDC25C|IDBG-46926|ENSG00000158402|995|; PPP2R2A|IDBG-281526|ENSG00000221914|5520|;
MDGA2	ENSG00000139915		Cyclins and cell cycle regulation	4145	PID BIOCARTA	9606	2	23	0.01689173533252377	0.1446354837847348	CDKN1B; CDKN2D;	CDKN1B|IDBG-20317|ENSG00000111276|1027|; CDKN2D|IDBG-27803|ENSG00000129355|1032|;
CST3	ENSG00000101439		Thromboxane signalling through TP receptor	13120	REACTOME	9606	2	23	0.01689173533252377	0.1446354837847348	GNG10; GNG5;	GNG10|IDBG-407790|ENSG00000242616|2790|; GNG5|IDBG-99973|ENSG00000174021|2787|;
TMEM200C	ENSG00000206432		Prostacyclin signalling through prostacyclin receptor	13104	REACTOME	9606	2	19	0.011676778059791056	0.1454289631083068	GNG10; GNG5;	GNG10|IDBG-407790|ENSG00000242616|2790|; GNG5|IDBG-99973|ENSG00000174021|2787|;
SOCS5	ENSG00000171150		G beta:gamma signalling through PLC beta	13222	REACTOME	9606	2	20	0.012901339054201896	0.14729028753547163	GNG10; GNG5;	GNG10|IDBG-407790|ENSG00000242616|2790|; GNG5|IDBG-99973|ENSG00000174021|2787|;
CTNNA1	ENSG00000044115		ADP signalling through P2Y purinoceptor 1	13119	REACTOME	9606	2	24	0.018324140126563332	0.14767101160818685	GNG10; GNG5;	GNG10|IDBG-407790|ENSG00000242616|2790|; GNG5|IDBG-99973|ENSG00000174021|2787|;
STK3	ENSG00000104375		Cell Cycle Checkpoints	19894	REACTOME	9606	4	117	0.018966229882016756	0.14847848536207403	ANAPC11; CDC25C; CDKN1B; PSMA4;	ANAPC11|IDBG-72756|ENSG00000141552|51529|; CDC25C|IDBG-46926|ENSG00000158402|995|; CDKN1B|IDBG-20317|ENSG00000111276|1027|; PSMA4|IDBG-24777|ENSG00000041357|5685|;
DDIT4	ENSG00000168209		Presynaptic function of Kainate receptors	13349	REACTOME	9606	2	21	0.014179351776487178	0.14942855333682642	GNG10; GNG5;	GNG10|IDBG-407790|ENSG00000242616|2790|; GNG5|IDBG-99973|ENSG00000174021|2787|;
MARC1	ENSG00000186205		Ligand-gated ion channel transport	13135	REACTOME	9606	2	25	0.019806064278131127	0.1507461558946647	GABRA1; GABRB2;	GABRA1|IDBG-56393|ENSG00000022355|2554|; GABRB2|IDBG-56269|ENSG00000145864|2561|;
IGSF1	ENSG00000147255		Adaptive Immune System	18371	REACTOME	9606	11	604	0.01540554691166752	0.15075428049274645	ANAPC11; AP1S2; CDKN1B; KIT; NRAS; PSMA4; RAP1B; RNF34; TRAF6; TRIM9; UBE2W;	ANAPC11|IDBG-72756|ENSG00000141552|51529|; AP1S2|IDBG-47029|ENSG00000182287|8905|; CDKN1B|IDBG-20317|ENSG00000111276|1027|; KIT|IDBG-18980|ENSG00000157404|3815|; NRAS|IDBG-243969|ENSG00000213281|4893|; PSMA4|IDBG-24777|ENSG00000041357|5685|; RAP1B|IDBG-46140|ENSG00000127314|5908|; RNF34|IDBG-61735|ENSG00000170633|80196|; TRAF6|IDBG-40102|ENSG00000175104|7189|; TRIM9|IDBG-6467|ENSG00000100505|1140…
PSMA4	ENSG00000041357		KitReceptor	15910	NETPATH	9606	4	104	0.012802841534618905	0.15252080784719912	DOK2; KIT; SKAP2; SOCS5;	DOK2|IDBG-9913|ENSG00000147443|9046|; KIT|IDBG-18980|ENSG00000157404|3815|; SKAP2|IDBG-10241|ENSG00000005020|8935|; SOCS5|IDBG-50628|ENSG00000171150|9655|;
PRDM6	ENSG00000061455		Neurotrophin signaling pathway	4379	KEGG	9606	4	121	0.02117571430389878	0.15268804524390173	NRAS; NTF3; RAP1B; TRAF6;	NRAS|IDBG-243969|ENSG00000213281|4893|; NTF3|IDBG-13412|ENSG00000185652|4908|; RAP1B|IDBG-46140|ENSG00000127314|5908|; TRAF6|IDBG-40102|ENSG00000175104|7189|;
ZGLP1	ENSG00000220201		Adrenaline,noradrenaline inhibits insulin secretion	13553	REACTOME	9606	2	28	0.02453950336149647	0.15281418002386438	GNG10; GNG5;	GNG10|IDBG-407790|ENSG00000242616|2790|; GNG5|IDBG-99973|ENSG00000174021|2787|;
PCMTD1	ENSG00000168300		G-protein activation	13258	REACTOME	9606	2	28	0.02453950336149647	0.15281418002386438	GNG10; GNG5;	GNG10|IDBG-407790|ENSG00000242616|2790|; GNG5|IDBG-99973|ENSG00000174021|2787|;
SNTG1	ENSG00000147481		Role of erbb2 in signal transduction and oncology	4019	PID BIOCARTA	9606	2	28	0.02453950336149647	0.15281418002386438	ERBB4; ESR1;	ERBB4|IDBG-79992|ENSG00000178568|2066|; ESR1|IDBG-97997|ENSG00000091831|2099|;
TESK2	ENSG00000070759		O-linked glycosylation of mucins	13368	REACTOME	9606	3	58	0.01399613961677864	0.1533976901998939	GALNT3; GALNT4; GALNT9;	GALNT3|IDBG-74096|ENSG00000115339|2591|; GALNT4|IDBG-545254|ENSG00000257594|100528030,8693|; GALNT9|IDBG-65443|ENSG00000182870|50614|;
NFE2L2	ENSG00000116044		Chemokine signaling pathway	4389	KEGG	9606	5	181	0.020770049628774767	0.1538106377914672	CXCL11; GNG10; GNG5; NRAS; RAP1B;	CXCL11|IDBG-25238|ENSG00000169248|6373|; GNG10|IDBG-407790|ENSG00000242616|2790|; GNG5|IDBG-99973|ENSG00000174021|2787|; NRAS|IDBG-243969|ENSG00000213281|4893|; RAP1B|IDBG-46140|ENSG00000127314|5908|;
ERBB4	ENSG00000178568		Cell Cycle	18205	REACTOME	9606	10	523	0.01521599676286161	0.15441418937126228	ANAPC11; BORA; CDC25C; CDKN1B; CDKN2D; DMC1; HIST2H2BE; NUP155; PPP2R2A; PSMA4;	ANAPC11|IDBG-72756|ENSG00000141552|51529|; BORA|IDBG-37374|ENSG00000136122|79866|; CDC25C|IDBG-46926|ENSG00000158402|995|; CDKN1B|IDBG-20317|ENSG00000111276|1027|; CDKN2D|IDBG-27803|ENSG00000129355|1032|; DMC1|IDBG-7606|ENSG00000100206|11144|; HIST2H2BE|IDBG-101997|ENSG00000184678|8349|; NUP155|IDBG-17015|ENSG00000113569|9631|; PPP2R2A|IDBG-281526|ENSG00000221914|5520|; PSMA4|IDBG-24777|ENSG00000…
ONECUT1	ENSG00000169856		Signaling by ERBB4	13265	REACTOME	9606	4	137	0.03155677538748416	0.15721011738492108	CDKN1B; ESR1; KIT; NRAS;	CDKN1B|IDBG-20317|ENSG00000111276|1027|; ESR1|IDBG-97997|ENSG00000091831|2099|; KIT|IDBG-18980|ENSG00000157404|3815|; NRAS|IDBG-243969|ENSG00000213281|4893|;
ONECUT3	ENSG00000205922		Mitotic G1-G1/S phases	17361	REACTOME	9606	4	136	0.03083425643123791	0.1594072879652677	CDKN1B; CDKN2D; PPP2R2A; PSMA4;	CDKN1B|IDBG-20317|ENSG00000111276|1027|; CDKN2D|IDBG-27803|ENSG00000129355|1032|; PPP2R2A|IDBG-281526|ENSG00000221914|5520|; PSMA4|IDBG-24777|ENSG00000041357|5685|;
ONECUT2	ENSG00000119547		Regulation of beta-cell development	17540	REACTOME	9606	2	29	0.02621011725837545	0.15959049175099718	ONECUT1; ONECUT3;	ONECUT1|IDBG-12782|ENSG00000169856|3175|; ONECUT3|IDBG-14986|ENSG00000205922|390874|;
RRAGA	ENSG00000155876		Activation of Kainate Receptors upon glutamate binding	18335	REACTOME	9606	2	32	0.03148773116486031	0.15977108035503196	GNG10; GNG5;	GNG10|IDBG-407790|ENSG00000242616|2790|; GNG5|IDBG-99973|ENSG00000174021|2787|;
MYBL1	ENSG00000185697		C-MYB transcription factor network	15398	PID NCI	9606	3	78	0.030495084804436225	0.16068563916183703	CDKN1B; KIT; NRAS;	CDKN1B|IDBG-20317|ENSG00000111276|1027|; KIT|IDBG-18980|ENSG00000157404|3815|; NRAS|IDBG-243969|ENSG00000213281|4893|;
ANAPC11	ENSG00000141552		Transmission across Chemical Synapses	18918	REACTOME	9606	5	194	0.027036197508634202	0.16104169820360373	GABRA1; GABRB2; GNG10; GNG5; KCNJ2;	GABRA1|IDBG-56393|ENSG00000022355|2554|; GABRB2|IDBG-56269|ENSG00000145864|2561|; GNG10|IDBG-407790|ENSG00000242616|2790|; GNG5|IDBG-99973|ENSG00000174021|2787|; KCNJ2|IDBG-66556|ENSG00000123700|3759|;
SFXN2	ENSG00000156398		Tight junction	522	KEGG	9606	4	135	0.030121670880569287	0.16183015335835263	CSDA; CTNNA1; NRAS; PPP2R2A;	CSDA|IDBG-19292|ENSG00000060138|8531|; CTNNA1|IDBG-47369|ENSG00000044115|1495|; NRAS|IDBG-243969|ENSG00000213281|4893|; PPP2R2A|IDBG-281526|ENSG00000221914|5520|;
KCNJ2	ENSG00000123700		Hedgehog signaling pathway	16244	INOH	9606	2	31	0.029685115444042995	0.16267443263335563	CDKN1B; CDKN2D;	CDKN1B|IDBG-20317|ENSG00000111276|1027|; CDKN2D|IDBG-27803|ENSG00000129355|1032|;
LIN28B	ENSG00000187772		Signal amplification	19554	REACTOME	9606	2	31	0.029685115444042995	0.16267443263335563	GNG10; GNG5;	GNG10|IDBG-407790|ENSG00000242616|2790|; GNG5|IDBG-99973|ENSG00000174021|2787|;
MEIS1	ENSG00000143995		Thrombin signalling through proteinase activated receptors (PARs)	13128	REACTOME	9606	2	31	0.029685115444042995	0.16267443263335563	GNG10; GNG5;	GNG10|IDBG-407790|ENSG00000242616|2790|; GNG5|IDBG-99973|ENSG00000174021|2787|;
SESN3	ENSG00000149212		Glucagon-type ligand receptors	13251	REACTOME	9606	2	30	0.02792561801097308	0.16280041138311965	GNG10; GNG5;	GNG10|IDBG-407790|ENSG00000242616|2790|; GNG5|IDBG-99973|ENSG00000174021|2787|;
DBX2	ENSG00000185610		Glucagon signaling in metabolic regulation	13556	REACTOME	9606	2	33	0.03333259843720416	0.1630916423534632	GNG10; GNG5;	GNG10|IDBG-407790|ENSG00000242616|2790|; GNG5|IDBG-99973|ENSG00000174021|2787|;
KBTBD4	ENSG00000123444		Pathways in cancer	4397	KEGG	9606	7	329	0.024435896766093812	0.16330331009535864	CDKN1B; CTNNA1; KIT; NRAS; RARB; TRAF5; TRAF6;	CDKN1B|IDBG-20317|ENSG00000111276|1027|; CTNNA1|IDBG-47369|ENSG00000044115|1495|; KIT|IDBG-18980|ENSG00000157404|3815|; NRAS|IDBG-243969|ENSG00000213281|4893|; RARB|IDBG-22486|ENSG00000077092|5915|; TRAF5|IDBG-106494|ENSG00000082512|7188|; TRAF6|IDBG-40102|ENSG00000175104|7189|;
SBK1	ENSG00000188322		Cell cycle	473	KEGG	9606	4	126	0.024151916483924576	0.16544062791488334	ANAPC11; CDC25C; CDKN1B; CDKN2D;	ANAPC11|IDBG-72756|ENSG00000141552|51529|; CDC25C|IDBG-46926|ENSG00000158402|995|; CDKN1B|IDBG-20317|ENSG00000111276|1027|; CDKN2D|IDBG-27803|ENSG00000129355|1032|;
HNRNPD	ENSG00000138668		Integrin signaling pathway	16138	INOH	9606	4	126	0.024151916483924576	0.16544062791488334	COL9A3; NRAS; RAP1B; TNC;	COL9A3|IDBG-85418|ENSG00000092758|1299|; NRAS|IDBG-243969|ENSG00000213281|4893|; RAP1B|IDBG-46140|ENSG00000127314|5908|; TNC|IDBG-82348|ENSG00000041982|3371|;
HECTD2	ENSG00000165338		ErbB1 downstream signaling	15233	PID NCI	9606	3	85	0.03792448516623777	0.1761238802635449	ARF4; PPP2R2A; ZFP36;	ARF4|IDBG-41329|ENSG00000168374|378|; PPP2R2A|IDBG-281526|ENSG00000221914|5520|; ZFP36|IDBG-50307|ENSG00000128016|7538|;
TRAF6	ENSG00000175104		Antigen processing: Ubiquitination & Proteasome degradation	12981	REACTOME	9606	5	212	0.037535412521909825	0.1773224660517809	ANAPC11; PSMA4; RNF34; TRIM9; UBE2W;	ANAPC11|IDBG-72756|ENSG00000141552|51529|; PSMA4|IDBG-24777|ENSG00000041357|5685|; RNF34|IDBG-61735|ENSG00000170633|80196|; TRIM9|IDBG-6467|ENSG00000100505|114088|; UBE2W|IDBG-25727|ENSG00000104343|55284|;
FCHO2	ENSG00000157107		HGF signaling pathway	16200	INOH	9606	2	35	0.03714567816422248	0.17855992661398173	NRAS; RAP1B;	NRAS|IDBG-243969|ENSG00000213281|4893|; RAP1B|IDBG-46140|ENSG00000127314|5908|;
TRAF5	ENSG00000082512		FOXM1 transcription factor network	15700	PID NCI	9606	2	37	0.04111764881118502	0.18777059623774492	ESR1; ONECUT1;	ESR1|IDBG-97997|ENSG00000091831|2099|; ONECUT1|IDBG-12782|ENSG00000169856|3175|;
RANBP17	ENSG00000204764		TGF_beta_Receptor	15911	NETPATH	9606	5	220	0.04290740604153691	0.18962305250614697	CTNNA1; ESR1; PPP2R2A; TRAF6; ZFYVE16;	CTNNA1|IDBG-47369|ENSG00000044115|1495|; ESR1|IDBG-97997|ENSG00000091831|2099|; PPP2R2A|IDBG-281526|ENSG00000221914|5520|; TRAF6|IDBG-40102|ENSG00000175104|7189|; ZFYVE16|IDBG-31374|ENSG00000039319|9765|;
OR13H1	ENSG00000171054		ErbB signaling pathway	461	KEGG	9606	3	89	0.042548194373366176	0.19111811898856282	CDKN1B; ERBB4; NRAS;	CDKN1B|IDBG-20317|ENSG00000111276|1027|; ERBB4|IDBG-79992|ENSG00000178568|2066|; NRAS|IDBG-243969|ENSG00000213281|4893|;
GABRA1	ENSG00000022355		Nuclear Receptor transcription pathway	13739	REACTOME	9606	2	39	0.04524198269705777	0.1936922384217786	ESR1; RARB;	ESR1|IDBG-97997|ENSG00000091831|2099|; RARB|IDBG-22486|ENSG00000077092|5915|;
NTF3	ENSG00000185652		RNA Polymerase I Promoter Opening	13737	REACTOME	9606	2	39	0.04524198269705777	0.1936922384217786	HIST2H2BE; MBD2;	HIST2H2BE|IDBG-101997|ENSG00000184678|8349|; MBD2|IDBG-3532|ENSG00000134046|8932|;
PHACTR4	ENSG00000204138		Downstream signaling events of B Cell Receptor (BCR)	19698	REACTOME	9606	4	155	0.04627423723260372	0.1950637077189757	CDKN1B; KIT; NRAS; PSMA4;	CDKN1B|IDBG-20317|ENSG00000111276|1027|; KIT|IDBG-18980|ENSG00000157404|3815|; NRAS|IDBG-243969|ENSG00000213281|4893|; PSMA4|IDBG-24777|ENSG00000041357|5685|;
PAIP2	ENSG00000120727		Glucagon-like Peptide-1 (GLP1) regulates insulin secretion	13552	REACTOME	9606	2	42	0.05170031271244937	0.21143112960016605	GNG10; GNG5;	GNG10|IDBG-407790|ENSG00000242616|2790|; GNG5|IDBG-99973|ENSG00000174021|2787|;
SYT10	ENSG00000110975		O-linked glycosylation	18011	REACTOME	9606	3	96	0.05128735193865778	0.21292021865442773	GALNT3; GALNT4; GALNT9;	GALNT3|IDBG-74096|ENSG00000115339|2591|; GALNT4|IDBG-545254|ENSG00000257594|100528030,8693|; GALNT9|IDBG-65443|ENSG00000182870|50614|;
PRR26	ENSG00000180525		Vasopressin regulates renal water homeostasis via Aquaporins	13140	REACTOME	9606	2	43	0.05392249588932002	0.21727593931873068	GNG10; GNG5;	GNG10|IDBG-407790|ENSG00000242616|2790|; GNG5|IDBG-99973|ENSG00000174021|2787|;
RFX7	ENSG00000181827		Cellular Senescence	18630	REACTOME	9606	4	164	0.05485289580605518	0.21782164421534955	ANAPC11; CDKN1B; CDKN2D; HIST2H2BE;	ANAPC11|IDBG-72756|ENSG00000141552|51529|; CDKN1B|IDBG-20317|ENSG00000111276|1027|; CDKN2D|IDBG-27803|ENSG00000129355|1032|; HIST2H2BE|IDBG-101997|ENSG00000184678|8349|;
DALRD3	ENSG00000178149		Potassium Channels	18590	REACTOME	9606	3	100	0.05664274417288122	0.2185931253995698	GNG10; GNG5; KCNJ2;	GNG10|IDBG-407790|ENSG00000242616|2790|; GNG5|IDBG-99973|ENSG00000174021|2787|; KCNJ2|IDBG-66556|ENSG00000123700|3759|;
CD5L	ENSG00000073754		PLK1 signaling events	15874	PID NCI	9606	2	44	0.05617812875919717	0.21989724685742892	BORA; CDC25C;	BORA|IDBG-37374|ENSG00000136122|79866|; CDC25C|IDBG-46926|ENSG00000158402|995|;
STEAP1B	ENSG00000105889		G alpha (z) signalling events	13225	REACTOME	9606	2	45	0.0584664744827424	0.22249741678154744	GNG10; GNG5;	GNG10|IDBG-407790|ENSG00000242616|2790|; GNG5|IDBG-99973|ENSG00000174021|2787|;
SRSF2	ENSG00000161547		G beta:gamma signalling through PI3Kgamma	13221	REACTOME	9606	2	47	0.06313840720951423	0.23378275101901216	GNG10; GNG5;	GNG10|IDBG-407790|ENSG00000242616|2790|; GNG5|IDBG-99973|ENSG00000174021|2787|;
CDKN1B	ENSG00000111276		TGF-beta receptor signaling	15571	PID NCI	9606	2	47	0.06313840720951423	0.23378275101901216	PPP2R2A; ZFYVE16;	PPP2R2A|IDBG-281526|ENSG00000221914|5520|; ZFYVE16|IDBG-31374|ENSG00000039319|9765|;
EAF1	ENSG00000144597		Fc epsilon receptor (FCERI) signaling	17802	REACTOME	9606	4	173	0.06423746239533104	0.2346808626176094	CDKN1B; KIT; NRAS; TRAF6;	CDKN1B|IDBG-20317|ENSG00000111276|1027|; KIT|IDBG-18980|ENSG00000157404|3815|; NRAS|IDBG-243969|ENSG00000213281|4893|; TRAF6|IDBG-40102|ENSG00000175104|7189|;
CDKN2AIP	ENSG00000168564		Signaling by PDGF	13330	REACTOME	9606	4	174	0.06532938583974116	0.2355296278959089	CDKN1B; COL9A3; KIT; NRAS;	CDKN1B|IDBG-20317|ENSG00000111276|1027|; COL9A3|IDBG-85418|ENSG00000092758|1299|; KIT|IDBG-18980|ENSG00000157404|3815|; NRAS|IDBG-243969|ENSG00000213281|4893|;
ARF4	ENSG00000168374		PI-3K cascade	13309	REACTOME	9606	2	85	0.16950023635034578	0.24189096229163928	CDKN1B; KIT;	CDKN1B|IDBG-20317|ENSG00000111276|1027|; KIT|IDBG-18980|ENSG00000157404|3815|;
NXPE3	ENSG00000144815		PI3K events in ERBB2 signaling	13286	REACTOME	9606	2	85	0.16950023635034578	0.24189096229163928	CDKN1B; KIT;	CDKN1B|IDBG-20317|ENSG00000111276|1027|; KIT|IDBG-18980|ENSG00000157404|3815|;
MAB21L3	ENSG00000173212		PI3K events in ERBB4 signaling	13263	REACTOME	9606	2	85	0.16950023635034578	0.24189096229163928	CDKN1B; KIT;	CDKN1B|IDBG-20317|ENSG00000111276|1027|; KIT|IDBG-18980|ENSG00000157404|3815|;
RAP1B	ENSG00000127314		PI3K/AKT Signaling in Cancer	19195	REACTOME	9606	2	85	0.16950023635034578	0.24189096229163928	CDKN1B; KIT;	CDKN1B|IDBG-20317|ENSG00000111276|1027|; KIT|IDBG-18980|ENSG00000157404|3815|;
CKMT1B	ENSG00000237289		PIP3 activates AKT signaling	12989	REACTOME	9606	2	85	0.16950023635034578	0.24189096229163928	CDKN1B; KIT;	CDKN1B|IDBG-20317|ENSG00000111276|1027|; KIT|IDBG-18980|ENSG00000157404|3815|;
ZKSCAN8	ENSG00000198315		Regulation of mRNA stability by proteins that bind AU-rich elements	19008	REACTOME	9606	2	85	0.16950023635034578	0.24189096229163928	PSMA4; ZFP36;	PSMA4|IDBG-24777|ENSG00000041357|5685|; ZFP36|IDBG-50307|ENSG00000128016|7538|;
ZFP41	ENSG00000181638		RNA Polymerase I Transcription	16984	REACTOME	9606	2	86	0.1726060791813952	0.24378384379227983	HIST2H2BE; MBD2;	HIST2H2BE|IDBG-101997|ENSG00000184678|8349|; MBD2|IDBG-3532|ENSG00000134046|8932|;
ZFP41	ENSG00000264668		Signaling by EGFR	13216	REACTOME	9606	3	164	0.1720834019120732	0.24430493328449768	CDKN1B; KIT; NRAS;	CDKN1B|IDBG-20317|ENSG00000111276|1027|; KIT|IDBG-18980|ENSG00000157404|3815|; NRAS|IDBG-243969|ENSG00000213281|4893|;
RGS7BP	ENSG00000186479		MAPK signaling pathway	487	KEGG	9606	5	257	0.07355793657982682	0.24579115393747009	NRAS; NTF3; RAP1B; STK3; TRAF6;	NRAS|IDBG-243969|ENSG00000213281|4893|; NTF3|IDBG-13412|ENSG00000185652|4908|; RAP1B|IDBG-46140|ENSG00000127314|5908|; STK3|IDBG-30072|ENSG00000104375|6788|; TRAF6|IDBG-40102|ENSG00000175104|7189|;
LL22NC03-63E9.3	ENSG00000220891		Defective AMN causes hereditary megaloblastic anemia 1	17554	REACTOME	9606	2	83	0.16331878742600728	0.24587553711387908	NADK; PPCS;	NADK|IDBG-85938|ENSG00000008130|65220|; PPCS|IDBG-97205|ENSG00000127125|79717|;
POU6F2	ENSG00000106536		Defective BTD causes biotidinase deficiency	18399	REACTOME	9606	2	83	0.16331878742600728	0.24587553711387908	NADK; PPCS;	NADK|IDBG-85938|ENSG00000008130|65220|; PPCS|IDBG-97205|ENSG00000127125|79717|;
BORA	ENSG00000136122		Defective CD320 causes methylmalonic aciduria	17952	REACTOME	9606	2	83	0.16331878742600728	0.24587553711387908	NADK; PPCS;	NADK|IDBG-85938|ENSG00000008130|65220|; PPCS|IDBG-97205|ENSG00000127125|79717|;
YBX3	ENSG00000060138		Defective CUBN causes hereditary megaloblastic anemia 1	18799	REACTOME	9606	2	83	0.16331878742600728	0.24587553711387908	NADK; PPCS;	NADK|IDBG-85938|ENSG00000008130|65220|; PPCS|IDBG-97205|ENSG00000127125|79717|;
AMMECR1	ENSG00000101935		Defective GIF causes intrinsic factor deficiency	18673	REACTOME	9606	2	83	0.16331878742600728	0.24587553711387908	NADK; PPCS;	NADK|IDBG-85938|ENSG00000008130|65220|; PPCS|IDBG-97205|ENSG00000127125|79717|;
SKAP2	ENSG00000005020		Defective HLCS causes multiple carboxylase deficiency	17039	REACTOME	9606	2	83	0.16331878742600728	0.24587553711387908	NADK; PPCS;	NADK|IDBG-85938|ENSG00000008130|65220|; PPCS|IDBG-97205|ENSG00000127125|79717|;
ZBTB37	ENSG00000185278		Defective LMBRD1 causes methylmalonic aciduria and homocystinuria type cblF	17742	REACTOME	9606	2	83	0.16331878742600728	0.24587553711387908	NADK; PPCS;	NADK|IDBG-85938|ENSG00000008130|65220|; PPCS|IDBG-97205|ENSG00000127125|79717|;
TMEM57	ENSG00000204178		Defective MMAA causes methylmalonic aciduria type cblA	17043	REACTOME	9606	2	83	0.16331878742600728	0.24587553711387908	NADK; PPCS;	NADK|IDBG-85938|ENSG00000008130|65220|; PPCS|IDBG-97205|ENSG00000127125|79717|;
AP1S2	ENSG00000182287		Defective MMAB causes methylmalonic aciduria type cblB	19453	REACTOME	9606	2	83	0.16331878742600728	0.24587553711387908	NADK; PPCS;	NADK|IDBG-85938|ENSG00000008130|65220|; PPCS|IDBG-97205|ENSG00000127125|79717|;
FRMD6	ENSG00000139926		Defective MMACHC causes methylmalonic aciduria and homocystinuria type cblC	18190	REACTOME	9606	2	83	0.16331878742600728	0.24587553711387908	NADK; PPCS;	NADK|IDBG-85938|ENSG00000008130|65220|; PPCS|IDBG-97205|ENSG00000127125|79717|;
RMND5A	ENSG00000153561		Defective MMADHC causes methylmalonic aciduria and homocystinuria type cblD	19174	REACTOME	9606	2	83	0.16331878742600728	0.24587553711387908	NADK; PPCS;	NADK|IDBG-85938|ENSG00000008130|65220|; PPCS|IDBG-97205|ENSG00000127125|79717|;
TRIM9	ENSG00000100505		Defective MTR causes methylmalonic aciduria and homocystinuria type cblG	17731	REACTOME	9606	2	83	0.16331878742600728	0.24587553711387908	NADK; PPCS;	NADK|IDBG-85938|ENSG00000008130|65220|; PPCS|IDBG-97205|ENSG00000127125|79717|;
SERPINA5	ENSG00000188488		Defective MTRR causes methylmalonic aciduria and homocystinuria type cblE	19395	REACTOME	9606	2	83	0.16331878742600728	0.24587553711387908	NADK; PPCS;	NADK|IDBG-85938|ENSG00000008130|65220|; PPCS|IDBG-97205|ENSG00000127125|79717|;
ZFYVE16	ENSG00000039319		Defective MUT causes methylmalonic aciduria mut type	17040	REACTOME	9606	2	83	0.16331878742600728	0.24587553711387908	NADK; PPCS;	NADK|IDBG-85938|ENSG00000008130|65220|; PPCS|IDBG-97205|ENSG00000127125|79717|;
SRD5A3	ENSG00000128039		Defective TCN2 causes hereditary megaloblastic anemia	17169	REACTOME	9606	2	83	0.16331878742600728	0.24587553711387908	NADK; PPCS;	NADK|IDBG-85938|ENSG00000008130|65220|; PPCS|IDBG-97205|ENSG00000127125|79717|;
AP3B2	ENSG00000103723		Defects in biotin (Btn) metabolism	18233	REACTOME	9606	2	83	0.16331878742600728	0.24587553711387908	NADK; PPCS;	NADK|IDBG-85938|ENSG00000008130|65220|; PPCS|IDBG-97205|ENSG00000127125|79717|;
SYNJ2	ENSG00000078269		Defects in cobalamin (B12) metabolism	18060	REACTOME	9606	2	83	0.16331878742600728	0.24587553711387908	NADK; PPCS;	NADK|IDBG-85938|ENSG00000008130|65220|; PPCS|IDBG-97205|ENSG00000127125|79717|;
KRBOX4	ENSG00000147121		Defects in vitamin and cofactor metabolism	18729	REACTOME	9606	2	83	0.16331878742600728	0.24587553711387908	NADK; PPCS;	NADK|IDBG-85938|ENSG00000008130|65220|; PPCS|IDBG-97205|ENSG00000127125|79717|;
KIAA0895	ENSG00000164542		Integrin cell surface interactions	13303	REACTOME	9606	2	83	0.16331878742600728	0.24587553711387908	COL9A3; TNC;	COL9A3|IDBG-85418|ENSG00000092758|1299|; TNC|IDBG-82348|ENSG00000041982|3371|;
FUNDC2	ENSG00000165775		Metabolism of vitamins and cofactors	19866	REACTOME	9606	2	83	0.16331878742600728	0.24587553711387908	NADK; PPCS;	NADK|IDBG-85938|ENSG00000008130|65220|; PPCS|IDBG-97205|ENSG00000127125|79717|;
ZFP36	ENSG00000128016		Metabolism of water-soluble vitamins and cofactors	17389	REACTOME	9606	2	83	0.16331878742600728	0.24587553711387908	NADK; PPCS;	NADK|IDBG-85938|ENSG00000008130|65220|; PPCS|IDBG-97205|ENSG00000127125|79717|;
CLMP	ENSG00000166250		GAB1 signalosome	13212	REACTOME	9606	2	88	0.17884599076109942	0.24625025863588562	CDKN1B; KIT;	CDKN1B|IDBG-20317|ENSG00000111276|1027|; KIT|IDBG-18980|ENSG00000157404|3815|;
GZMA	ENSG00000145649		PI3K/AKT activation	13178	REACTOME	9606	2	88	0.17884599076109942	0.24625025863588562	CDKN1B; KIT;	CDKN1B|IDBG-20317|ENSG00000111276|1027|; KIT|IDBG-18980|ENSG00000157404|3815|;
PGAP1	ENSG00000197121		Regulatory RNA pathways	19919	REACTOME	9606	2	88	0.17884599076109942	0.24625025863588562	HIST2H2BE; NUP155;	HIST2H2BE|IDBG-101997|ENSG00000184678|8349|; NUP155|IDBG-17015|ENSG00000113569|9631|;
ESR1	ENSG00000091831		Aquaporin-mediated transport	19789	REACTOME	9606	2	51	0.07284350591944297	0.2464088965670046	GNG10; GNG5;	GNG10|IDBG-407790|ENSG00000242616|2790|; GNG5|IDBG-99973|ENSG00000174021|2787|;
FAM186B	ENSG00000135436		Negative epigenetic regulation of rRNA expression	19850	REACTOME	9606	2	84	0.16640433632143223	0.24645831433552665	HIST2H2BE; MBD2;	HIST2H2BE|IDBG-101997|ENSG00000184678|8349|; MBD2|IDBG-3532|ENSG00000134046|8932|;
NRXN1	ENSG00000179915		RANKL	15925	NETPATH	9606	2	84	0.16640433632143223	0.24645831433552665	TRAF5; TRAF6;	TRAF5|IDBG-106494|ENSG00000082512|7188|; TRAF6|IDBG-40102|ENSG00000175104|7189|;
FOXJ3	ENSG00000198815		RNA Polymerase I Promoter Clearance	17889	REACTOME	9606	2	84	0.16640433632143223	0.24645831433552665	HIST2H2BE; MBD2;	HIST2H2BE|IDBG-101997|ENSG00000184678|8349|; MBD2|IDBG-3532|ENSG00000134046|8932|;
MBD2	ENSG00000134046		Amyloids	13692	REACTOME	9606	2	59	0.09354871988875142	0.2464648966299797	CST3; HIST2H2BE;	CST3|IDBG-60095|ENSG00000101439|1471|; HIST2H2BE|IDBG-101997|ENSG00000184678|8349|;
DMRTB1	ENSG00000143006		G1/S DNA Damage Checkpoints	19339	REACTOME	9606	2	59	0.09354871988875142	0.2464648966299797	CDKN1B; PSMA4;	CDKN1B|IDBG-20317|ENSG00000111276|1027|; PSMA4|IDBG-24777|ENSG00000041357|5685|;
BRWD3	ENSG00000165288		Non-integrin membrane-ECM interactions	18527	REACTOME	9606	2	59	0.09354871988875142	0.2464648966299797	NRXN1; TNC;	NRXN1|IDBG-51547|ENSG00000179915|9378|; TNC|IDBG-82348|ENSG00000041982|3371|;
MAGT1	ENSG00000102158		Signaling by EGFR in Cancer	16839	REACTOME	9606	3	166	0.17639588313027843	0.24659424478416475	CDKN1B; KIT; NRAS;	CDKN1B|IDBG-20317|ENSG00000111276|1027|; KIT|IDBG-18980|ENSG00000157404|3815|; NRAS|IDBG-243969|ENSG00000213281|4893|;
DOK2	ENSG00000147443		Class B/2 (Secretin family receptors)	13253	REACTOME	9606	2	87	0.17572146266176078	0.24691118343242283	GNG10; GNG5;	GNG10|IDBG-407790|ENSG00000242616|2790|; GNG5|IDBG-99973|ENSG00000174021|2787|;
BOD1L2	ENSG00000228075		Signaling by FGFR in disease	16656	REACTOME	9606	3	162	0.16780251400644608	0.24719295074067862	CDKN1B; KIT; NRAS;	CDKN1B|IDBG-20317|ENSG00000111276|1027|; KIT|IDBG-18980|ENSG00000157404|3815|; NRAS|IDBG-243969|ENSG00000213281|4893|;
TAS2R14	ENSG00000212127		B cell receptor signaling	16132	INOH	9606	2	52	0.07534103876352191	0.248716200255482	NRAS; TRAF6;	NRAS|IDBG-243969|ENSG00000213281|4893|; TRAF6|IDBG-40102|ENSG00000175104|7189|;
BTG2	ENSG00000159388		Autodegradation of Cdh1 by Cdh1:APC/C	12925	REACTOME	9606	2	60	0.09624589448593528	0.2487865574447761	ANAPC11; PSMA4;	ANAPC11|IDBG-72756|ENSG00000141552|51529|; PSMA4|IDBG-24777|ENSG00000041357|5685|;
HIST2H2BE	ENSG00000184678		IL4-mediated signaling events	15439	PID NCI	9606	2	60	0.09624589448593528	0.2487865574447761	DOK2; SOCS5;	DOK2|IDBG-9913|ENSG00000147443|9046|; SOCS5|IDBG-50628|ENSG00000171150|9655|;
ATG4A	ENSG00000101844		mRNA Splicing	19346	REACTOME	9606	3	111	0.07267037394467152	0.24889603076049993	HNRNPD; SNRPA1; SRSF2;	HNRNPD|IDBG-26735|ENSG00000138668|3184|; SNRPA1|IDBG-32390|ENSG00000131876|6627|; SRSF2|IDBG-70058|ENSG00000161547|6427,693221|;
CHST9	ENSG00000154080		mRNA Splicing - Major Pathway	13745	REACTOME	9606	3	111	0.07267037394467152	0.24889603076049993	HNRNPD; SNRPA1; SRSF2;	HNRNPD|IDBG-26735|ENSG00000138668|3184|; SNRPA1|IDBG-32390|ENSG00000131876|6627|; SRSF2|IDBG-70058|ENSG00000161547|6427,693221|;
AS3MT	ENSG00000214435		Acute myeloid leukemia	424	KEGG	9606	2	58	0.09087434730072985	0.2489957116039998	KIT; NRAS;	KIT|IDBG-18980|ENSG00000157404|3815|; NRAS|IDBG-243969|ENSG00000213281|4893|;
ZNF277	ENSG00000198839		Steroid hormone biosynthesis	579	KEGG	9606	2	58	0.09087434730072985	0.2489957116039998	CYP3A5; SRD5A3;	CYP3A5|IDBG-29632|ENSG00000106258|1577|; SRD5A3|IDBG-19300|ENSG00000128039|79644|;
UBE2W	ENSG00000104343		Signaling by SCF-KIT	13325	REACTOME	9606	3	127	0.09914528619832125	0.2492276001682571	CDKN1B; KIT; NRAS;	CDKN1B|IDBG-20317|ENSG00000111276|1027|; KIT|IDBG-18980|ENSG00000157404|3815|; NRAS|IDBG-243969|ENSG00000213281|4893|;
GHRL	ENSG00000157017		Lysosome	4356	KEGG	9606	3	123	0.09219693016025812	0.2501184045931755	AP1S2; AP3B2; LIPA;	AP1S2|IDBG-47029|ENSG00000182287|8905|; AP3B2|IDBG-26673|ENSG00000103723|8120|; LIPA|IDBG-81838|ENSG00000107798|101926887,3988|;
DMC1	ENSG00000100206		G-protein beta:gamma signalling	17727	REACTOME	9606	2	50	0.07037380267610506	0.250421064068218	GNG10; GNG5;	GNG10|IDBG-407790|ENSG00000242616|2790|; GNG5|IDBG-99973|ENSG00000174021|2787|;
ATPAF1	ENSG00000123472		Ion channel transport	18537	REACTOME	9606	3	169	0.18292149267386068	0.2506024449631892	GABRA1; GABRB2; TSC22D3;	GABRA1|IDBG-56393|ENSG00000022355|2554|; GABRB2|IDBG-56269|ENSG00000145864|2561|; TSC22D3|IDBG-81583|ENSG00000157514|1831|;
GALNT9	ENSG00000182870		DNA Damage/Telomere Stress Induced Senescence	18208	REACTOME	9606	2	62	0.101706300125606	0.25105879490464905	CDKN1B; HIST2H2BE;	CDKN1B|IDBG-20317|ENSG00000111276|1027|; HIST2H2BE|IDBG-101997|ENSG00000184678|8349|;
EIF5A2	ENSG00000163577		mTOR signaling pathway	405	KEGG	9606	2	62	0.101706300125606	0.25105879490464905	DDIT4; RRAGA;	DDIT4|IDBG-77884|ENSG00000168209|54541|; RRAGA|IDBG-52348|ENSG00000155876|10670|;
PPP2R2A	ENSG00000221914		Ca2+ pathway	16886	REACTOME	9606	2	61	0.09896528161312797	0.25107858483330614	GNG10; GNG5;	GNG10|IDBG-407790|ENSG00000242616|2790|; GNG5|IDBG-99973|ENSG00000174021|2787|;
GALNT3	ENSG00000115339		M Phase	18628	REACTOME	9606	5	281	0.09850155370741648	0.25223762351244966	ANAPC11; HIST2H2BE; NUP155; PPP2R2A; PSMA4;	ANAPC11|IDBG-72756|ENSG00000141552|51529|; HIST2H2BE|IDBG-101997|ENSG00000184678|8349|; NUP155|IDBG-17015|ENSG00000113569|9631|; PPP2R2A|IDBG-281526|ENSG00000221914|5520|; PSMA4|IDBG-24777|ENSG00000041357|5685|;
MIDN	ENSG00000167470		Prostate cancer	544	KEGG	9606	2	90	0.18512092662675822	0.25235389997876495	CDKN1B; NRAS;	CDKN1B|IDBG-20317|ENSG00000111276|1027|; NRAS|IDBG-243969|ENSG00000213281|4893|;
IRX5	ENSG00000176842		Meiotic recombination	13921	REACTOME	9606	2	63	0.10446837709244713	0.2533127019763763	DMC1; HIST2H2BE;	DMC1|IDBG-7606|ENSG00000100206|11144|; HIST2H2BE|IDBG-101997|ENSG00000184678|8349|;
TNC	ENSG00000041982		Gene Expression	19770	REACTOME	9606	14	1118	0.10356346631957514	0.2533606229603892	ESR1; HIST2H2BE; HNRNPD; MBD2; NUP155; POU2F1; PPP2R2A; PSMA4; RARB; SNRPA1; SRSF2; ZFP36; ZNF192; ZNF673;	ESR1|IDBG-97997|ENSG00000091831|2099|; HIST2H2BE|IDBG-101997|ENSG00000184678|8349|; HNRNPD|IDBG-26735|ENSG00000138668|3184|; MBD2|IDBG-3532|ENSG00000134046|8932|; NUP155|IDBG-17015|ENSG00000113569|9631|; POU2F1|IDBG-104534|ENSG00000143190|5451|; PPP2R2A|IDBG-281526|ENSG00000221914|5520|; PSMA4|IDBG-24777|ENSG00000041357|5685|; RARB|IDBG-22486|ENSG00000077092|5915|; SNRPA1|IDBG-32390|ENSG000001318…
POC1B-GALNT4	ENSG00000259075		AP-1 transcription factor network	15318	PID NCI	9606	2	67	0.11571609371063188	0.2536496774137051	CDKN1B; ESR1;	CDKN1B|IDBG-20317|ENSG00000111276|1027|; ESR1|IDBG-97997|ENSG00000091831|2099|;
GALNT4	ENSG00000257594		Drug metabolism	2806	KEGG	9606	2	67	0.11571609371063188	0.2536496774137051	ADH7; CYP3A5;	ADH7|IDBG-31333|ENSG00000196344|131|; CYP3A5|IDBG-29632|ENSG00000106258|1577|;
SLC37A4	ENSG00000137700		Long-term potentiation	507	KEGG	9606	2	67	0.11571609371063188	0.2536496774137051	NRAS; RAP1B;	NRAS|IDBG-243969|ENSG00000213281|4893|; RAP1B|IDBG-46140|ENSG00000127314|5908|;
ADH7	ENSG00000196344		Endocytosis	4386	KEGG	9606	4	214	0.11665368254337766	0.25367546838797994	ERBB4; KIT; TRAF6; ZFYVE16;	ERBB4|IDBG-79992|ENSG00000178568|2066|; KIT|IDBG-18980|ENSG00000157404|3815|; TRAF6|IDBG-40102|ENSG00000175104|7189|; ZFYVE16|IDBG-31374|ENSG00000039319|9765|;
KIT	ENSG00000157404		Neuronal System	17312	REACTOME	9606	5	274	0.09082570948686686	0.2539412693816482	GABRA1; GABRB2; GNG10; GNG5; KCNJ2;	GABRA1|IDBG-56393|ENSG00000022355|2554|; GABRB2|IDBG-56269|ENSG00000145864|2561|; GNG10|IDBG-407790|ENSG00000242616|2790|; GNG5|IDBG-99973|ENSG00000174021|2787|; KCNJ2|IDBG-66556|ENSG00000123700|3759|;
GPR68	ENSG00000119714		Endometrial cancer	506	KEGG	9606	2	53	0.07786574148833197	0.25399063295003527	CTNNA1; NRAS;	CTNNA1|IDBG-47369|ENSG00000044115|1495|; NRAS|IDBG-243969|ENSG00000213281|4893|;
OSTN	ENSG00000188729		Processing of Capped Intron-Containing Pre-mRNA	13751	REACTOME	9606	3	115	0.07895163748660297	0.2545029255450496	HNRNPD; SNRPA1; SRSF2;	HNRNPD|IDBG-26735|ENSG00000138668|3184|; SNRPA1|IDBG-32390|ENSG00000131876|6627|; SRSF2|IDBG-70058|ENSG00000161547|6427,693221|;
FAM46A	ENSG00000112773		Class I MHC mediated antigen processing & presentation	19282	REACTOME	9606	5	256	0.0726038603814758	0.25504433005800475	ANAPC11; PSMA4; RNF34; TRIM9; UBE2W;	ANAPC11|IDBG-72756|ENSG00000141552|51529|; PSMA4|IDBG-24777|ENSG00000041357|5685|; RNF34|IDBG-61735|ENSG00000170633|80196|; TRIM9|IDBG-6467|ENSG00000100505|114088|; UBE2W|IDBG-25727|ENSG00000104343|55284|;
C1QTNF9	ENSG00000240654		Progesterone-mediated oocyte maturation	5712	KEGG	9606	2	91	0.18827057215372797	0.2553769147035716	ANAPC11; CDC25C;	ANAPC11|IDBG-72756|ENSG00000141552|51529|; CDC25C|IDBG-46926|ENSG00000158402|995|;
EXOSC10	ENSG00000171824		Mitotic G2-G2/M phases	19400	REACTOME	9606	3	122	0.09049303903607489	0.2556195123287064	BORA; CDC25C; PPP2R2A;	BORA|IDBG-37374|ENSG00000136122|79866|; CDC25C|IDBG-46926|ENSG00000158402|995|; PPP2R2A|IDBG-281526|ENSG00000221914|5520|;
FAN1	ENSG00000198690		RNA Polymerase I, RNA Polymerase III, and Mitochondrial Transcription	19264	REACTOME	9606	3	122	0.09049303903607489	0.2556195123287064	HIST2H2BE; MBD2; POU2F1;	HIST2H2BE|IDBG-101997|ENSG00000184678|8349|; MBD2|IDBG-3532|ENSG00000134046|8932|; POU2F1|IDBG-104534|ENSG00000143190|5451|;
TSC22D3	ENSG00000157514		Biological oxidations	19512	REACTOME	9606	3	172	0.18951216468273782	0.2557947444486215	ADH7; CYP3A5; NAT2;	ADH7|IDBG-31333|ENSG00000196344|131|; CYP3A5|IDBG-29632|ENSG00000106258|1577|; NAT2|IDBG-9298|ENSG00000156006|10|;
COL9A3	ENSG00000092758		Renal cell carcinoma	483	KEGG	9606	2	68	0.1185751504230377	0.25582355288119946	NRAS; RAP1B;	NRAS|IDBG-243969|ENSG00000213281|4893|; RAP1B|IDBG-46140|ENSG00000127314|5908|;
CYB561D1	ENSG00000174151		Host Interactions of HIV factors	19514	REACTOME	9606	3	121	0.08880268014493994	0.25612562483908996	AP1S2; NUP155; PSMA4;	AP1S2|IDBG-47029|ENSG00000182287|8905|; NUP155|IDBG-17015|ENSG00000113569|9631|; PSMA4|IDBG-24777|ENSG00000041357|5685|;
MORC4	ENSG00000133131		Activation of APC/C and APC/C:Cdc20 mediated degradation of mitotic proteins	17061	REACTOME	9606	2	70	0.12434611103784396	0.2561716874012725	ANAPC11; PSMA4;	ANAPC11|IDBG-72756|ENSG00000141552|51529|; PSMA4|IDBG-24777|ENSG00000041357|5685|;
C5ORF47	ENSG00000185056		Orc1 removal from chromatin	12931	REACTOME	9606	2	70	0.12434611103784396	0.2561716874012725	CDKN1B; PSMA4;	CDKN1B|IDBG-20317|ENSG00000111276|1027|; PSMA4|IDBG-24777|ENSG00000041357|5685|;
PGBD4	ENSG00000182405		Switching of origins to a post-replicative state	12947	REACTOME	9606	2	70	0.12434611103784396	0.2561716874012725	CDKN1B; PSMA4;	CDKN1B|IDBG-20317|ENSG00000111276|1027|; PSMA4|IDBG-24777|ENSG00000041357|5685|;
POU2F1	ENSG00000143190		degradation of AXIN	18952	REACTOME	9606	2	54	0.08041696352080736	0.25621218610117696	PSMA4; RNF146;	PSMA4|IDBG-24777|ENSG00000041357|5685|; RNF146|IDBG-96179|ENSG00000118518|81847|;
CLVS2	ENSG00000146352		Signaling by the B Cell Receptor (BCR)	19561	REACTOME	9606	4	188	0.08162805387577382	0.2570814570340463	CDKN1B; KIT; NRAS; PSMA4;	CDKN1B|IDBG-20317|ENSG00000111276|1027|; KIT|IDBG-18980|ENSG00000157404|3815|; NRAS|IDBG-243969|ENSG00000213281|4893|; PSMA4|IDBG-24777|ENSG00000041357|5685|;
DCX	ENSG00000077279		Meiosis	19435	REACTOME	9606	2	92	0.19142783764136842	0.2571138603614458	DMC1; HIST2H2BE;	DMC1|IDBG-7606|ENSG00000100206|11144|; HIST2H2BE|IDBG-101997|ENSG00000184678|8349|;
PNLIPRP3	ENSG00000203837		Non-small cell lung cancer	444	KEGG	9606	2	57	0.08822337461999558	0.25716175155190196	NRAS; RARB;	NRAS|IDBG-243969|ENSG00000213281|4893|; RARB|IDBG-22486|ENSG00000077092|5915|;
TRIP13	ENSG00000071539		p53-Dependent G1 DNA Damage Response	12908	REACTOME	9606	2	57	0.08822337461999558	0.25716175155190196	CDKN1B; PSMA4;	CDKN1B|IDBG-20317|ENSG00000111276|1027|; PSMA4|IDBG-24777|ENSG00000041357|5685|;
SPATA33	ENSG00000167523		p53-Dependent G1/S DNA damage checkpoint	16695	REACTOME	9606	2	57	0.08822337461999558	0.25716175155190196	CDKN1B; PSMA4;	CDKN1B|IDBG-20317|ENSG00000111276|1027|; PSMA4|IDBG-24777|ENSG00000041357|5685|;
LIPA	ENSG00000107798		Gastrin-CREB signalling pathway via PKC and MAPK	13219	REACTOME	9606	4	212	0.11375285095246414	0.2575891005039271	GNG10; GNG5; GPR68; NRAS;	GNG10|IDBG-407790|ENSG00000242616|2790|; GNG5|IDBG-99973|ENSG00000174021|2787|; GPR68|IDBG-16259|ENSG00000119714|8111|; NRAS|IDBG-243969|ENSG00000213281|4893|;
RBM12B-AS1	ENSG00000279331		APC/C:Cdc20 mediated degradation of Securin	12922	REACTOME	9606	2	64	0.1072509477308236	0.2577785936688216	ANAPC11; PSMA4;	ANAPC11|IDBG-72756|ENSG00000141552|51529|; PSMA4|IDBG-24777|ENSG00000041357|5685|;
NAT2	ENSG00000156006		APC/C:Cdc20 mediated degradation of mitotic proteins	12923	REACTOME	9606	2	69	0.12145199552331752	0.257967804444876	ANAPC11; PSMA4;	ANAPC11|IDBG-72756|ENSG00000141552|51529|; PSMA4|IDBG-24777|ENSG00000041357|5685|;
PNO1	ENSG00000115946		APC/C:Cdh1 mediated degradation of Cdc20 and other APC/C:Cdh1 targeted proteins in late mitosis/early G1	12920	REACTOME	9606	2	69	0.12145199552331752	0.257967804444876	ANAPC11; PSMA4;	ANAPC11|IDBG-72756|ENSG00000141552|51529|; PSMA4|IDBG-24777|ENSG00000041357|5685|;
SCRN3	ENSG00000144306		Phase 1 - Functionalization of compounds	19829	REACTOME	9606	2	77	0.1450465315463853	0.258069802881231	ADH7; CYP3A5;	ADH7|IDBG-31333|ENSG00000196344|131|; CYP3A5|IDBG-29632|ENSG00000106258|1577|;
NADK	ENSG00000008130		Regulation of APC/C activators between G1/S and early anaphase	12929	REACTOME	9606	2	77	0.1450465315463853	0.258069802881231	ANAPC11; PSMA4;	ANAPC11|IDBG-72756|ENSG00000141552|51529|; PSMA4|IDBG-24777|ENSG00000041357|5685|;
CDC25C	ENSG00000158402		Regulation of insulin secretion	13554	REACTOME	9606	2	77	0.1450465315463853	0.258069802881231	GNG10; GNG5;	GNG10|IDBG-407790|ENSG00000242616|2790|; GNG5|IDBG-99973|ENSG00000174021|2787|;
NUP155	ENSG00000113569		p75(NTR)-mediated signaling	15333	PID NCI	9606	2	55	0.08299406331937119	0.258413333517133	NTF3; TRAF6;	NTF3|IDBG-13412|ENSG00000185652|4908|; TRAF6|IDBG-40102|ENSG00000175104|7189|;
AMPD3	ENSG00000133805		DAP12 signaling	13003	REACTOME	9606	3	147	0.13681238537833734	0.25852823168044436	CDKN1B; KIT; NRAS;	CDKN1B|IDBG-20317|ENSG00000111276|1027|; KIT|IDBG-18980|ENSG00000157404|3815|; NRAS|IDBG-243969|ENSG00000213281|4893|;
SLC10A3	ENSG00000126903		G alpha (i) signalling events	13220	REACTOME	9606	4	231	0.1425823302894571	0.25872555297557115	CXCL11; GNG10; GNG5; TAS2R14;	CXCL11|IDBG-25238|ENSG00000169248|6373|; GNG10|IDBG-407790|ENSG00000242616|2790|; GNG5|IDBG-99973|ENSG00000174021|2787|; TAS2R14|IDBG-19645|ENSG00000212127|50840|;
UBL3	ENSG00000122042		Chronic myeloid leukemia	582	KEGG	9606	2	74	0.1360851779819075	0.25893985254890733	CDKN1B; NRAS;	CDKN1B|IDBG-20317|ENSG00000111276|1027|; NRAS|IDBG-243969|ENSG00000213281|4893|;
NRAS	ENSG00000213281		ECM proteoglycans	18499	REACTOME	9606	2	74	0.1360851779819075	0.25893985254890733	COL9A3; TNC;	COL9A3|IDBG-85418|ENSG00000092758|1299|; TNC|IDBG-82348|ENSG00000041982|3371|;
TMEM260	ENSG00000070269		IL4	15920	NETPATH	9606	2	74	0.1360851779819075	0.25893985254890733	DOK2; SOCS5;	DOK2|IDBG-9913|ENSG00000147443|9046|; SOCS5|IDBG-50628|ENSG00000171150|9655|;
GNG10	ENSG00000242616		RNA degradation	5710	KEGG	9606	2	74	0.1360851779819075	0.25893985254890733	BTG2; EXOSC10;	BTG2|IDBG-105945|ENSG00000159388|7832|; EXOSC10|IDBG-89211|ENSG00000171824|5394|;
IST1	ENSG00000182149		G alpha (12/13) signalling events	13223	REACTOME	9606	2	75	0.1390581349256047	0.25919679571167137	GNG10; GNG5;	GNG10|IDBG-407790|ENSG00000242616|2790|; GNG5|IDBG-99973|ENSG00000174021|2787|;
WSB2	ENSG00000176871		Regulation of DNA replication	19523	REACTOME	9606	2	75	0.1390581349256047	0.25919679571167137	CDKN1B; PSMA4;	CDKN1B|IDBG-20317|ENSG00000111276|1027|; PSMA4|IDBG-24777|ENSG00000041357|5685|;
CCDC113	ENSG00000103021		Signaling by Wnt	17272	REACTOME	9606	5	294	0.11360255843764944	0.25939250843263284	GNG10; GNG5; HIST2H2BE; PSMA4; RNF146;	GNG10|IDBG-407790|ENSG00000242616|2790|; GNG5|IDBG-99973|ENSG00000174021|2787|; HIST2H2BE|IDBG-101997|ENSG00000184678|8349|; PSMA4|IDBG-24777|ENSG00000041357|5685|; RNF146|IDBG-96179|ENSG00000118518|81847|;
SP9	ENSG00000217236		Hepatitis C	10404	KEGG	9606	3	136	0.11552061406940387	0.25944793651653	NRAS; PPP2R2A; TRAF6;	NRAS|IDBG-243969|ENSG00000213281|4893|; PPP2R2A|IDBG-281526|ENSG00000221914|5520|; TRAF6|IDBG-40102|ENSG00000175104|7189|;
KATNAL2	ENSG00000167216		Platelet homeostasis	13108	REACTOME	9606	2	76	0.1420454085812282	0.25946961300837684	GNG10; GNG5;	GNG10|IDBG-407790|ENSG00000242616|2790|; GNG5|IDBG-99973|ENSG00000174021|2787|;
PHLDB2	ENSG00000144824		Transcriptional regulation by small RNAs	17771	REACTOME	9606	2	76	0.1420454085812282	0.25946961300837684	HIST2H2BE; NUP155;	HIST2H2BE|IDBG-101997|ENSG00000184678|8349|; NUP155|IDBG-17015|ENSG00000113569|9631|;
CXORF67	ENSG00000187690		Ubiquitin mediated proteolysis	519	KEGG	9606	3	140	0.12310865402596974	0.2594751631008901	ANAPC11; TRAF6; UBE2W;	ANAPC11|IDBG-72756|ENSG00000141552|51529|; TRAF6|IDBG-40102|ENSG00000175104|7189|; UBE2W|IDBG-25727|ENSG00000104343|55284|;
CST9L	ENSG00000101435		Cyclin A:Cdk2-associated events at S phase entry	12955	REACTOME	9606	2	66	0.1128753509252636	0.2598978668363212	CDKN1B; PSMA4;	CDKN1B|IDBG-20317|ENSG00000111276|1027|; PSMA4|IDBG-24777|ENSG00000041357|5685|;
			Retinol metabolism	512	KEGG	9606	2	66	0.1128753509252636	0.2598978668363212	ADH7; CYP3A5;	ADH7|IDBG-31333|ENSG00000196344|131|; CYP3A5|IDBG-29632|ENSG00000106258|1577|;
			Cyclin E associated events during G1/S transition	12965	REACTOME	9606	2	65	0.11005345527594897	0.25995385125525877	CDKN1B; PSMA4;	CDKN1B|IDBG-20317|ENSG00000111276|1027|; PSMA4|IDBG-24777|ENSG00000041357|5685|;
			Regulation of Telomerase	15864	PID NCI	9606	2	65	0.11005345527594897	0.25995385125525877	CDKN1B; ESR1;	CDKN1B|IDBG-20317|ENSG00000111276|1027|; ESR1|IDBG-97997|ENSG00000091831|2099|;
			NCAM signaling for neurite out-growth	13914	REACTOME	9606	2	71	0.12725698648278247	0.26021204698718203	COL9A3; NRAS;	COL9A3|IDBG-85418|ENSG00000092758|1299|; NRAS|IDBG-243969|ENSG00000213281|4893|;
			ATF-2 transcription factor network	15253	PID NCI	9606	2	56	0.08559640827897048	0.2605935096493101	ESR1; POU2F1;	ESR1|IDBG-97997|ENSG00000091831|2099|; POU2F1|IDBG-104534|ENSG00000143190|5451|;
			SCF(Skp2)-mediated degradation of p27/p21	12954	REACTOME	9606	2	56	0.08559640827897048	0.2605935096493101	CDKN1B; PSMA4;	CDKN1B|IDBG-20317|ENSG00000111276|1027|; PSMA4|IDBG-24777|ENSG00000041357|5685|;
			Signaling by ERBB2	13291	REACTOME	9606	3	149	0.14082170100875024	0.2607104464621457	CDKN1B; KIT; NRAS;	CDKN1B|IDBG-20317|ENSG00000111276|1027|; KIT|IDBG-18980|ENSG00000157404|3815|; NRAS|IDBG-243969|ENSG00000213281|4893|;
			beta-catenin independent WNT signaling	17081	REACTOME	9606	3	143	0.1289174023453552	0.26165457957501725	GNG10; GNG5; PSMA4;	GNG10|IDBG-407790|ENSG00000242616|2790|; GNG5|IDBG-99973|ENSG00000174021|2787|; PSMA4|IDBG-24777|ENSG00000041357|5685|;
			Downstream signaling of activated FGFR	16879	REACTOME	9606	3	134	0.11179629127852259	0.2618135368403008	CDKN1B; KIT; NRAS;	CDKN1B|IDBG-20317|ENSG00000111276|1027|; KIT|IDBG-18980|ENSG00000157404|3815|; NRAS|IDBG-243969|ENSG00000213281|4893|;
			Removal of licensing factors from origins	12932	REACTOME	9606	2	72	0.13018411877238498	0.26228270987965796	CDKN1B; PSMA4;	CDKN1B|IDBG-20317|ENSG00000111276|1027|; PSMA4|IDBG-24777|ENSG00000041357|5685|;
			G2/M Transition	18803	REACTOME	9606	3	120	0.08712597850991578	0.26233536386502115	BORA; CDC25C; PPP2R2A;	BORA|IDBG-37374|ENSG00000136122|79866|; CDC25C|IDBG-46926|ENSG00000158402|995|; PPP2R2A|IDBG-281526|ENSG00000221914|5520|;
			Constitutive PI3K/AKT Signaling in Cancer	13715	REACTOME	9606	2	73	0.1331270121257898	0.26242303109688064	CDKN1B; KIT;	CDKN1B|IDBG-20317|ENSG00000111276|1027|; KIT|IDBG-18980|ENSG00000157404|3815|;
			Metabolism of xenobiotics by cytochrome P450	599	KEGG	9606	2	73	0.1331270121257898	0.26242303109688064	ADH7; CYP3A5;	ADH7|IDBG-31333|ENSG00000196344|131|; CYP3A5|IDBG-29632|ENSG00000106258|1577|;
			Downstream signal transduction	13329	REACTOME	9606	3	146	0.13482297870384288	0.2638678297489496	CDKN1B; KIT; NRAS;	CDKN1B|IDBG-20317|ENSG00000111276|1027|; KIT|IDBG-18980|ENSG00000157404|3815|; NRAS|IDBG-243969|ENSG00000213281|4893|;
			Signaling by FGFR	13320	REACTOME	9606	3	145	0.13284392164862432	0.26568784329724865	CDKN1B; KIT; NRAS;	CDKN1B|IDBG-20317|ENSG00000111276|1027|; KIT|IDBG-18980|ENSG00000157404|3815|; NRAS|IDBG-243969|ENSG00000213281|4893|;
			CD4 T cell receptor signaling	16104	INOH	9606	2	79	0.151088490131388	0.2670854599741956	NRAS; TRAF6;	NRAS|IDBG-243969|ENSG00000213281|4893|; TRAF6|IDBG-40102|ENSG00000175104|7189|;
			DAP12 interactions	13004	REACTOME	9606	3	155	0.15308382142741744	0.26887799404559215	CDKN1B; KIT; NRAS;	CDKN1B|IDBG-20317|ENSG00000111276|1027|; KIT|IDBG-18980|ENSG00000157404|3815|; NRAS|IDBG-243969|ENSG00000213281|4893|;
			NoRC negatively regulates rRNA expression	17921	REACTOME	9606	2	81	0.15718040767533023	0.2725786816648132	HIST2H2BE; MBD2;	HIST2H2BE|IDBG-101997|ENSG00000184678|8349|; MBD2|IDBG-3532|ENSG00000134046|8932|;
			APC/C-mediated degradation of cell cycle proteins	17012	REACTOME	9606	2	82	0.16024400424205146	0.27271339852373977	ANAPC11; PSMA4;	ANAPC11|IDBG-72756|ENSG00000141552|51529|; PSMA4|IDBG-24777|ENSG00000041357|5685|;
			Opioid Signalling	13260	REACTOME	9606	2	82	0.16024400424205146	0.27271339852373977	GNG10; GNG5;	GNG10|IDBG-407790|ENSG00000242616|2790|; GNG5|IDBG-99973|ENSG00000174021|2787|;
			Regulation of mitotic cell cycle	17133	REACTOME	9606	2	82	0.16024400424205146	0.27271339852373977	ANAPC11; PSMA4;	ANAPC11|IDBG-72756|ENSG00000141552|51529|; PSMA4|IDBG-24777|ENSG00000041357|5685|;
			Pancreatic secretion	10370	KEGG	9606	2	96	0.2041258512690326	0.27283162559860946	RAB27B; RAP1B;	RAB27B|IDBG-3593|ENSG00000041353|5874|; RAP1B|IDBG-46140|ENSG00000127314|5908|;
			Cellular responses to stress	16723	REACTOME	9606	4	240	0.15716823993483026	0.27429361619199677	ANAPC11; CDKN1B; CDKN2D; HIST2H2BE;	ANAPC11|IDBG-72756|ENSG00000141552|51529|; CDKN1B|IDBG-20317|ENSG00000111276|1027|; CDKN2D|IDBG-27803|ENSG00000129355|1032|; HIST2H2BE|IDBG-101997|ENSG00000184678|8349|;
			Oxidative Stress Induced Senescence	19575	REACTOME	9606	2	97	0.20731582950951152	0.27441805451983653	CDKN2D; HIST2H2BE;	CDKN2D|IDBG-27803|ENSG00000129355|1032|; HIST2H2BE|IDBG-101997|ENSG00000184678|8349|;
			Synthesis of DNA	16950	REACTOME	9606	2	97	0.20731582950951152	0.27441805451983653	CDKN1B; PSMA4;	CDKN1B|IDBG-20317|ENSG00000111276|1027|; PSMA4|IDBG-24777|ENSG00000041357|5685|;
			Mitotic Metaphase and Anaphase	19900	REACTOME	9606	3	182	0.2119053112730889	0.2751756174825894	ANAPC11; PPP2R2A; PSMA4;	ANAPC11|IDBG-72756|ENSG00000141552|51529|; PPP2R2A|IDBG-281526|ENSG00000221914|5520|; PSMA4|IDBG-24777|ENSG00000041357|5685|;
			Signalling by NGF	16818	REACTOME	9606	4	271	0.21123854791100255	0.27561601013149856	CDKN1B; KIT; NRAS; TRAF6;	CDKN1B|IDBG-20317|ENSG00000111276|1027|; KIT|IDBG-18980|ENSG00000157404|3815|; NRAS|IDBG-243969|ENSG00000213281|4893|; TRAF6|IDBG-40102|ENSG00000175104|7189|;
			Cell surface interactions at the vascular wall	13112	REACTOME	9606	2	98	0.21051131162895043	0.2759813367767101	DOK2; NRAS;	DOK2|IDBG-9913|ENSG00000147443|9046|; NRAS|IDBG-243969|ENSG00000213281|4893|;
			Mitotic Anaphase	18656	REACTOME	9606	3	181	0.2096389672750663	0.27615902419888544	ANAPC11; PPP2R2A; PSMA4;	ANAPC11|IDBG-72756|ENSG00000141552|51529|; PPP2R2A|IDBG-281526|ENSG00000221914|5520|; PSMA4|IDBG-24777|ENSG00000041357|5685|;
			G alpha (q) signalling events	13217	REACTOME	9606	3	186	0.2210247796432436	0.28167809126627325	GNG10; GNG5; GPR68;	GNG10|IDBG-407790|ENSG00000242616|2790|; GNG5|IDBG-99973|ENSG00000174021|2787|; GPR68|IDBG-16259|ENSG00000119714|8111|;
			Epigenetic regulation of gene expression	17815	REACTOME	9606	2	101	0.22012747132144303	0.2818454539349317	HIST2H2BE; MBD2;	HIST2H2BE|IDBG-101997|ENSG00000184678|8349|; MBD2|IDBG-3532|ENSG00000134046|8932|;
			Melanogenesis	595	KEGG	9606	2	101	0.22012747132144303	0.2818454539349317	KIT; NRAS;	KIT|IDBG-18980|ENSG00000157404|3815|; NRAS|IDBG-243969|ENSG00000213281|4893|;
			Role of LAT2/NTAL/LAB on calcium mobilization	17405	REACTOME	9606	2	101	0.22012747132144303	0.2818454539349317	CDKN1B; KIT;	CDKN1B|IDBG-20317|ENSG00000111276|1027|; KIT|IDBG-18980|ENSG00000157404|3815|;
			Integration of energy metabolism	13560	REACTOME	9606	2	102	0.2233416850977232	0.28331306350359337	GNG10; GNG5;	GNG10|IDBG-407790|ENSG00000242616|2790|; GNG5|IDBG-99973|ENSG00000174021|2787|;
			Chagas disease (American trypanosomiasis)	10366	KEGG	9606	2	103	0.22655978668338028	0.28475863096901927	PPP2R2A; TRAF6;	PPP2R2A|IDBG-281526|ENSG00000221914|5520|; TRAF6|IDBG-40102|ENSG00000175104|7189|;
			Toll-like receptor signaling pathway	564	KEGG	9606	2	103	0.22655978668338028	0.28475863096901927	CXCL11; TRAF6;	CXCL11|IDBG-25238|ENSG00000169248|6373|; TRAF6|IDBG-40102|ENSG00000175104|7189|;
			DNA Replication	16645	REACTOME	9606	2	105	0.23300642653466244	0.28629489179595297	CDKN1B; PSMA4;	CDKN1B|IDBG-20317|ENSG00000111276|1027|; PSMA4|IDBG-24777|ENSG00000041357|5685|;
			Orphan transporters	18365	REACTOME	9606	2	105	0.23300642653466244	0.28629489179595297	GABRA1; GABRB2;	GABRA1|IDBG-56393|ENSG00000022355|2554|; GABRB2|IDBG-56269|ENSG00000145864|2561|;
			Prolactin	15931	NETPATH	9606	2	105	0.23300642653466244	0.28629489179595297	ERBB4; ESR1;	ERBB4|IDBG-79992|ENSG00000178568|2066|; ESR1|IDBG-97997|ENSG00000091831|2099|;
			VEGFA-VEGFR2 Pathway	18745	REACTOME	9606	2	105	0.23300642653466244	0.28629489179595297	CTNNA1; NRAS;	CTNNA1|IDBG-47369|ENSG00000044115|1495|; NRAS|IDBG-243969|ENSG00000213281|4893|;
			NGF signalling via TRKA from the plasma membrane	18753	REACTOME	9606	3	191	0.23253641515892937	0.290935971477382	CDKN1B; KIT; NRAS;	CDKN1B|IDBG-20317|ENSG00000111276|1027|; KIT|IDBG-18980|ENSG00000157404|3815|; NRAS|IDBG-243969|ENSG00000213281|4893|;
			Mitotic Prophase	18847	REACTOME	9606	2	107	0.23946498656514345	0.29291699249486297	HIST2H2BE; NUP155;	HIST2H2BE|IDBG-101997|ENSG00000184678|8349|; NUP155|IDBG-17015|ENSG00000113569|9631|;
			RNF mutants show enhanced WNT signaling and proliferation	19131	REACTOME	9606	3	197	0.24649477495305328	0.294932612825924	HIST2H2BE; PSMA4; RNF146;	HIST2H2BE|IDBG-101997|ENSG00000184678|8349|; PSMA4|IDBG-24777|ENSG00000041357|5685|; RNF146|IDBG-96179|ENSG00000118518|81847|;
			TCF dependent signaling in response to WNT	18732	REACTOME	9606	3	197	0.24649477495305328	0.294932612825924	HIST2H2BE; PSMA4; RNF146;	HIST2H2BE|IDBG-101997|ENSG00000184678|8349|; PSMA4|IDBG-24777|ENSG00000041357|5685|; RNF146|IDBG-96179|ENSG00000118518|81847|;
			XAV939 inhibits tankyrase, stabilizing AXIN	19487	REACTOME	9606	3	197	0.24649477495305328	0.294932612825924	HIST2H2BE; PSMA4; RNF146;	HIST2H2BE|IDBG-101997|ENSG00000184678|8349|; PSMA4|IDBG-24777|ENSG00000041357|5685|; RNF146|IDBG-96179|ENSG00000118518|81847|;
			misspliced LRP5 mutants have enhanced beta-catenin-dependent signaling	16943	REACTOME	9606	3	197	0.24649477495305328	0.294932612825924	HIST2H2BE; PSMA4; RNF146;	HIST2H2BE|IDBG-101997|ENSG00000184678|8349|; PSMA4|IDBG-24777|ENSG00000041357|5685|; RNF146|IDBG-96179|ENSG00000118518|81847|;
			Signaling by Interleukins	18744	REACTOME	9606	2	110	0.24917010726359376	0.29683743213141167	NRAS; TRAF6;	NRAS|IDBG-243969|ENSG00000213281|4893|; TRAF6|IDBG-40102|ENSG00000175104|7189|;
			G1/S Transition	17967	REACTOME	9606	2	109	0.24593313976914835	0.29949191242998513	CDKN1B; PSMA4;	CDKN1B|IDBG-20317|ENSG00000111276|1027|; PSMA4|IDBG-24777|ENSG00000041357|5685|;
			Oocyte meiosis	8113	KEGG	9606	2	114	0.26213089695051595	0.3095856282950059	ANAPC11; CDC25C;	ANAPC11|IDBG-72756|ENSG00000141552|51529|; CDC25C|IDBG-46926|ENSG00000158402|995|;
			Signaling by VEGF	17346	REACTOME	9606	2	114	0.26213089695051595	0.3095856282950059	CTNNA1; NRAS;	CTNNA1|IDBG-47369|ENSG00000044115|1495|; NRAS|IDBG-243969|ENSG00000213281|4893|;
			Asparagine N-linked glycosylation	13432	REACTOME	9606	2	118	0.27509987613080644	0.31939561889763124	MAGT1; SRD5A3;	MAGT1|IDBG-77663|ENSG00000102158|84061|; SRD5A3|IDBG-19300|ENSG00000128039|79644|;
			Transmembrane transport of small molecules	16726	REACTOME	9606	7	606	0.2765013848546228	0.3196682677222221	GABRA1; GABRB2; GNG10; GNG5; NUP155; SLC44A5; TSC22D3;	GABRA1|IDBG-56393|ENSG00000022355|2554|; GABRB2|IDBG-56269|ENSG00000145864|2561|; GNG10|IDBG-407790|ENSG00000242616|2790|; GNG5|IDBG-99973|ENSG00000174021|2787|; NUP155|IDBG-17015|ENSG00000113569|9631|; SLC44A5|IDBG-99756|ENSG00000137968|204962|; TSC22D3|IDBG-81583|ENSG00000157514|1831|;
			Immune System	18444	REACTOME	9606	12	1127	0.274943663939091	0.32057261242259966	ANAPC11; AP1S2; CDKN1B; KIT; NRAS; NUP155; PSMA4; RAP1B; RNF34; TRAF6; TRIM9; UBE2W;	ANAPC11|IDBG-72756|ENSG00000141552|51529|; AP1S2|IDBG-47029|ENSG00000182287|8905|; CDKN1B|IDBG-20317|ENSG00000111276|1027|; KIT|IDBG-18980|ENSG00000157404|3815|; NRAS|IDBG-243969|ENSG00000213281|4893|; NUP155|IDBG-17015|ENSG00000113569|9631|; PSMA4|IDBG-24777|ENSG00000041357|5685|; RAP1B|IDBG-46140|ENSG00000127314|5908|; RNF34|IDBG-61735|ENSG00000170633|80196|; TRAF6|IDBG-40102|ENSG00000175104|71…
			Developmental Biology	16794	REACTOME	9606	6	502	0.2731313398473638	0.3211930777604193	COL9A3; CTNNA1; DCX; NRAS; ONECUT1; ONECUT3;	COL9A3|IDBG-85418|ENSG00000092758|1299|; CTNNA1|IDBG-47369|ENSG00000044115|1495|; DCX|IDBG-82703|ENSG00000077279|1641|; NRAS|IDBG-243969|ENSG00000213281|4893|; ONECUT1|IDBG-12782|ENSG00000169856|3175|; ONECUT3|IDBG-14986|ENSG00000205922|390874|;
			HIV Infection	19164	REACTOME	9606	3	209	0.2747856886616529	0.3217576012533885	AP1S2; NUP155; PSMA4;	AP1S2|IDBG-47029|ENSG00000182287|8905|; NUP155|IDBG-17015|ENSG00000113569|9631|; PSMA4|IDBG-24777|ENSG00000041357|5685|;
			Hemostasis	19856	REACTOME	9606	6	508	0.28218934115873145	0.32351414007319	DOK2; GNG10; GNG5; NRAS; RAP1B; SERPINA5;	DOK2|IDBG-9913|ENSG00000147443|9046|; GNG10|IDBG-407790|ENSG00000242616|2790|; GNG5|IDBG-99973|ENSG00000174021|2787|; NRAS|IDBG-243969|ENSG00000213281|4893|; RAP1B|IDBG-46140|ENSG00000127314|5908|; SERPINA5|IDBG-18363|ENSG00000188488|5104|;
			Leukocyte transendothelial migration	510	KEGG	9606	2	120	0.2815824727033537	0.3241747794988189	CTNNA1; RAP1B;	CTNNA1|IDBG-47369|ENSG00000044115|1495|; RAP1B|IDBG-46140|ENSG00000127314|5908|;
			S Phase	17420	REACTOME	9606	2	124	0.2945345319051628	0.3362602572583942	CDKN1B; PSMA4;	CDKN1B|IDBG-20317|ENSG00000111276|1027|; PSMA4|IDBG-24777|ENSG00000041357|5685|;
			Platelet activation, signaling and aggregation	17662	REACTOME	9606	3	219	0.2986263704917352	0.33672273874376724	GNG10; GNG5; RAP1B;	GNG10|IDBG-407790|ENSG00000242616|2790|; GNG5|IDBG-99973|ENSG00000174021|2787|; RAP1B|IDBG-46140|ENSG00000127314|5908|;
			Signaling by WNT in cancer	17000	REACTOME	9606	3	219	0.2986263704917352	0.33672273874376724	HIST2H2BE; PSMA4; RNF146;	HIST2H2BE|IDBG-101997|ENSG00000184678|8349|; PSMA4|IDBG-24777|ENSG00000041357|5685|; RNF146|IDBG-96179|ENSG00000118518|81847|;
			G alpha (s) signalling events	13224	REACTOME	9606	2	125	0.2977685112042579	0.3385417928214384	GNG10; GNG5;	GNG10|IDBG-407790|ENSG00000242616|2790|; GNG5|IDBG-99973|ENSG00000174021|2787|;
			Direct p53 effectors	15209	PID NCI	9606	2	129	0.31068192128341865	0.3488805181625275	BTG2; DDIT4;	BTG2|IDBG-105945|ENSG00000159388|7832|; DDIT4|IDBG-77884|ENSG00000168209|54541|;
			Cell-Cell communication	17071	REACTOME	9606	2	132	0.32033771659241433	0.3582552422298838	CTNNA1; SKAP2;	CTNNA1|IDBG-47369|ENSG00000044115|1495|; SKAP2|IDBG-10241|ENSG00000005020|8935|;
			Spliceosome	8120	KEGG	9606	2	133	0.3235497119046848	0.36037650838164076	SNRPA1; SRSF2;	SNRPA1|IDBG-32390|ENSG00000131876|6627|; SRSF2|IDBG-70058|ENSG00000161547|6427,693221|;
			GPCR ligand binding	19266	REACTOME	9606	5	433	0.32640029982147156	0.3620796848221992	CXCL11; GNG10; GNG5; GPR68; TAS2R14;	CXCL11|IDBG-25238|ENSG00000169248|6373|; GNG10|IDBG-407790|ENSG00000242616|2790|; GNG5|IDBG-99973|ENSG00000174021|2787|; GPR68|IDBG-16259|ENSG00000119714|8111|; TAS2R14|IDBG-19645|ENSG00000212127|50840|;
			Phospholipid metabolism	18830	REACTOME	9606	2	138	0.3395519848939048	0.37515017685858837	SLC44A5; SYNJ2;	SLC44A5|IDBG-99756|ENSG00000137968|204962|; SYNJ2|IDBG-98393|ENSG00000078269|8871|;
			Signal Transduction	17980	REACTOME	9606	19	1965	0.34743877476163415	0.3823221858822801	CDKN1B; COL9A3; CTNNA1; CXCL11; ESR1; GNG10; GNG5; GPR68; HIST2H2BE; KIT; NRAS; OR13H1; PSMA4; RAP1B; RNF146; STK3; TAS2R14; TRAF6; ZFYVE16;	CDKN1B|IDBG-20317|ENSG00000111276|1027|; COL9A3|IDBG-85418|ENSG00000092758|1299|; CTNNA1|IDBG-47369|ENSG00000044115|1495|; CXCL11|IDBG-25238|ENSG00000169248|6373|; ESR1|IDBG-97997|ENSG00000091831|2099|; GNG10|IDBG-407790|ENSG00000242616|2790|; GNG5|IDBG-99973|ENSG00000174021|2787|; GPR68|IDBG-16259|ENSG00000119714|8111|; HIST2H2BE|IDBG-101997|ENSG00000184678|8349|; KIT|IDBG-18980|ENSG00000157404|…
			Metabolism of proteins	18366	REACTOME	9606	7	678	0.3791887955913618	0.4155909199681326	EIF5A2; GALNT3; GALNT4; GALNT9; MAGT1; PGAP1; SRD5A3;	EIF5A2|IDBG-64663|ENSG00000163577|56648|; GALNT3|IDBG-74096|ENSG00000115339|2591|; GALNT4|IDBG-545254|ENSG00000257594|100528030,8693|; GALNT9|IDBG-65443|ENSG00000182870|50614|; MAGT1|IDBG-77663|ENSG00000102158|84061|; PGAP1|IDBG-77852|ENSG00000197121|80055|; SRD5A3|IDBG-19300|ENSG00000128039|79644|;
			EGFR1	15908	NETPATH	9606	5	472	0.39463437167298737	0.4290865787238037	ARF4; DOK2; KIT; PHLDB2; ZFYVE16;	ARF4|IDBG-41329|ENSG00000168374|378|; DOK2|IDBG-9913|ENSG00000147443|9046|; KIT|IDBG-18980|ENSG00000157404|3815|; PHLDB2|IDBG-49473|ENSG00000144824|90102|; ZFYVE16|IDBG-31374|ENSG00000039319|9765|;
			TCR	15915	NETPATH	9606	3	259	0.3943187045752823	0.43045149423755913	DOK2; SKAP2; TRAF6;	DOK2|IDBG-9913|ENSG00000147443|9046|; SKAP2|IDBG-10241|ENSG00000005020|8935|; TRAF6|IDBG-40102|ENSG00000175104|7189|;
			TSLP	15928	NETPATH	9606	2	161	0.41143629796562325	0.44383285686055424	DOK2; SKAP2;	DOK2|IDBG-9913|ENSG00000147443|9046|; SKAP2|IDBG-10241|ENSG00000005020|8935|;
			Cytokine Signaling in Immune system	17418	REACTOME	9606	3	267	0.41319701247687923	0.4439842408575094	NRAS; NUP155; TRAF6;	NRAS|IDBG-243969|ENSG00000213281|4893|; NUP155|IDBG-17015|ENSG00000113569|9631|; TRAF6|IDBG-40102|ENSG00000175104|7189|;
			Extracellular matrix organization	17095	REACTOME	9606	3	266	0.41084614208543424	0.44494799577632005	COL9A3; NRXN1; TNC;	COL9A3|IDBG-85418|ENSG00000092758|1299|; NRXN1|IDBG-51547|ENSG00000179915|9378|; TNC|IDBG-82348|ENSG00000041982|3371|;
			AndrogenReceptor	15906	NETPATH	9606	2	164	0.42054959427995464	0.45011948762776394	ESR1; POU2F1;	ESR1|IDBG-97997|ENSG00000091831|2099|; POU2F1|IDBG-104534|ENSG00000143190|5451|;
			JAK STAT pathway and regulation	16125	INOH	9606	3	273	0.4272422636485437	0.4555034250572022	KIT; NRAS; SOCS5;	KIT|IDBG-18980|ENSG00000157404|3815|; NRAS|IDBG-243969|ENSG00000213281|4893|; SOCS5|IDBG-50628|ENSG00000171150|9655|;
			Neuroactive ligand-receptor interaction	416	KEGG	9606	3	275	0.4318996555892628	0.45868413035448846	GABRA1; GABRB2; GZMA;	GABRA1|IDBG-56393|ENSG00000022355|2554|; GABRB2|IDBG-56269|ENSG00000145864|2561|; GZMA|IDBG-20850|ENSG00000145649|3001|;
			Separation of Sister Chromatids	12942	REACTOME	9606	2	173	0.44745747186018053	0.47337199725748835	ANAPC11; PSMA4;	ANAPC11|IDBG-72756|ENSG00000141552|51529|; PSMA4|IDBG-24777|ENSG00000041357|5685|;
			Disease	19807	REACTOME	9606	11	1192	0.46991750427663403	0.49522075450691433	AP1S2; CDKN1B; CST3; HIST2H2BE; KIT; NADK; NRAS; NUP155; PPCS; PSMA4; RNF146;	AP1S2|IDBG-47029|ENSG00000182287|8905|; CDKN1B|IDBG-20317|ENSG00000111276|1027|; CST3|IDBG-60095|ENSG00000101439|1471|; HIST2H2BE|IDBG-101997|ENSG00000184678|8349|; KIT|IDBG-18980|ENSG00000157404|3815|; NADK|IDBG-85938|ENSG00000008130|65220|; NRAS|IDBG-243969|ENSG00000213281|4893|; NUP155|IDBG-17015|ENSG00000113569|9631|; PPCS|IDBG-97205|ENSG00000127125|79717|; PSMA4|IDBG-24777|ENSG00000041357|56…
			Metabolism	19429	REACTOME	9606	14	1535	0.47339617623780084	0.49697529612703994	ADH7; AMPD3; CKMT1B; CYP3A5; GNG10; GNG5; NADK; NAT2; NUP155; PPCS; PSMA4; SLC44A5; SRD5A3; SYNJ2;	ADH7|IDBG-31333|ENSG00000196344|131|; AMPD3|IDBG-31696|ENSG00000133805|100130460,272|; CKMT1B|IDBG-301703|ENSG00000237289|1159,548596|; CYP3A5|IDBG-29632|ENSG00000106258|1577|; GNG10|IDBG-407790|ENSG00000242616|2790|; GNG5|IDBG-99973|ENSG00000174021|2787|; NADK|IDBG-85938|ENSG00000008130|65220|; NAT2|IDBG-9298|ENSG00000156006|10|; NUP155|IDBG-17015|ENSG00000113569|9631|; PPCS|IDBG-97205|ENSG00000…
			Metabolism of amino acids and derivatives	18377	REACTOME	9606	2	187	0.4879135481560288	0.5102607335677554	CKMT1B; PSMA4;	CKMT1B|IDBG-301703|ENSG00000237289|1159,548596|; PSMA4|IDBG-24777|ENSG00000041357|5685|;
			Focal adhesion	546	KEGG	9606	2	210	0.5502940178278117	0.5733101174327773	RAP1B; TNC;	RAP1B|IDBG-46140|ENSG00000127314|5908|; TNC|IDBG-82348|ENSG00000041982|3371|;
			Axon guidance	17789	REACTOME	9606	3	336	0.5658455956046059	0.5872791408926591	COL9A3; DCX; NRAS;	COL9A3|IDBG-85418|ENSG00000092758|1299|; DCX|IDBG-82703|ENSG00000077279|1641|; NRAS|IDBG-243969|ENSG00000213281|4893|;
			Generic Transcription Pathway	13742	REACTOME	9606	4	458	0.571139584745709	0.5905367781899029	ESR1; RARB; ZNF192; ZNF673;	ESR1|IDBG-97997|ENSG00000091831|2099|; RARB|IDBG-22486|ENSG00000077092|5915|; ZNF192|IDBG-71725|ENSG00000198315|7745|; ZNF673|IDBG-59097|ENSG00000147121|55634|;
			SLC-mediated transmembrane transport	19714	REACTOME	9606	2	253	0.6522671098664203	0.6718841658022525	NUP155; SLC44A5;	NUP155|IDBG-17015|ENSG00000113569|9631|; SLC44A5|IDBG-99756|ENSG00000137968|204962|;
			Cytokine-cytokine receptor interaction	515	KEGG	9606	2	258	0.662871067554847	0.6802497097753861	CXCL11; KIT;	CXCL11|IDBG-25238|ENSG00000169248|6373|; KIT|IDBG-18980|ENSG00000157404|3815|;
			TNFalpha	15913	NETPATH	9606	2	270	0.6872769495698232	0.7026637469482521	TRAF5; TRAF6;	TRAF5|IDBG-106494|ENSG00000082512|7188|; TRAF6|IDBG-40102|ENSG00000175104|7189|;
			Innate Immune System	17476	REACTOME	9606	4	563	0.7318031040088291	0.7426446314756265	CDKN1B; KIT; NRAS; TRAF6;	CDKN1B|IDBG-20317|ENSG00000111276|1027|; KIT|IDBG-18980|ENSG00000157404|3815|; NRAS|IDBG-243969|ENSG00000213281|4893|; TRAF6|IDBG-40102|ENSG00000175104|7189|;
			GPCR signaling	16218	INOH	9606	2	293	0.73005090250304	0.7436206218804199	NTF3; RAP1B;	NTF3|IDBG-13412|ENSG00000185652|4908|; RAP1B|IDBG-46140|ENSG00000127314|5908|;
			Class A/1 (Rhodopsin-like receptors)	13250	REACTOME	9606	2	307	0.7536201278659852	0.7619627861080441	CXCL11; GPR68;	CXCL11|IDBG-25238|ENSG00000169248|6373|; GPR68|IDBG-16259|ENSG00000119714|8111|;
			Signaling by GPCR	17449	REACTOME	9606	7	1035	0.8123364267113985	0.8183094886725117	CXCL11; GNG10; GNG5; GPR68; NRAS; OR13H1; TAS2R14;	CXCL11|IDBG-25238|ENSG00000169248|6373|; GNG10|IDBG-407790|ENSG00000242616|2790|; GNG5|IDBG-99973|ENSG00000174021|2787|; GPR68|IDBG-16259|ENSG00000119714|8111|; NRAS|IDBG-243969|ENSG00000213281|4893|; OR13H1|IDBG-86402|ENSG00000171054|347468|; TAS2R14|IDBG-19645|ENSG00000212127|50840|;
			GPCR downstream signaling	18003	REACTOME	9606	6	923	0.8282303614981074	0.8312641723460857	CXCL11; GNG10; GNG5; GPR68; OR13H1; TAS2R14;	CXCL11|IDBG-25238|ENSG00000169248|6373|; GNG10|IDBG-407790|ENSG00000242616|2790|; GNG5|IDBG-99973|ENSG00000174021|2787|; GPR68|IDBG-16259|ENSG00000119714|8111|; OR13H1|IDBG-86402|ENSG00000171054|347468|; TAS2R14|IDBG-19645|ENSG00000212127|50840|;
			Metabolism of lipids and lipoproteins	16920	REACTOME	9606	3	554	0.869323050620674	0.869323050620674	SLC44A5; SRD5A3; SYNJ2;	SLC44A5|IDBG-99756|ENSG00000137968|204962|; SRD5A3|IDBG-19300|ENSG00000128039|79644|; SYNJ2|IDBG-98393|ENSG00000078269|8871|;

## Sheet: ST103_mir_downregulated
Gene name	Ensembl ID			Pathway Name	Pathway Id	Source Name	Organism	Pathway uploaded gene count	Genes in InnateDB for this entity	Pathway p-value	Pathway p-value (corrected)	Gene Symbols	Genes (Symbol|IDBG-ID|Ensembl|Entrez|Fold Change|P-Value)
PRR18	ENSG00000176381			Integrin signaling pathway	4024	PID BIOCARTA	9606	3	33	0.004217759661134736	0.1024313060561293	ACTN1; ACTN2; BCR; CAV1; FYN; ITGA1; MAPK8; PXN; SOS1; TNS1; VCL;	ACTN1|IDBG-10222|ENSG00000072110|87|; ACTN2|IDBG-107634|ENSG00000077522|88|; BCR|IDBG-2349|ENSG00000186716|613|; CAV1|IDBG-37314|ENSG00000105974|857|; FYN|IDBG-95463|ENSG00000010810|102724705,2534|; ITGA1|IDBG-236376|ENSG00000213949|3672|; MAPK8|IDBG-73479|ENSG00000107643|5599|; PXN|IDBG-60317|ENSG00000089159|5829|; SOS1|IDBG-47279|ENSG00000115904|6654|; TNS1|IDBG-80769|ENSG00000079308|7145|; VCL…
DYNC1LI1	ENSG00000144635			Sodium/Calcium exchangers	13164	REACTOME	9606	2	9	0.003382847989338011	0.11501683163749236	SLC24A1; SLC24A2; SLC24A3; SLC24A4; SLC8A1; SLC8A2; SLC8A3;	SLC24A1|IDBG-17643|ENSG00000074621|9187|; SLC24A2|IDBG-52997|ENSG00000155886|25769|; SLC24A3|IDBG-57854|ENSG00000185052|57419|; SLC24A4|IDBG-16940|ENSG00000140090|123041|; SLC8A1|IDBG-47824|ENSG00000183023|6546|; SLC8A2|IDBG-59549|ENSG00000118160|6543|; SLC8A3|IDBG-10629|ENSG00000100678|6547|;
DYNC1LI2	ENSG00000135720			Reduction of cytosolic Ca++ levels	13103	REACTOME	9606	2	10	0.0042011807594504215	0.11903345485109527	ATP2A2; ATP2B1; ATP2B2; ATP2B3; ATP2B4; SLC8A1; SLC8A2; SLC8A3;	ATP2A2|IDBG-56943|ENSG00000174437|488|; ATP2B1|IDBG-50612|ENSG00000070961|490|; ATP2B2|IDBG-18189|ENSG00000157087|491|; ATP2B3|IDBG-89617|ENSG00000067842|492|; ATP2B4|IDBG-105961|ENSG00000058668|493|; SLC8A1|IDBG-47824|ENSG00000183023|6546|; SLC8A2|IDBG-59549|ENSG00000118160|6543|; SLC8A3|IDBG-10629|ENSG00000100678|6547|;
ATP1B3	ENSG00000069849			Pentose and glucuronate interconversions	516	KEGG	9606	3	37	0.005836648693117374	0.12402878472874419	AKR1B10; ALDH2; RPE; SORD; UGT1A10; UGT1A1; UGT1A3; UGT1A4; UGT1A5; UGT1A6; UGT1A7; UGT1A8; UGT1A9; UGT2A1; UGT2A2; XYLB;	AKR1B10|IDBG-42217|ENSG00000198074|57016|; ALDH2|IDBG-57710|ENSG00000111275|217|; RPE|IDBG-79853|ENSG00000197713|6120|; SORD|IDBG-10005|ENSG00000140263|6652|; UGT1A10|IDBG-409445|ENSG00000242515|54575|; UGT1A1|IDBG-407489|ENSG00000241635|54658|; UGT1A3|IDBG-407487|ENSG00000243135|54659|; UGT1A4|IDBG-407472|ENSG00000244474|54657|; UGT1A5|IDBG-407464|ENSG00000240224|54579|; UGT1A6|IDBG-83534|ENSG00…
SCN3B	ENSG00000166257			Clathrin derived vesicle budding	13840	REACTOME	9606	4	60	0.0029516786218219486	0.12544634142743283	AP1B1; AP1G1; AP1M1; AP1S3; AP3B1; AP4E1; ARRB1; BLOC1S3; CPD; DNAJC6; GNS; IGF2R; NAPA; NECAP1; OCRL; PICALM; PLDN; PUM1; RAB5C; SH3D19; SH3GL2; SNX2; SNX5; SNX9; SORT1; TBC1D8B; TFRC; TPD52; VAMP2; VAMP7; YIPF6;	AP1B1|IDBG-3567|ENSG00000100280|162|; AP1G1|IDBG-41180|ENSG00000166747|164|; AP1M1|IDBG-35433|ENSG00000072958|8907|; AP1S3|IDBG-82268|ENSG00000152056|130340|; AP3B1|IDBG-30467|ENSG00000132842|8546|; AP4E1|IDBG-11891|ENSG00000081014|23431|; ARRB1|IDBG-64687|ENSG00000137486|102724825,102724972,408|; BLOC1S3|IDBG-57190|ENSG00000189114|388552|; CPD|IDBG-38962|ENSG00000108582|1362|; DNAJC6|IDBG-99461|…
C6ORF25	ENSG00000204420			trans-Golgi Network Vesicle Budding	16988	REACTOME	9606	4	60	0.0029516786218219486	0.12544634142743283	AP1B1; AP1G1; AP1M1; AP1S3; AP3B1; AP4E1; ARRB1; BLOC1S3; CPD; DNAJC6; GNS; IGF2R; NAPA; NECAP1; OCRL; PICALM; PLDN; PUM1; RAB5C; SH3D19; SH3GL2; SNX2; SNX5; SNX9; SORT1; TBC1D8B; TFRC; TPD52; VAMP2; VAMP7; YIPF6;	AP1B1|IDBG-3567|ENSG00000100280|162|; AP1G1|IDBG-41180|ENSG00000166747|164|; AP1M1|IDBG-35433|ENSG00000072958|8907|; AP1S3|IDBG-82268|ENSG00000152056|130340|; AP3B1|IDBG-30467|ENSG00000132842|8546|; AP4E1|IDBG-11891|ENSG00000081014|23431|; ARRB1|IDBG-64687|ENSG00000137486|102724825,102724972,408|; BLOC1S3|IDBG-57190|ENSG00000189114|388552|; CPD|IDBG-38962|ENSG00000108582|1362|; DNAJC6|IDBG-99461|…
CRHBP	ENSG00000145708			Classical complement pathway	3972	PID BIOCARTA	9606	2	14	0.008278223201180957	0.1563664382445292	C1R; C8A; C8G;	C1R|IDBG-15930|ENSG00000159403|715|; C8A|IDBG-99144|ENSG00000157131|731|; C8G|IDBG-92880|ENSG00000176919|733|;
LHCGR	ENSG00000138039			Golgi Associated Vesicle Biogenesis	13839	REACTOME	9606	4	53	0.0018689994155640603	0.15886495032294512	AP1B1; AP1G1; AP1M1; AP1S3; AP3B1; AP4E1; ARRB1; BLOC1S3; CPD; DNAJC6; IGF2R; NAPA; NECAP1; OCRL; PICALM; PLDN; PUM1; RAB5C; SH3D19; SH3GL2; SNX2; SNX5; SNX9; SORT1; TBC1D8B; TFRC; TPD52; VAMP2; VAMP7; YIPF6;	AP1B1|IDBG-3567|ENSG00000100280|162|; AP1G1|IDBG-41180|ENSG00000166747|164|; AP1M1|IDBG-35433|ENSG00000072958|8907|; AP1S3|IDBG-82268|ENSG00000152056|130340|; AP3B1|IDBG-30467|ENSG00000132842|8546|; AP4E1|IDBG-11891|ENSG00000081014|23431|; ARRB1|IDBG-64687|ENSG00000137486|102724825,102724972,408|; BLOC1S3|IDBG-57190|ENSG00000189114|388552|; CPD|IDBG-38962|ENSG00000108582|1362|; DNAJC6|IDBG-99461|…
BTC	ENSG00000174808			Vasopressin-regulated water reabsorption	8109	KEGG	9606	4	45	0.0010105147736700452	0.1717875115239077	ADCY6; ADCY9; AQP3; AQP4; ARHGDIB; AVPR2; CREB1; CREB3L1; CREB3L3; CREB5; DCTN5; DYNC1I1; DYNC1LI1; DYNC1LI2; DYNLL1; PRKACA; PRKACB; PRKX; RAB11A; RAB5B; RAB5C; VAMP2; null;	ADCY6|IDBG-30292|ENSG00000174233|112|; ADCY9|IDBG-12514|ENSG00000162104|115|; AQP3|IDBG-57960|ENSG00000165272|360|; AQP4|IDBG-1836|ENSG00000171885|361|; ARHGDIB|IDBG-21364|ENSG00000111348|397|; AVPR2|IDBG-90510|ENSG00000126895|554|; CREB1|IDBG-79573|ENSG00000118260|1385|; CREB3L1|IDBG-41520|ENSG00000157613|90993|; CREB3L3|IDBG-18336|ENSG00000060566|84699|; CREB5|IDBG-10759|ENSG00000146592|9586|; …
EFNA3	ENSG00000143590			ErbB1 downstream signaling	15233	PID NCI	9606	4	85	0.010150430615979984	0.17255732047165973	ABI1; ACTR3; ARF4; ARPC2; ARPC3; ARPC4; ARPC5; ATF2; BCL2L1; CDC42; CREB1; EGFR; EGR1; EPS8; F2RL2; FOS; GAB1; IQGAP1; KSR1; MAP2K2; MAP2K4; MAP3K1; MAP3K2; MEF2C; PDPK1; PLD1; PLD2; PPP2R1A; PPP2R2A; PPP5C; PRKCA; RAF1; RICTOR; RPS6KA3; SOS1; SRF; STAT1; STAT3; USP6NL; VAV2; WASF2; WASL; YWHAZ;	ABI1|IDBG-63979|ENSG00000136754|10006|; ACTR3|IDBG-67369|ENSG00000115091|10096|; ARF4|IDBG-41329|ENSG00000168374|378|; ARPC2|IDBG-80840|ENSG00000163466|10109|; ARPC3|IDBG-57068|ENSG00000111229|10094|; ARPC4|IDBG-407641|ENSG00000241553|10093|; ARPC5|IDBG-105317|ENSG00000162704|10092|; ATF2|IDBG-75609|ENSG00000115966|1386|; BCL2L1|IDBG-63673|ENSG00000171552|598|; CDC42|IDBG-93614|ENSG00000070831|99…
CLLU1	ENSG00000257127			PDGFR-alpha signaling pathway	15770	PID NCI	9606	2	21	0.0182594440049025	0.18259444004902503	CAV1; CAV3; CRK; CSNK2A1; FOS; ITGAV; JAK1; PDGFRA; PIK3CA; SHB; SOS1; SRF;	CAV1|IDBG-37314|ENSG00000105974|857|; CAV3|IDBG-14821|ENSG00000182533|859|; CRK|IDBG-14664|ENSG00000167193|1398|; CSNK2A1|IDBG-37787|ENSG00000101266|1457|; FOS|IDBG-12957|ENSG00000170345|2353|; ITGAV|IDBG-77054|ENSG00000138448|3685|; JAK1|IDBG-99443|ENSG00000162434|3716|; PDGFRA|IDBG-18854|ENSG00000134853|5156|; PIK3CA|IDBG-66003|ENSG00000121879|5290|; SHB|IDBG-66131|ENSG00000107338|6461|; SOS1|I…
CD53	ENSG00000143119			Oxidative stress induced gene expression via nrf2	4184	PID BIOCARTA	9606	2	19	0.015061262798694235	0.18288676255557285	CREB1; FOS; HMOX1; HMOX2; MAFF; MAFG; PRKCA; PRKCB; UGT1A6;	CREB1|IDBG-79573|ENSG00000118260|1385|; FOS|IDBG-12957|ENSG00000170345|2353|; HMOX1|IDBG-5374|ENSG00000100292|3162|; HMOX2|IDBG-12855|ENSG00000103415|3163|; MAFF|IDBG-7398|ENSG00000185022|23764|; MAFG|IDBG-72865|ENSG00000197063|4097|; PRKCA|IDBG-65194|ENSG00000154229|5578|; PRKCB|IDBG-20895|ENSG00000166501|5579|; UGT1A6|IDBG-83534|ENSG00000167165|54578|;
AQP1	ENSG00000240583			Platelet calcium homeostasis	17319	REACTOME	9606	2	19	0.015061262798694235	0.18288676255557285	ATP2A2; ATP2B1; ATP2B2; ATP2B3; ATP2B4; P2RX1; SLC8A1; SLC8A2; SLC8A3; TRPC3;	ATP2A2|IDBG-56943|ENSG00000174437|488|; ATP2B1|IDBG-50612|ENSG00000070961|490|; ATP2B2|IDBG-18189|ENSG00000157087|491|; ATP2B3|IDBG-89617|ENSG00000067842|492|; ATP2B4|IDBG-105961|ENSG00000058668|493|; P2RX1|IDBG-18186|ENSG00000108405|5023|; SLC8A1|IDBG-47824|ENSG00000183023|6546|; SLC8A2|IDBG-59549|ENSG00000118160|6543|; SLC8A3|IDBG-10629|ENSG00000100678|6547|; TRPC3|IDBG-36538|ENSG00000138741|72…
SMOX	ENSG00000088826			Igf-1 signaling pathway	4168	PID BIOCARTA	9606	2	20	0.016627206073157503	0.18844166882911836	CSNK2A1; FOS; IGF1; IGF1R; IRS1; MAPK8; PIK3CA; RAF1; RASA1; SOS1; SRF;	CSNK2A1|IDBG-37787|ENSG00000101266|1457|; FOS|IDBG-12957|ENSG00000170345|2353|; IGF1|IDBG-53609|ENSG00000017427|3479|; IGF1R|IDBG-31432|ENSG00000140443|3480|; IRS1|IDBG-82407|ENSG00000169047|3667|; MAPK8|IDBG-73479|ENSG00000107643|5599|; PIK3CA|IDBG-66003|ENSG00000121879|5290|; RAF1|IDBG-19277|ENSG00000132155|102724915,5894|; RASA1|IDBG-32785|ENSG00000145715|5921|; SOS1|IDBG-47279|ENSG00000115904…
FAM53C	ENSG00000120709			Inhibition of cellular proliferation by gleevec	3946	PID BIOCARTA	9606	2	22	0.019956528104921687	0.18847832099092704	BCL2; BCR; FOS; MAP2K4; MAP3K1; MAPK8; PIK3CA; RAF1; SOS1; STAT1; STAT5B;	BCL2|IDBG-4354|ENSG00000171791|596|; BCR|IDBG-2349|ENSG00000186716|613|; FOS|IDBG-12957|ENSG00000170345|2353|; MAP2K4|IDBG-31021|ENSG00000065559|6416|; MAP3K1|IDBG-22000|ENSG00000095015|4214|; MAPK8|IDBG-73479|ENSG00000107643|5599|; PIK3CA|IDBG-66003|ENSG00000121879|5290|; RAF1|IDBG-19277|ENSG00000132155|102724915,5894|; SOS1|IDBG-47279|ENSG00000115904|6654|; STAT1|IDBG-77617|ENSG00000115415|6772…
C15ORF57	ENSG00000128891			Phagosome	10394	KEGG	9606	5	152	0.01777754356837217	0.1888864004139543	ATP6V0A2; ATP6V0E1; ATP6V0E2; ATP6V1A; ATP6V1B2; ATP6V1C1; ATP6V1C2; ATP6V1F; ATP6V1G2; ATP6V1G3; C1R; DYNC1I1; DYNC1LI1; DYNC1LI2; EEA1; FCGR3B; HLA-DOA; HLA-DQA1; ITGA2; ITGAV; ITGB3; ITGB5; LAMP2; MRC1; NOS1; PIKFYVE; PLA2R1; RAB5B; RAB5C; STX12; TAP2; TFRC; THBS1; THBS4; TLR4; TUBB1; TUBB4A; TUBB6; VAMP3;	ATP6V0A2|IDBG-63688|ENSG00000185344|23545|; ATP6V0E1|IDBG-57918|ENSG00000113732|8992|; ATP6V0E2|IDBG-47786|ENSG00000171130|155066|; ATP6V1A|IDBG-50499|ENSG00000114573|523|; ATP6V1B2|IDBG-9757|ENSG00000147416|526|; ATP6V1C1|IDBG-31515|ENSG00000155097|528|; ATP6V1C2|IDBG-29072|ENSG00000143882|245973|; ATP6V1F|IDBG-40301|ENSG00000128524|9296|; ATP6V1G2|IDBG-238100|ENSG00000213760|534|; ATP6V1G3|IDBG…
DAB2IP	ENSG00000136848			Gene Expression	19770	REACTOME	9606	19	1118	0.013355231366557325	0.18919911102622877	A1CF; AARS2; AARS; AIMP1; ALYREF; AR; BAZ2A; C2orf29; CARM1; CCNC; CCNT1; CCNT2; CD2BP2; CDC40; CDC5L; CHD3; CHD4; CHD9; CLNS1A; CNOT2; CNOT4; CNOT6; CNOT6L; CPSF2; CPSF7; CREBBP; CTDP1; CTGF; DCP2; DDX20; DIS3; DNMT3A; E2F4; E2F5; EFTUD2; EIF1AX; EIF2B1; EIF2C1; EIF2C2; EIF2C3; EIF2C4; EIF2S1; EIF2S3; EIF3J; EIF4A1; EIF4B; EIF4E; EIF5; EIF5B; ESR1; ESRRG; ETF1; EXOSC9; GARS; GATAD2B; GSPT2; GTF2…	A1CF|IDBG-74457|ENSG00000148584|29974|; AARS2|IDBG-89593|ENSG00000124608|57505|; AARS|IDBG-39794|ENSG00000090861|16|; AIMP1|IDBG-33233|ENSG00000164022|9255|; ALYREF|IDBG-72719|ENSG00000183684|10189|; AR|IDBG-73722|ENSG00000169083|367|; BAZ2A|IDBG-41295|ENSG00000076108|11176|; C2orf29|IDBG-63747|ENSG00000158435|55571|; CARM1|IDBG-28472|ENSG00000142453|10498|; CCNC|IDBG-94598|ENSG00000112237|892|; …
TMEFF1	ENSG00000241697			CD40/CD40L signaling	14909	PID NCI	9606	2	26	0.027365112222486637	0.193836211575947	BCL2L1; CD40; CD40LG; MAP2K4; MAP3K1; NFKB1; RELA; TNFAIP3; TRAF1; TRAF3;	BCL2L1|IDBG-63673|ENSG00000171552|598|; CD40|IDBG-78904|ENSG00000101017|958|; CD40LG|IDBG-87653|ENSG00000102245|959|; MAP2K4|IDBG-31021|ENSG00000065559|6416|; MAP3K1|IDBG-22000|ENSG00000095015|4214|; NFKB1|IDBG-31974|ENSG00000109320|4790|; RELA|IDBG-57543|ENSG00000173039|5970|; TNFAIP3|IDBG-97033|ENSG00000118503|7128|; TRAF1|IDBG-83153|ENSG00000056558|7185|; TRAF3|IDBG-21240|ENSG00000131323|7187|;
BCR	ENSG00000186716			IL12 signaling mediated by STAT4	15277	PID NCI	9606	2	26	0.027365112222486637	0.193836211575947	CD247; CD28; CREBBP; ETV5; FOS; IL18R1; IL2RA; STAT3;	CD247|IDBG-104547|ENSG00000198821|919|; CD28|IDBG-79183|ENSG00000178562|940|; CREBBP|IDBG-12340|ENSG00000005339|1387|; ETV5|IDBG-408468|ENSG00000244405|2119|; FOS|IDBG-12957|ENSG00000170345|2353|; IL18R1|IDBG-64199|ENSG00000115604|8809|; IL2RA|IDBG-50566|ENSG00000134460|3559|; STAT3|IDBG-50702|ENSG00000168610|6774|;
BARHL1	ENSG00000125492			Pdgf signaling pathway	4071	PID BIOCARTA	9606	2	26	0.027365112222486637	0.193836211575947	CSNK2A1; FOS; JAK1; MAP2K4; MAP3K1; MAPK8; PDGFA; PDGFRA; PIK3CA; PRKCA; PRKCB; RAF1; RASA1; SOS1; SRF; STAT1; STAT3;	CSNK2A1|IDBG-37787|ENSG00000101266|1457|; FOS|IDBG-12957|ENSG00000170345|2353|; JAK1|IDBG-99443|ENSG00000162434|3716|; MAP2K4|IDBG-31021|ENSG00000065559|6416|; MAP3K1|IDBG-22000|ENSG00000095015|4214|; MAPK8|IDBG-73479|ENSG00000107643|5599|; PDGFA|IDBG-6078|ENSG00000197461|5154|; PDGFRA|IDBG-18854|ENSG00000134853|5156|; PIK3CA|IDBG-66003|ENSG00000121879|5290|; PRKCA|IDBG-65194|ENSG00000154229|5578…
MDGA2	ENSG00000139915			Coregulation of Androgen receptor activity	15082	PID NCI	9606	3	60	0.021816472701981976	0.19520001891247032	APPL1; AR; CARM1; CCND1; CCND3; CDK6; CTDSP1; CTDSP2; CTNNB1; FKBP4; HNRNPA1; MAK; MED1; NCOA2; NCOA4; NCOA6; NKX3-1; NRIP1; PA2G4; PAWR; PIAS1; PIAS4; RPS6KA3; SNURF; SRF; TCF4; TMF1; UBE3A; ZMIZ1; ZNF318;	APPL1|IDBG-41092|ENSG00000157500|26060|; AR|IDBG-73722|ENSG00000169083|367|; CARM1|IDBG-28472|ENSG00000142453|10498|; CCND1|IDBG-61868|ENSG00000110092|595|; CCND3|IDBG-86973|ENSG00000112576|896|; CDK6|IDBG-26773|ENSG00000105810|1021|; CTDSP1|IDBG-80989|ENSG00000144579|58190|; CTDSP2|IDBG-44047|ENSG00000175215|10106|; CTNNB1|IDBG-27347|ENSG00000168036|1499|; FKBP4|IDBG-12313|ENSG00000004478|2288|;…
RPS16	ENSG00000105193			Salivary secretion	10375	KEGG	9606	4	91	0.01280829323138021	0.19794634993951235	ADCY2; ADCY5; ADCY6; ADCY9; ADRA1A; ADRB1; ATP1A2; ATP1B1; ATP1B2; ATP1B3; ATP1B4; ATP2B1; ATP2B2; ATP2B3; ATP2B4; CALM2; CALML3; CALML6; CD38; CHRM3; CST3; GNAQ; GUCY1A2; KCNMA1; MUC7; NOS1; PLCB1; PLCB2; PLCB4; PRKACA; PRKACB; PRKCA; PRKCB; PRKG2; PRKX; RYR3; SLC12A2; SLC4A2; VAMP2;	ADCY2|IDBG-11792|ENSG00000078295|108|; ADCY5|IDBG-52972|ENSG00000173175|111|; ADCY6|IDBG-30292|ENSG00000174233|112|; ADCY9|IDBG-12514|ENSG00000162104|115|; ADRA1A|IDBG-13362|ENSG00000120907|148|; ADRB1|IDBG-90231|ENSG00000043591|153|; ATP1A2|IDBG-103993|ENSG00000018625|477|; ATP1B1|IDBG-104639|ENSG00000143153|481|; ATP1B2|IDBG-26302|ENSG00000129244|482|; ATP1B3|IDBG-59280|ENSG00000069849|483|; AT…
VGLL1	ENSG00000102243			Proximal tubule bicarbonate reclamation	10353	KEGG	9606	2	24	0.02353954938870413	0.2000861698039851	AQP1; ATP1A2; ATP1B1; ATP1B2; ATP1B3; ATP1B4; GLS; PCK1; SLC25A10; SLC4A4;	AQP1|IDBG-407455|ENSG00000240583|358|; ATP1A2|IDBG-103993|ENSG00000018625|477|; ATP1B1|IDBG-104639|ENSG00000143153|481|; ATP1B2|IDBG-26302|ENSG00000129244|482|; ATP1B3|IDBG-59280|ENSG00000069849|483|; ATP1B4|IDBG-84378|ENSG00000101892|23439|; GLS|IDBG-77587|ENSG00000115419|2744|; PCK1|IDBG-82362|ENSG00000124253|5105|; SLC25A10|IDBG-72582|ENSG00000183048|1468|; SLC4A4|IDBG-22865|ENSG00000080493|86…
TMPRSS11A	ENSG00000187054			Generic Transcription Pathway	13742	REACTOME	9606	9	458	0.038558841873635556	0.2048438474536889	AR; CARM1; CCNC; CCNT1; CCNT2; CHD9; CREBBP; CTGF; E2F4; E2F5; ESR1; ESRRG; HIPK1; HNF4A; KAT2B; KRBA1; MAML1; MED1; MED14; MED17; MED7; MED8; MEN1; NCOA1; NCOA2; NCOA6; NEDD4L; NOTCH2; NOTCH3; NPPA; NR1D2; NR2C2; PGR; PPARA; PPARD; PPARG; PPM1A; RARG; RBPJ; RNF111; RORA; RORB; RORC; SERPINE1; SKIL; SMAD2; SMAD3; SMAD4; SMAD7; SP1; TBL1X; TBL1XR1; TEAD2; TEAD3; TFDP2; THRA; THRB; TRIM33; UBE2D3; …	AR|IDBG-73722|ENSG00000169083|367|; CARM1|IDBG-28472|ENSG00000142453|10498|; CCNC|IDBG-94598|ENSG00000112237|892|; CCNT1|IDBG-30254|ENSG00000129315|904|; CCNT2|IDBG-70567|ENSG00000082258|905|; CHD9|IDBG-30893|ENSG00000177200|80205|; CREBBP|IDBG-12340|ENSG00000005339|1387|; CTGF|IDBG-96631|ENSG00000118523|1490|; E2F4|IDBG-36221|ENSG00000205250|1874|; E2F5|IDBG-27065|ENSG00000133740|1875|; ESR1|IDB…
TEX35	ENSG00000240021			Trk receptor signaling mediated by the MAPK pathway	14953	PID NCI	9606	2	25	0.025422697285807982	0.2058027875517789	CDK5R1; CREB1; EGR1; FOS; MAP3K2; MAPKAPK2; MEF2C; RAF1; RIT1; RPS6KA5; SRF;	CDK5R1|IDBG-40195|ENSG00000176749|8851|; CREB1|IDBG-79573|ENSG00000118260|1385|; EGR1|IDBG-47191|ENSG00000120738|1958|; FOS|IDBG-12957|ENSG00000170345|2353|; MAP3K2|IDBG-69031|ENSG00000169967|10746|; MAPKAPK2|IDBG-106265|ENSG00000162889|9261|; MEF2C|IDBG-33077|ENSG00000081189|4208|; RAF1|IDBG-19277|ENSG00000132155|102724915,5894|; RIT1|IDBG-103321|ENSG00000143622|6016|; RPS6KA5|IDBG-16084|ENSG000…
MRPL43	ENSG00000055950			Fructose and mannose metabolism	548	KEGG	9606	2	32	0.04019044385929662	0.2070416804872856	AKR1B10; FUK; GMPPB; KHK; PFKFB2; SORD;	AKR1B10|IDBG-42217|ENSG00000198074|57016|; FUK|IDBG-40077|ENSG00000157353|197258|; GMPPB|IDBG-35367|ENSG00000173540|29925,386724|; KHK|IDBG-36852|ENSG00000138030|3795|; PFKFB2|IDBG-106316|ENSG00000123836|5208|; SORD|IDBG-10005|ENSG00000140263|6652|;
CDV3	ENSG00000091527			Arf6 signaling events	15819	PID NCI	9606	2	31	0.03791991419442599	0.207947916550078	ACAP2; ARF6; CYTH3; EFNA1; EGFR; EPHA2; GNAQ; HGF; IPCEF1; IQSEC1; ITGB3; KIF13B; LHCGR; MET; PXN;	ACAP2|IDBG-70506|ENSG00000114331|23527|; ARF6|IDBG-5864|ENSG00000165527|382|; CYTH3|IDBG-8069|ENSG00000008256|9265|; EFNA1|IDBG-103097|ENSG00000169242|1942|; EGFR|IDBG-16933|ENSG00000146648|1956|; EPHA2|IDBG-91407|ENSG00000142627|1969|; GNAQ|IDBG-72455|ENSG00000156052|2776|; HGF|IDBG-24150|ENSG00000019991|3082|; IPCEF1|IDBG-98215|ENSG00000074706|26034|; IQSEC1|IDBG-19527|ENSG00000144711|9922|; IT…
DBNDD2	ENSG00000244274			Bcr signaling pathway	4023	PID BIOCARTA	9606	2	31	0.03791991419442599	0.207947916550078	BCR; BTK; CAMK2B; CSNK2A1; FOS; MAP3K1; MAPK8; PPP3CB; PRKCA; PRKCB; RAF1; SOS1;	BCR|IDBG-2349|ENSG00000186716|613|; BTK|IDBG-79651|ENSG00000010671|695|; CAMK2B|IDBG-14499|ENSG00000058404|816|; CSNK2A1|IDBG-37787|ENSG00000101266|1457|; FOS|IDBG-12957|ENSG00000170345|2353|; MAP3K1|IDBG-22000|ENSG00000095015|4214|; MAPK8|IDBG-73479|ENSG00000107643|5599|; PPP3CB|IDBG-78455|ENSG00000107758|5532|; PRKCA|IDBG-65194|ENSG00000154229|5578|; PRKCB|IDBG-20895|ENSG00000166501|5579|; RAF1…
SLC35E2B	ENSG00000189339			Erk and pi-3 kinase are necessary for collagen binding in corneal epithelia	4125	PID BIOCARTA	9606	2	31	0.03791991419442599	0.207947916550078	ACTN1; ACTN2; ARHGAP5; DIAPH1; ITGA1; MAPK1; PIK3CA; PXN; TNS1; VCL;	ACTN1|IDBG-10222|ENSG00000072110|87|; ACTN2|IDBG-107634|ENSG00000077522|88|; ARHGAP5|IDBG-4437|ENSG00000100852|394|; DIAPH1|IDBG-50631|ENSG00000131504|1729|; ITGA1|IDBG-236376|ENSG00000213949|3672|; MAPK1|IDBG-2147|ENSG00000100030|5594|; PIK3CA|IDBG-66003|ENSG00000121879|5290|; PXN|IDBG-60317|ENSG00000089159|5829|; TNS1|IDBG-80769|ENSG00000079308|7145|; VCL|IDBG-78928|ENSG00000035403|7414|;
OR2T3	ENSG00000196539			RhoA signaling pathway	15635	PID NCI	9606	2	31	0.03791991419442599	0.207947916550078	ATF2; CDC42; CFL1; DIAPH1; F2RL2; FOS; MAP2K4; MAPK12; MAPK8; PTEN; SCAI; SH3GL2; SRF; VCL;	ATF2|IDBG-75609|ENSG00000115966|1386|; CDC42|IDBG-93614|ENSG00000070831|998|; CFL1|IDBG-57818|ENSG00000172757|1072|; DIAPH1|IDBG-50631|ENSG00000131504|1729|; F2RL2|IDBG-29585|ENSG00000164220|2151|; FOS|IDBG-12957|ENSG00000170345|2353|; MAP2K4|IDBG-31021|ENSG00000065559|6416|; MAPK12|IDBG-13093|ENSG00000188130|6300|; MAPK8|IDBG-73479|ENSG00000107643|5599|; PTEN|IDBG-81409|ENSG00000171862|5728|; SC…
WARS2	ENSG00000116874			HIV-1 Nef: Negative effector of Fas and TNF-alpha	15863	PID NCI	9606	2	33	0.042511262195193016	0.21255631097596508	BAG4; BCL2; CASP3; CASP7; CASP9; CD247; CHUK; MAPK8; NFKB1; RELA; TRADD; TRAF1;	BAG4|IDBG-17465|ENSG00000156735|9530|; BCL2|IDBG-4354|ENSG00000171791|596|; CASP3|IDBG-46394|ENSG00000164305|836|; CASP7|IDBG-90066|ENSG00000165806|840|; CASP9|IDBG-90895|ENSG00000132906|842|; CD247|IDBG-104547|ENSG00000198821|919|; CHUK|IDBG-243385|ENSG00000213341|1147|; MAPK8|IDBG-73479|ENSG00000107643|5599|; NFKB1|IDBG-31974|ENSG00000109320|4790|; RELA|IDBG-57543|ENSG00000173039|5970|; TRADD|I…
ZNF619	ENSG00000177873			IL2 signaling events mediated by STAT5	15584	PID NCI	9606	2	28	0.03142239374921285	0.21367227749464737	BCL2; BCL2L1; CCND3; CDK6; ELF1; GAB2; IL2RA; JAK1; PIK3CA; SOS1; SP1;	BCL2|IDBG-4354|ENSG00000171791|596|; BCL2L1|IDBG-63673|ENSG00000171552|598|; CCND3|IDBG-86973|ENSG00000112576|896|; CDK6|IDBG-26773|ENSG00000105810|1021|; ELF1|IDBG-26868|ENSG00000120690|1997|; GAB2|IDBG-65975|ENSG00000033327|9846|; IL2RA|IDBG-50566|ENSG00000134460|3559|; JAK1|IDBG-99443|ENSG00000162434|3716|; PIK3CA|IDBG-66003|ENSG00000121879|5290|; SOS1|IDBG-47279|ENSG00000115904|6654|; SP1|IDB…
PXK	ENSG00000168297			Signaling events mediated by HDAC Class II	15366	PID NCI	9606	2	34	0.04488116395119218	0.2179942249057906	ANKRA2; BCOR; CAMK4; ESR1; GNB1; GNG2; HDAC11; HDAC4; HDAC9; HSP90AA1; MEF2C; NR3C1; SRF; SUMO1;	ANKRA2|IDBG-28108|ENSG00000164331|57763|; BCOR|IDBG-56665|ENSG00000183337|54880|; CAMK4|IDBG-36661|ENSG00000152495|814|; ESR1|IDBG-97997|ENSG00000091831|2099|; GNB1|IDBG-85988|ENSG00000078369|2782|; GNG2|IDBG-6595|ENSG00000186469|54331|; HDAC11|IDBG-19657|ENSG00000163517|79885|; HDAC4|IDBG-84594|ENSG00000068024|9759|; HDAC9|IDBG-9049|ENSG00000048052|9734|; HSP90AA1|IDBG-20861|ENSG00000080824|3320…
BCL2L1	ENSG00000171552			Downstream signaling in naïve CD8+ T cells	15166	PID NCI	9606	2	43	0.06822917764774564	0.21884830566258034	CD247; CD8A; EGR1; EOMES; FOS; FOSL1; IFNAR2; IL2RA; MAPK8; MAPK9; NFATC2; PRKCA; PRKCB; PRKCE; PRKCQ; PTPN7; RAF1;	CD247|IDBG-104547|ENSG00000198821|919|; CD8A|IDBG-59987|ENSG00000153563|925|; EGR1|IDBG-47191|ENSG00000120738|1958|; EOMES|IDBG-23119|ENSG00000163508|8320|; FOS|IDBG-12957|ENSG00000170345|2353|; FOSL1|IDBG-58044|ENSG00000175592|8061|; IFNAR2|IDBG-1973|ENSG00000159110|3455|; IL2RA|IDBG-50566|ENSG00000134460|3559|; MAPK8|IDBG-73479|ENSG00000107643|5599|; MAPK9|IDBG-62183|ENSG00000050748|5601|; NFAT…
SYNDIG1L	ENSG00000183379			IL6-mediated signaling events	15826	PID NCI	9606	2	43	0.06822917764774564	0.21884830566258034	BCL2L1; CEBPD; FOS; IL6R; IL6ST; JAK1; MAP2K4; MAP2K6; MITF; PIAS1; PIK3CA; PTPRE; SOCS3; SOS1; STAT1; STAT3; TNFSF11;	BCL2L1|IDBG-63673|ENSG00000171552|598|; CEBPD|IDBG-281563|ENSG00000221869|1052|; FOS|IDBG-12957|ENSG00000170345|2353|; IL6R|IDBG-102945|ENSG00000160712|3570|; IL6ST|IDBG-21516|ENSG00000134352|3572|; JAK1|IDBG-99443|ENSG00000162434|3716|; MAP2K4|IDBG-31021|ENSG00000065559|6416|; MAP2K6|IDBG-66516|ENSG00000108984|5608|; MITF|IDBG-44086|ENSG00000187098|4286|; PIAS1|IDBG-18826|ENSG00000033800|1019300…
ZNF615	ENSG00000197619			Ion transport by P-type ATPases	13134	REACTOME	9606	2	43	0.06822917764774564	0.21884830566258034	ATP10A; ATP11A; ATP11B; ATP1A2; ATP1B1; ATP1B2; ATP1B3; ATP2A2; ATP2B1; ATP2B2; ATP2B3; ATP2B4; ATP8A1; ATP8A2; ATP8B4; ATP9A; FXYD6; PLN;	ATP10A|IDBG-4302|ENSG00000206190|57194|; ATP11A|IDBG-51817|ENSG00000068650|23250|; ATP11B|IDBG-66738|ENSG00000058063|23200|; ATP1A2|IDBG-103993|ENSG00000018625|477|; ATP1B1|IDBG-104639|ENSG00000143153|481|; ATP1B2|IDBG-26302|ENSG00000129244|482|; ATP1B3|IDBG-59280|ENSG00000069849|483|; ATP2A2|IDBG-56943|ENSG00000174437|488|; ATP2B1|IDBG-50612|ENSG00000070961|490|; ATP2B2|IDBG-18189|ENSG0000015708…
ZNF616	ENSG00000204611			Diseases associated with visual transduction	18427	REACTOME	9606	3	93	0.06558557633524466	0.22754179544880798	AKR1B10; APOA1; APOC3; CALM2; CLPS; DHRS9; GNAT1; GNB1; GPC6; LRAT; LRP10; LRP12; METAP1; METAP2; NAPEPLD; NMT1; NMT2; OPN1MW2; OPN1MW; PPEF1; PRKCA; PRKCQ; RCVRN; RDH16; RGS9BP; RHO; RPE65; SDC3; SDC4; SDR9C7; SLC24A1;	AKR1B10|IDBG-42217|ENSG00000198074|57016|; APOA1|IDBG-72644|ENSG00000118137|335|; APOC3|IDBG-72562|ENSG00000110245|345|; CALM2|IDBG-50761|ENSG00000143933|801,805,808|; CLPS|IDBG-84391|ENSG00000137392|1208|; DHRS9|IDBG-74381|ENSG00000073737|10170|; GNAT1|IDBG-36015|ENSG00000114349|2779|; GNB1|IDBG-85988|ENSG00000078369|2782|; GPC6|IDBG-41777|ENSG00000183098|10082|; LRAT|IDBG-42230|ENSG00000121207|…
NRARP	ENSG00000198435			Visual phototransduction	18887	REACTOME	9606	3	93	0.06558557633524466	0.22754179544880798	AKR1B10; APOA1; APOC3; CALM2; CLPS; DHRS9; GNAT1; GNB1; GPC6; LRAT; LRP10; LRP12; METAP1; METAP2; NAPEPLD; NMT1; NMT2; OPN1MW2; OPN1MW; PPEF1; PRKCA; PRKCQ; RCVRN; RDH16; RGS9BP; RHO; RPE65; SDC3; SDC4; SDR9C7; SLC24A1;	AKR1B10|IDBG-42217|ENSG00000198074|57016|; APOA1|IDBG-72644|ENSG00000118137|335|; APOC3|IDBG-72562|ENSG00000110245|345|; CALM2|IDBG-50761|ENSG00000143933|801,805,808|; CLPS|IDBG-84391|ENSG00000137392|1208|; DHRS9|IDBG-74381|ENSG00000073737|10170|; GNAT1|IDBG-36015|ENSG00000114349|2779|; GNB1|IDBG-85988|ENSG00000078369|2782|; GPC6|IDBG-41777|ENSG00000183098|10082|; LRAT|IDBG-42230|ENSG00000121207|…
SKA2	ENSG00000182628			Aminoacyl-tRNA biosynthesis	583	KEGG	9606	2	45	0.07386301351435628	0.2283038599534649	AARS2; AARS; GARS; GATC; HARS2; HARS; IARS2; SARS; SEPSECS; SRSF9; WARS; WARS2;	AARS2|IDBG-89593|ENSG00000124608|57505|; AARS|IDBG-39794|ENSG00000090861|16|; GARS|IDBG-11151|ENSG00000106105|2617|; GATC|IDBG-547043|ENSG00000257218|283459|; HARS2|IDBG-49399|ENSG00000112855|23438|; HARS|IDBG-49355|ENSG00000170445|101928623,3035|; IARS2|IDBG-106737|ENSG00000067704|55699|; SARS|IDBG-100790|ENSG00000031698|6301|; SEPSECS|IDBG-12103|ENSG00000109618|51091|; SRSF9|IDBG-60612|ENSG0000…
TUBB4A	ENSG00000104833			Integrin-linked kinase signaling	15296	PID NCI	9606	2	45	0.07386301351435628	0.2283038599534649	ACTN1; ARHGEF6; CCND1; CDC42; CREB1; CTNNB1; DIAPH1; GIT2; GSK3B; HSP90AA1; IQGAP1; LIMS1; MYL9; PARVA; PARVB; PXN; RICTOR; SNAI1; TNS1;	ACTN1|IDBG-10222|ENSG00000072110|87|; ARHGEF6|IDBG-87668|ENSG00000129675|9459|; CCND1|IDBG-61868|ENSG00000110092|595|; CDC42|IDBG-93614|ENSG00000070831|998|; CREB1|IDBG-79573|ENSG00000118260|1385|; CTNNB1|IDBG-27347|ENSG00000168036|1499|; DIAPH1|IDBG-50631|ENSG00000131504|1729|; GIT2|IDBG-56520|ENSG00000139436|9815|; GSK3B|IDBG-51663|ENSG00000082701|2932|; HSP90AA1|IDBG-20861|ENSG00000080824|3320…
IQSEC1	ENSG00000144711			Transport of inorganic cations/anions and amino acids/oligopeptides	13174	REACTOME	9606	3	94	0.06727666540203851	0.22874066236693094	SLC12A2; SLC12A5; SLC12A6; SLC15A2; SLC16A10; SLC17A6; SLC17A8; SLC1A2; SLC1A6; SLC24A1; SLC24A2; SLC24A3; SLC24A4; SLC25A10; SLC26A2; SLC26A7; SLC26A9; SLC34A2; SLC36A1; SLC36A2; SLC38A1; SLC38A2; SLC38A4; SLC3A1; SLC4A1; SLC4A2; SLC4A4; SLC4A7; SLC6A19; SLC6A20; SLC6A6; SLC7A11; SLC7A1; SLC7A5; SLC7A6; SLC8A1; SLC8A2; SLC8A3; SLC9A5; SLC9A6; SLC9A8;	SLC12A2|IDBG-39694|ENSG00000064651|6558|; SLC12A5|IDBG-78814|ENSG00000124140|57468|; SLC12A6|IDBG-5416|ENSG00000140199|9990|; SLC15A2|IDBG-52251|ENSG00000163406|6565|; SLC16A10|IDBG-95351|ENSG00000112394|117247|; SLC17A6|IDBG-36152|ENSG00000091664|57084|; SLC17A8|IDBG-52855|ENSG00000179520|246213|; SLC1A2|IDBG-39801|ENSG00000110436|6506|; SLC1A6|IDBG-34070|ENSG00000105143|6511|; SLC24A1|IDBG-1764…
GPR155	ENSG00000163328			Calcium signaling pathway	594	KEGG	9606	5	183	0.03584476520965364	0.2343696186785046	ADCY2; ADCY9; ADRA1A; ADRB1; ATP2A2; ATP2B1; ATP2B2; ATP2B3; ATP2B4; AVPR1A; BDKRB2; CACNA1D; CACNA1E; CACNA1H; CACNA1I; CALM2; CALML3; CALML6; CAMK2A; CAMK2B; CAMK2D; CAMK2G; CAMK4; CD38; CHRM1; CHRM2; CHRM3; CHRM5; CHRNA7; CYSLTR1; CYSLTR2; EDNRA; EGFR; ERBB2; ERBB3; ERBB4; GNA14; GNAL; GNAQ; GRIN1; GRIN2D; HRH2; HTR2C; HTR4; HTR7; ITPKB; LHCGR; MYLK4; NOS1; NTSR1; OXTR; P2RX1; PDE1C; PDGFRA; P…	ADCY2|IDBG-11792|ENSG00000078295|108|; ADCY9|IDBG-12514|ENSG00000162104|115|; ADRA1A|IDBG-13362|ENSG00000120907|148|; ADRB1|IDBG-90231|ENSG00000043591|153|; ATP2A2|IDBG-56943|ENSG00000174437|488|; ATP2B1|IDBG-50612|ENSG00000070961|490|; ATP2B2|IDBG-18189|ENSG00000157087|491|; ATP2B3|IDBG-89617|ENSG00000067842|492|; ATP2B4|IDBG-105961|ENSG00000058668|493|; AVPR1A|IDBG-44561|ENSG00000166148|552|; B…
CCDC86	ENSG00000110104			Chronic myeloid leukemia	582	KEGG	9606	3	74	0.0374328085719128	0.23568805397130282	AKT2; AKT3; ARAF; BCL2L1; BCR; CBL; CCND1; CDK6; CDKN1A; CHUK; CRK; E2F1; E2F2; GAB2; HDAC2; KRAS; MAP2K2; MAPK1; NFKB1; PIK3CA; PIK3CD; PIK3R3; RAF1; RB1; RELA; SHC2; SHC4; SMAD3; SMAD4; SOS1; STAT5B; TGFBR1; TGFBR2;	AKT2|IDBG-51270|ENSG00000105221|208|; AKT3|IDBG-107751|ENSG00000117020|10000|; ARAF|IDBG-61504|ENSG00000078061|369|; BCL2L1|IDBG-63673|ENSG00000171552|598|; BCR|IDBG-2349|ENSG00000186716|613|; CBL|IDBG-74417|ENSG00000110395|867|; CCND1|IDBG-61868|ENSG00000110092|595|; CDK6|IDBG-26773|ENSG00000105810|1021|; CDKN1A|IDBG-85033|ENSG00000124762|1026|; CHUK|IDBG-243385|ENSG00000213341|1147|; CRK|IDBG-1…
AKR1E2	ENSG00000165568			Porphyrin and chlorophyll metabolism	603	KEGG	9606	2	42	0.06546877365383565	0.23680194725855447	ALAS1; ALAS2; FECH; HCCS; HMOX1; HMOX2; UGT1A10; UGT1A1; UGT1A3; UGT1A4; UGT1A5; UGT1A6; UGT1A7; UGT1A8; UGT1A9; UGT2A1; UGT2A2;	ALAS1|IDBG-38254|ENSG00000023330|211|; ALAS2|IDBG-72056|ENSG00000158578|212|; FECH|IDBG-3741|ENSG00000066926|2235|; HCCS|IDBG-43460|ENSG00000004961|3052|; HMOX1|IDBG-5374|ENSG00000100292|3162|; HMOX2|IDBG-12855|ENSG00000103415|3163|; UGT1A10|IDBG-409445|ENSG00000242515|54575|; UGT1A1|IDBG-407489|ENSG00000241635|54658|; UGT1A3|IDBG-407487|ENSG00000243135|54659|; UGT1A4|IDBG-407472|ENSG00000244474|…
MPC1	ENSG00000060762			Retinoid metabolism and transport	13323	REACTOME	9606	2	42	0.06546877365383565	0.23680194725855447	AKR1B10; APOA1; APOC3; CLPS; GPC6; LRAT; LRP10; LRP12; SDC3; SDC4;	AKR1B10|IDBG-42217|ENSG00000198074|57016|; APOA1|IDBG-72644|ENSG00000118137|335|; APOC3|IDBG-72562|ENSG00000110245|345|; CLPS|IDBG-84391|ENSG00000137392|1208|; GPC6|IDBG-41777|ENSG00000183098|10082|; LRAT|IDBG-42230|ENSG00000121207|9227|; LRP10|IDBG-2861|ENSG00000197324|26020|; LRP12|IDBG-32075|ENSG00000147650|29967|; SDC3|IDBG-95385|ENSG00000162512|9672|; SDC4|IDBG-77503|ENSG00000124145|6385|;
LELP1	ENSG00000203784			tRNA Aminoacylation	18087	REACTOME	9606	2	42	0.06546877365383565	0.23680194725855447	AARS2; AARS; AIMP1; GARS; HARS2; HARS; IARS2; SARS; WARS; WARS2;	AARS2|IDBG-89593|ENSG00000124608|57505|; AARS|IDBG-39794|ENSG00000090861|16|; AIMP1|IDBG-33233|ENSG00000164022|9255|; GARS|IDBG-11151|ENSG00000106105|2617|; HARS2|IDBG-49399|ENSG00000112855|23438|; HARS|IDBG-49355|ENSG00000170445|101928623,3035|; IARS2|IDBG-106737|ENSG00000067704|55699|; SARS|IDBG-100790|ENSG00000031698|6301|; WARS|IDBG-20170|ENSG00000140105|7453|; WARS2|IDBG-101485|ENSG000001168…
UBE2L3	ENSG00000185651			Dilated cardiomyopathy	5714	KEGG	9606	3	90	0.0606333734411832	0.2397133368604917	ADCY2; ADCY5; ADCY6; ADCY9; ADRB1; ATP2A2; CACNA1D; CACNA2D1; CACNA2D4; CACNB1; CACNB2; CACNB3; CACNB4; CACNG3; CACNG4; DMD; IGF1; ITGA10; ITGA1; ITGA2; ITGA4; ITGA8; ITGA9; ITGAV; ITGB3; ITGB5; ITGB8; MYL3; PLN; PRKACA; PRKACB; PRKX; SGCA; SGCB; SGCD; SLC8A1; TNNT2; TPM1; TPM2; TPM4; TTN;	ADCY2|IDBG-11792|ENSG00000078295|108|; ADCY5|IDBG-52972|ENSG00000173175|111|; ADCY6|IDBG-30292|ENSG00000174233|112|; ADCY9|IDBG-12514|ENSG00000162104|115|; ADRB1|IDBG-90231|ENSG00000043591|153|; ATP2A2|IDBG-56943|ENSG00000174437|488|; CACNA1D|IDBG-40229|ENSG00000157388|776|; CACNA2D1|IDBG-24291|ENSG00000153956|781|; CACNA2D4|IDBG-11938|ENSG00000151062|93589|; CACNB1|IDBG-45318|ENSG00000067191|782…
C18ORF54	ENSG00000166845			mRNA surveillance pathway	10376	KEGG	9606	3	90	0.0606333734411832	0.2397133368604917	ACIN1; ALYREF; BCL2L2-PABPN1; CPSF2; CPSF6; CPSF7; CSTF2T; ETF1; GSPT2; MSI2; NXF1; NXT2; PABPC1L2A; PABPC1L2B; PABPC1L; PABPC4L; PABPC5; PABPN1; PAPOLG; PELO; PPP1CB; PPP1CC; PPP2R1A; PPP2R1B; PPP2R2A; PPP2R2C; PPP2R2D; PPP2R3A; PPP2R5B; PPP2R5D; RNGTT; SMG1; SMG6; SMG7; UPF1; UPF2; UPF3A; WDR33;	ACIN1|IDBG-3055|ENSG00000100813|22985|; ALYREF|IDBG-72719|ENSG00000183684|10189|; BCL2L2-PABPN1|IDBG-547352|ENSG00000258643|100529063|; CPSF2|IDBG-16891|ENSG00000165934|53981|; CPSF6|IDBG-46901|ENSG00000111605|11052|; CPSF7|IDBG-50138|ENSG00000149532|79869|; CSTF2T|IDBG-74661|ENSG00000177613|23283|; ETF1|IDBG-47217|ENSG00000120705|2107|; GSPT2|IDBG-67485|ENSG00000189369|23708|; MSI2|IDBG-60416|EN…
S100A14	ENSG00000189334			Transmembrane transport of small molecules	16726	REACTOME	9606	10	606	0.07899979252701886	0.23982079874273582	ABCB7; ABCC5; ABCC6; ABCD2; ABCD3; ABCG1; ABCG2; ABCG4; ABCG8; ADCY2; ADCY5; ADCY6; ADCY9; ANO1; ANO3; ANO6; APOA1; AQP10; AQP1; AQP3; AQP4; ARHGEF9; ASIC1; ATP10A; ATP11A; ATP11B; ATP1A2; ATP1B1; ATP1B2; ATP1B3; ATP2A2; ATP2B1; ATP2B2; ATP2B3; ATP2B4; ATP6V0A2; ATP6V0E1; ATP6V0E2; ATP6V1A; ATP6V1B2; ATP6V1C1; ATP6V1C2; ATP6V1F; ATP6V1G2; ATP6V1G3; ATP8A1; ATP8A2; ATP8B4; ATP9A; AVPR2; BEST1; BES…	ABCB7|IDBG-77295|ENSG00000131269|22|; ABCC5|IDBG-67159|ENSG00000114770|10057|; ABCC6|IDBG-16763|ENSG00000091262|101930322,368|; ABCD2|IDBG-26995|ENSG00000173208|225|; ABCD3|IDBG-100373|ENSG00000117528|5825|; ABCG1|IDBG-4231|ENSG00000160179|9619|; ABCG2|IDBG-29517|ENSG00000118777|9429|; ABCG4|IDBG-74335|ENSG00000172350|64137|; ABCG8|IDBG-49307|ENSG00000143921|64241|; ADCY2|IDBG-11792|ENSG000000782…
UPF3A	ENSG00000169062			Fat digestion and absorption	10369	KEGG	9606	2	41	0.06274741356484867	0.24243318877327896	ABCA1; ABCG8; APOA1; CLPS; DGAT2; GOT2; MOGAT2; MTTP; PLA2G2D; PLA2G2F; PNLIPRP1; SLC27A4;	ABCA1|IDBG-79441|ENSG00000165029|19|; ABCG8|IDBG-49307|ENSG00000143921|64241|; APOA1|IDBG-72644|ENSG00000118137|335|; CLPS|IDBG-84391|ENSG00000137392|1208|; DGAT2|IDBG-64993|ENSG00000062282|84649|; GOT2|IDBG-34707|ENSG00000125166|2806|; MOGAT2|IDBG-64956|ENSG00000166391|80168|; MTTP|IDBG-31441|ENSG00000138823|4547|; PLA2G2D|IDBG-92826|ENSG00000117215|26279|; PLA2G2F|IDBG-92829|ENSG00000158786|646…
RPE	ENSG00000197713			Membrane Trafficking	19875	REACTOME	9606	5	207	0.05562580159522069	0.24247144285096195	AKT2; AP1B1; AP1G1; AP1M1; AP1S3; AP2M1; AP3B1; AP4E1; ARCN1; ARRB1; BLOC1S3; CALM2; CHMP2B; CHMP3; CHMP4B; CHMP5; CLTC; COPZ1; CPD; DAB2; DNAJC6; DNM1; EXOC2; EXOC4; EXOC5; EXOC8; GJA1; GJA3; GJA4; GJA9; GJB4; GJC1; GJD2; GNS; IGF2R; KIF3A; KIF3B; LNPEP; MYO5A; MYO6; NAPA; NECAP1; OCRL; PICALM; PLDN; PREB; PRKAA2; PRKAG1; PRKAG3; PUM1; RAB10; RAB11A; RAB13; RAB14; RAB5C; RALGAPB; RHOQ; SAR1B; SE…	AKT2|IDBG-51270|ENSG00000105221|208|; AP1B1|IDBG-3567|ENSG00000100280|162|; AP1G1|IDBG-41180|ENSG00000166747|164|; AP1M1|IDBG-35433|ENSG00000072958|8907|; AP1S3|IDBG-82268|ENSG00000152056|130340|; AP2M1|IDBG-67524|ENSG00000161203|1173|; AP3B1|IDBG-30467|ENSG00000132842|8546|; AP4E1|IDBG-11891|ENSG00000081014|23431|; ARCN1|IDBG-73982|ENSG00000095139|372|; ARRB1|IDBG-64687|ENSG00000137486|102724825…
GOLGA7B	ENSG00000155265			Small cell lung cancer	527	KEGG	9606	3	88	0.05743433384208571	0.24409591882886428	AKT2; AKT3; BCL2; BCL2L1; BIRC7; CASP9; CCND1; CDK6; CHUK; CKS2; COL4A2; COL4A3; E2F1; E2F2; FN1; ITGA2; ITGAV; LAMA3; LAMC1; LAMC3; MAX; NFKB1; PIK3CA; PIK3CD; PIK3R3; PTEN; RB1; RELA; TRAF1; TRAF3; TRAF4; TRAF5; XIAP;	AKT2|IDBG-51270|ENSG00000105221|208|; AKT3|IDBG-107751|ENSG00000117020|10000|; BCL2|IDBG-4354|ENSG00000171791|596|; BCL2L1|IDBG-63673|ENSG00000171552|598|; BIRC7|IDBG-85846|ENSG00000101197|79444|; CASP9|IDBG-90895|ENSG00000132906|842|; CCND1|IDBG-61868|ENSG00000110092|595|; CDK6|IDBG-26773|ENSG00000105810|1021|; CHUK|IDBG-243385|ENSG00000213341|1147|; CKS2|IDBG-75306|ENSG00000123975|1164|; COL4A2…
DLX6	ENSG00000006377			Protein digestion and absorption	10383	KEGG	9606	3	89	0.05902351046772944	0.24473162876863427	ATP1A2; ATP1B1; ATP1B2; ATP1B3; ATP1B4; COL14A1; COL1A1; COL24A1; COL27A1; COL2A1; COL4A2; COL4A3; COL5A1; COL5A2; COL5A3; COL6A5; COL6A6; COL9A2; ELN; KCNE3; KCNJ13; KCNQ1; PRCP; SLC16A10; SLC36A1; SLC38A2; SLC3A1; SLC6A19; SLC8A1; SLC8A2; SLC8A3;	ATP1A2|IDBG-103993|ENSG00000018625|477|; ATP1B1|IDBG-104639|ENSG00000143153|481|; ATP1B2|IDBG-26302|ENSG00000129244|482|; ATP1B3|IDBG-59280|ENSG00000069849|483|; ATP1B4|IDBG-84378|ENSG00000101892|23439|; COL14A1|IDBG-34088|ENSG00000187955|7373|; COL1A1|IDBG-58238|ENSG00000108821|1277|; COL24A1|IDBG-100062|ENSG00000171502|255631|; COL27A1|IDBG-82019|ENSG00000196739|85301|; COL2A1|IDBG-29355|ENSG00…
ZNF213	ENSG00000085644			Activation of csk by camp-dependent protein kinase inhibits signaling through the t cell receptor	4160	PID BIOCARTA	9606	2	38	0.05482814567075015	0.24528380957967175	AGT; AGTR2; CCL11; CD247; CHRM1; CREBBP; EDN1; GNB1; HTR2C; P2RY2; PRKACB; PRKAR2A; PRKAR2B; PTPRC;	AGT|IDBG-107363|ENSG00000135744|183|; AGTR2|IDBG-83075|ENSG00000180772|186|; CCL11|IDBG-40645|ENSG00000172156|6356|; CD247|IDBG-104547|ENSG00000198821|919|; CHRM1|IDBG-52216|ENSG00000168539|1128|; CREBBP|IDBG-12340|ENSG00000005339|1387|; EDN1|IDBG-61847|ENSG00000078401|1906|; GNB1|IDBG-85988|ENSG00000078369|2782|; HTR2C|IDBG-82920|ENSG00000147246|3358|; P2RY2|IDBG-63697|ENSG00000175591|5029|; PRK…
IGFL1	ENSG00000188293			Glycine Serine metabolism	16261	INOH	9606	2	38	0.05482814567075015	0.24528380957967175	AKR1B10; ALAS1; ALAS2; AOC3; BHMT; CTH; DMGDH; GARS; GLDC; GOT2; HSD17B12; NSDHL; PSPH; SARS;	AKR1B10|IDBG-42217|ENSG00000198074|57016|; ALAS1|IDBG-38254|ENSG00000023330|211|; ALAS2|IDBG-72056|ENSG00000158578|212|; AOC3|IDBG-51885|ENSG00000131471|8639|; BHMT|IDBG-30922|ENSG00000145692|635|; CTH|IDBG-99657|ENSG00000116761|1491|; DMGDH|IDBG-30779|ENSG00000132837|29958|; GARS|IDBG-11151|ENSG00000106105|2617|; GLDC|IDBG-48712|ENSG00000178445|2731|; GOT2|IDBG-34707|ENSG00000125166|2806|; HSD17…
RAD54B	ENSG00000197275			PDGFR-beta signaling pathway	15816	PID NCI	9606	3	85	0.05279236125528304	0.24929726148328102	ABI1; ACTR3; ARHGAP35; ARPC2; ARPC3; ARPC4; ARPC5; CBL; CRK; EIF2AK2; EPS8; FOS; GAB1; GRB10; IQGAP1; ITGAV; ITGB3; KSR1; MYOCD; PAG1; PAK1; PDGFB; PPP2R1A; PRKCA; PRKCE; PTEN; PTPN1; PTPRJ; RAF1; RASA1; RPS6KA3; SOS1; SRF; STAT1; STAT3; USP6NL; VAV2; WASF2; WASL;	ABI1|IDBG-63979|ENSG00000136754|10006|; ACTR3|IDBG-67369|ENSG00000115091|10096|; ARHGAP35|IDBG-59119|ENSG00000160007|2909|; ARPC2|IDBG-80840|ENSG00000163466|10109|; ARPC3|IDBG-57068|ENSG00000111229|10094|; ARPC4|IDBG-407641|ENSG00000241553|10093|; ARPC5|IDBG-105317|ENSG00000162704|10092|; CBL|IDBG-74417|ENSG00000110395|867|; CRK|IDBG-14664|ENSG00000167193|1398|; EIF2AK2|IDBG-44867|ENSG00000055332…
RGS8	ENSG00000135824			Chaperonin-mediated protein folding	18121	REACTOME	9606	2	49	0.08555496914335103	0.2507645647305116	AP3M1; ARFGEF2; CCT7; FBXL3; FBXW2; FBXW5; FKBP9; TUBB1; TUBB4A; TUBB6;	AP3M1|IDBG-79007|ENSG00000185009|26985|; ARFGEF2|IDBG-80059|ENSG00000124198|10564|; CCT7|IDBG-56424|ENSG00000135624|10574|; FBXL3|IDBG-39434|ENSG00000005812|26224|; FBXW2|IDBG-83034|ENSG00000119402|102723646,26190|; FBXW5|IDBG-92843|ENSG00000159069|54461|; FKBP9|IDBG-11742|ENSG00000122642|11328|; TUBB1|IDBG-83326|ENSG00000101162|81027|; TUBB4A|IDBG-21605|ENSG00000104833|10382|; TUBB6|IDBG-1097|EN…
FUK	ENSG00000157353			Il-2 receptor beta chain in t cell activation	4011	PID BIOCARTA	9606	2	49	0.08555496914335103	0.2507645647305116	BCL2; BCL2L1; CBL; CCND1; CCND3; E2F1; FOS; IKZF3; IL2RA; IRS1; JAK1; MAP2K2; MAPK1; PDPK1; PIK3CA; RAF1; RB1; RPS6KB1; SOCS3; SOS1; STAT5B;	BCL2|IDBG-4354|ENSG00000171791|596|; BCL2L1|IDBG-63673|ENSG00000171552|598|; CBL|IDBG-74417|ENSG00000110395|867|; CCND1|IDBG-61868|ENSG00000110092|595|; CCND3|IDBG-86973|ENSG00000112576|896|; E2F1|IDBG-67214|ENSG00000101412|1869|; FOS|IDBG-12957|ENSG00000170345|2353|; IKZF3|IDBG-46313|ENSG00000161405|22806|; IL2RA|IDBG-50566|ENSG00000134460|3559|; IRS1|IDBG-82407|ENSG00000169047|3667|; JAK1|IDBG-…
SASH3	ENSG00000122122			Amyotrophic lateral sclerosis (ALS)	2798	KEGG	9606	2	51	0.0915977501730622	0.2639257208376368	ALS2; BCL2; BCL2L1; CASP1; CASP3; CASP9; DERL1; GRIA1; GRIA2; GRIN1; GRIN2B; GRIN2D; MAP2K6; MAPK12; NOS1; PPP3CB; PPP3R1; PPP3R2; PRPH; SLC1A2; TOMM40;	ALS2|IDBG-78753|ENSG00000003393|57679|; BCL2|IDBG-4354|ENSG00000171791|596|; BCL2L1|IDBG-63673|ENSG00000171552|598|; CASP1|IDBG-69618|ENSG00000137752|834|; CASP3|IDBG-46394|ENSG00000164305|836|; CASP9|IDBG-90895|ENSG00000132906|842|; DERL1|IDBG-34429|ENSG00000136986|79139|; GRIA1|IDBG-54739|ENSG00000155511|2890|; GRIA2|IDBG-42633|ENSG00000120251|2891|; GRIN1|IDBG-93071|ENSG00000176884|2902|; GRIN…
RANBP10	ENSG00000141084			Amoebiasis	10358	KEGG	9606	3	109	0.09493666323318768	0.2645775860597034	ACTN1; ACTN2; ARG2; C8A; C8G; CASP3; COL1A1; COL24A1; COL27A1; COL2A1; COL4A2; COL4A3; COL5A1; COL5A2; COL5A3; FN1; GNA14; GNAL; GNAQ; LAMA3; LAMC1; LAMC3; NFKB1; PIK3CA; PIK3CD; PIK3R3; PLCB1; PLCB2; PLCB4; PRKACA; PRKACB; PRKCA; PRKCB; PRKX; RAB5B; RAB5C; RELA; TLR4; VCL;	ACTN1|IDBG-10222|ENSG00000072110|87|; ACTN2|IDBG-107634|ENSG00000077522|88|; ARG2|IDBG-9946|ENSG00000081181|384|; C8A|IDBG-99144|ENSG00000157131|731|; C8G|IDBG-92880|ENSG00000176919|733|; CASP3|IDBG-46394|ENSG00000164305|836|; COL1A1|IDBG-58238|ENSG00000108821|1277|; COL24A1|IDBG-100062|ENSG00000171502|255631|; COL27A1|IDBG-82019|ENSG00000196739|85301|; COL2A1|IDBG-29355|ENSG00000139219|1280|; CO…
ZNF488	ENSG00000265763			Caspase Cascade in Apoptosis	14995	PID NCI	9606	2	53	0.09776191223834987	0.2680568561374109	ARHGDIB; BCL2; BCL2L1; CASP3; CASP7; CASP9; DFFA; DIABLO; GAS2; MAP3K1; SATB1; SPTAN1; TNFRSF10B; TRADD; VIM; XIAP;	ARHGDIB|IDBG-21364|ENSG00000111348|397|; BCL2|IDBG-4354|ENSG00000171791|596|; BCL2L1|IDBG-63673|ENSG00000171552|598|; CASP3|IDBG-46394|ENSG00000164305|836|; CASP7|IDBG-90066|ENSG00000165806|840|; CASP9|IDBG-90895|ENSG00000132906|842|; DFFA|IDBG-89047|ENSG00000160049|1676|; DIABLO|IDBG-62263|ENSG00000184047|56616|; GAS2|IDBG-36228|ENSG00000148935|2620|; MAP3K1|IDBG-22000|ENSG00000095015|4214|; SAT…
LRRC10	ENSG00000198812			Keratinocyte differentiation	4032	PID BIOCARTA	9606	2	52	0.09466510597996838	0.2682178002765771	BCL2; CHUK; EGFR; ETS1; ETS2; FOS; MAP2K2; MAP2K4; MAP2K6; MAP3K1; MAP4K4; MAPK1; MAPK8; PLAT; PPP2R5D; PRKCA; PRKCB; PRKCE; PRKCH; PRKCQ; RAF1; RELA; SOS1; SP1; TRAF1;	BCL2|IDBG-4354|ENSG00000171791|596|; CHUK|IDBG-243385|ENSG00000213341|1147|; EGFR|IDBG-16933|ENSG00000146648|1956|; ETS1|IDBG-75897|ENSG00000134954|2113|; ETS2|IDBG-3306|ENSG00000157557|2114|; FOS|IDBG-12957|ENSG00000170345|2353|; MAP2K2|IDBG-18293|ENSG00000126934|102723826,5605|; MAP2K4|IDBG-31021|ENSG00000065559|6416|; MAP2K6|IDBG-66516|ENSG00000108984|5608|; MAP3K1|IDBG-22000|ENSG00000095015|4…
EVX1	ENSG00000106038			T cell receptor signaling pathway	4156	PID BIOCARTA	9606	2	54	0.10088729221777908	0.27223555042892766	ARHGAP5; ASAP2; CAMK2B; CD247; FOS; FYN; MAP2K4; MAP3K1; MAPK8; PACSIN2; PIK3CA; PPP3CB; PRKCA; PRKCB; PTPN7; PTPRC; RAF1; RELA; SOS1;	ARHGAP5|IDBG-4437|ENSG00000100852|394|; ASAP2|IDBG-27381|ENSG00000151693|8853|; CAMK2B|IDBG-14499|ENSG00000058404|816|; CD247|IDBG-104547|ENSG00000198821|919|; FOS|IDBG-12957|ENSG00000170345|2353|; FYN|IDBG-95463|ENSG00000010810|102724705,2534|; MAP2K4|IDBG-31021|ENSG00000065559|6416|; MAP3K1|IDBG-22000|ENSG00000095015|4214|; MAPK8|IDBG-73479|ENSG00000107643|5599|; PACSIN2|IDBG-10313|ENSG00000100…
RAB5C	ENSG00000108774			ATF-2 transcription factor network	15253	PID NCI	9606	2	56	0.10722033728716643	0.2761735960427014	ACHE; ATF2; BCL2; BCL2L1; CBFB; CCND1; COL24A1; CREB1; CUL3; DUSP5; DUSP8; ESR1; FOS; HRK; JDP2; MAPK8; MAPK9; NF1; PDGFRA; POU2F1; PRKCA; RB1; SOCS3;	ACHE|IDBG-32513|ENSG00000087085|43|; ATF2|IDBG-75609|ENSG00000115966|1386|; BCL2|IDBG-4354|ENSG00000171791|596|; BCL2L1|IDBG-63673|ENSG00000171552|598|; CBFB|IDBG-35939|ENSG00000067955|865|; CCND1|IDBG-61868|ENSG00000110092|595|; COL24A1|IDBG-100062|ENSG00000171502|255631|; CREB1|IDBG-79573|ENSG00000118260|1385|; CUL3|IDBG-82331|ENSG00000036257|8452|; DUSP5|IDBG-89383|ENSG00000138166|1847|; DUSP8…
GPR161	ENSG00000143147			Pathogenic Escherichia coli infection	434	KEGG	9606	2	56	0.10722033728716643	0.2761735960427014	ARHGEF2; ARPC2; ARPC3; ARPC4; ARPC5; CDC42; CDH1; CLDN1; CTNNB1; EZR; FYN; OCLN; PRKCA; TLR4; TUBB1; TUBB4A; TUBB6; WASL; YWHAZ;	ARHGEF2|IDBG-103338|ENSG00000116584|9181|; ARPC2|IDBG-80840|ENSG00000163466|10109|; ARPC3|IDBG-57068|ENSG00000111229|10094|; ARPC4|IDBG-407641|ENSG00000241553|10093|; ARPC5|IDBG-105317|ENSG00000162704|10092|; CDC42|IDBG-93614|ENSG00000070831|998|; CDH1|IDBG-38622|ENSG00000039068|999|; CLDN1|IDBG-69639|ENSG00000163347|9076|; CTNNB1|IDBG-27347|ENSG00000168036|1499|; EZR|IDBG-98477|ENSG00000092820|7…
GYPA	ENSG00000170180			Protein folding	16650	REACTOME	9606	2	55	0.1040403833957231	0.27635726839488944	AP3M1; ARFGEF2; CCT7; FBXL3; FBXW2; FBXW5; FKBP9; TBCA; TBCC; TUBB1; TUBB4A; TUBB6;	AP3M1|IDBG-79007|ENSG00000185009|26985|; ARFGEF2|IDBG-80059|ENSG00000124198|10564|; CCT7|IDBG-56424|ENSG00000135624|10574|; FBXL3|IDBG-39434|ENSG00000005812|26224|; FBXW2|IDBG-83034|ENSG00000119402|102723646,26190|; FBXW5|IDBG-92843|ENSG00000159069|54461|; FKBP9|IDBG-11742|ENSG00000122642|11328|; TBCA|IDBG-30407|ENSG00000171530|6902|; TBCC|IDBG-87325|ENSG00000124659|6903|; TUBB1|IDBG-83326|ENSG00…
ZFP42	ENSG00000179059			IL12-mediated signaling events	15185	PID NCI	9606	2	57	0.11042631925018438	0.28018618317210964	ATF2; CD247; CD8A; EOMES; FOS; IL18R1; IL2RA; NFKB1; RELA; SPHK2; STAT1; STAT3; STAT6;	ATF2|IDBG-75609|ENSG00000115966|1386|; CD247|IDBG-104547|ENSG00000198821|919|; CD8A|IDBG-59987|ENSG00000153563|925|; EOMES|IDBG-23119|ENSG00000163508|8320|; FOS|IDBG-12957|ENSG00000170345|2353|; IL18R1|IDBG-64199|ENSG00000115604|8809|; IL2RA|IDBG-50566|ENSG00000134460|3559|; NFKB1|IDBG-31974|ENSG00000109320|4790|; RELA|IDBG-57543|ENSG00000173039|5970|; SPHK2|IDBG-60754|ENSG00000063176|56848|; STA…
YBX3	ENSG00000060138			O-linked glycosylation of mucins	13368	REACTOME	9606	2	58	0.11365750829603909	0.2841437707400977	B3GNT6; B3GNT7; B3GNT9; B4GALT5; C1GALT1; GALNT10; GALNT12; GALNT2; GALNT4; GALNT5; GALNTL2; GCNT1; GCNT3; GCNT4; MUC15; MUC20; MUC21; MUC4; MUC7; ST3GAL3; ST6GALNAC3; ST6GALNAC4; WBSCR17;	B3GNT6|IDBG-65257|ENSG00000198488|192134|; B3GNT7|IDBG-83078|ENSG00000156966|93010|; B3GNT9|IDBG-305644|ENSG00000237172|84752|; B4GALT5|IDBG-80555|ENSG00000158470|9334|; C1GALT1|IDBG-8487|ENSG00000106392|56913|; GALNT10|IDBG-54807|ENSG00000164574|55568|; GALNT12|IDBG-78414|ENSG00000119514|79695|; GALNT2|IDBG-107346|ENSG00000143641|2590|; GALNT4|IDBG-545254|ENSG00000257594|100528030,8693|; GALNT5|…
ZNF674	ENSG00000251192			Arginine and proline metabolism	462	KEGG	9606	2	60	0.12019229084083556	0.29189556347060064	ACY1; ALDH2; AMD1; ARG2; CKB; GLS; GOT2; NAGS; NOS1; P4HA2; PYCR1; SMOX;	ACY1|IDBG-409436|ENSG00000243989|95|; ALDH2|IDBG-57710|ENSG00000111275|217|; AMD1|IDBG-95287|ENSG00000123505|262|; ARG2|IDBG-9946|ENSG00000081181|384|; CKB|IDBG-21613|ENSG00000166165|1152|; GLS|IDBG-77587|ENSG00000115419|2744|; GOT2|IDBG-34707|ENSG00000125166|2806|; NAGS|IDBG-53212|ENSG00000161653|162417|; NOS1|IDBG-59491|ENSG00000089250|4842|; P4HA2|IDBG-41442|ENSG00000072682|101927705,8974|; PY…
CKB	ENSG00000166165			IL4-mediated signaling events	15439	PID NCI	9606	2	60	0.12019229084083556	0.29189556347060064	AICDA; BCL2L1; CBL; CCL11; CD40LG; COL1A1; ETS1; FES; HMGA1; IRS1; ITGB3; JAK1; PARP14; PIGR; PIK3CA; RPS6KB1; SELP; SOCS3; SP1; STAT6; TFF3;	AICDA|IDBG-17253|ENSG00000111732|57379|; BCL2L1|IDBG-63673|ENSG00000171552|598|; CBL|IDBG-74417|ENSG00000110395|867|; CCL11|IDBG-40645|ENSG00000172156|6356|; CD40LG|IDBG-87653|ENSG00000102245|959|; COL1A1|IDBG-58238|ENSG00000108821|1277|; ETS1|IDBG-75897|ENSG00000134954|2113|; FES|IDBG-30488|ENSG00000182511|2242|; HMGA1|IDBG-83311|ENSG00000137309|3159|; IRS1|IDBG-82407|ENSG00000169047|3667|; ITGB…
ST6GALNAC3	ENSG00000184005			G alpha (s) signalling events	13224	REACTOME	9606	3	125	0.12869230131879605	0.30813649611542715	ADCY2; ADCY5; ADCY6; ADCY9; ADCYAP1R1; ADM2; ADRB1; AVPR2; CALCRL; FSHR; GLP1R; GLP2R; GNAZ; GNB1; GNB2; GNB4; GNG10; GNG2; GNG3; GNG4; GNG7; GNGT2; HRH2; HTR4; HTR7; LHCGR; MC1R; MC2R; MC5R; PDE10A; PDE11A; PDE2A; PDE3A; PDE3B; PDE4A; PDE4B; PDE4D; PDE7A; PDE8A; PDE8B; PTGER2; PTH2R; PTH; RAMP2; RXFP2;	ADCY2|IDBG-11792|ENSG00000078295|108|; ADCY5|IDBG-52972|ENSG00000173175|111|; ADCY6|IDBG-30292|ENSG00000174233|112|; ADCY9|IDBG-12514|ENSG00000162104|115|; ADCYAP1R1|IDBG-11429|ENSG00000078549|117|; ADM2|IDBG-13523|ENSG00000128165|79924|; ADRB1|IDBG-90231|ENSG00000043591|153|; AVPR2|IDBG-90510|ENSG00000126895|554|; CALCRL|IDBG-77141|ENSG00000064989|10203|; FSHR|IDBG-51448|ENSG00000170820|2492|; G…
GPX3	ENSG00000211445			Systemic lupus erythematosus	2805	KEGG	9606	3	126	0.13093001415229838	0.30914031119292673	ACTN1; ACTN2; C1R; C8A; C8G; CD28; CD40; CD40LG; CD86; FCGR3B; GRIN2B; H2AFJ; H2AFV; H2AFY2; HIST1H2AC; HIST1H2AH; HIST1H2BD; HIST1H2BJ; HIST1H3E; HLA-DOA; HLA-DQA1; TROVE2;	ACTN1|IDBG-10222|ENSG00000072110|87|; ACTN2|IDBG-107634|ENSG00000077522|88|; C1R|IDBG-15930|ENSG00000159403|715|; C8A|IDBG-99144|ENSG00000157131|731|; C8G|IDBG-92880|ENSG00000176919|733|; CD28|IDBG-79183|ENSG00000178562|940|; CD40|IDBG-78904|ENSG00000101017|958|; CD40LG|IDBG-87653|ENSG00000102245|959|; CD86|IDBG-52336|ENSG00000114013|942|; FCGR3B|IDBG-104303|ENSG00000162747|2215|; GRIN2B|IDBG-777…
MC5R	ENSG00000176136			HIF-1-alpha transcription factor network	15518	PID NCI	9606	2	64	0.13352969032475845	0.31095955281108134	ABCG2; ARNT; BHLHE41; CREB1; EDN1; EGLN1; ENG; EPO; ETS1; FECH; FOS; HMOX1; HNF4A; NCOA1; NCOA2; NT5E; PGM1; PKM2; RORA; SERPINE1; SMAD3; SMAD4; SP1; TERT; TFF3; TFRC; VEGFA;	ABCG2|IDBG-29517|ENSG00000118777|9429|; ARNT|IDBG-102199|ENSG00000143437|405|; BHLHE41|IDBG-24078|ENSG00000123095|79365|; CREB1|IDBG-79573|ENSG00000118260|1385|; EDN1|IDBG-61847|ENSG00000078401|1906|; EGLN1|IDBG-107429|ENSG00000135766|54583|; ENG|IDBG-86582|ENSG00000106991|2022|; EPO|IDBG-31941|ENSG00000130427|2056|; ETS1|IDBG-75897|ENSG00000134954|2113|; FECH|IDBG-3741|ENSG00000066926|2235|; FOS…
PRSS37	ENSG00000165076			Pancreatic cancer	593	KEGG	9606	2	67	0.14374359049331092	0.3302217619440927	AKT2; AKT3; ARAF; ARHGEF6; BCL2L1; CASP9; CCND1; CDC42; CDK6; CHUK; E2F1; E2F2; EGFR; ERBB2; JAK1; KRAS; MAPK1; MAPK8; MAPK9; NFKB1; PIK3CA; PIK3CD; PIK3R3; PLD1; RAF1; RB1; RELA; SMAD2; SMAD3; SMAD4; STAT1; STAT3; TGFBR1; TGFBR2; VEGFA;	AKT2|IDBG-51270|ENSG00000105221|208|; AKT3|IDBG-107751|ENSG00000117020|10000|; ARAF|IDBG-61504|ENSG00000078061|369|; ARHGEF6|IDBG-87668|ENSG00000129675|9459|; BCL2L1|IDBG-63673|ENSG00000171552|598|; CASP9|IDBG-90895|ENSG00000132906|842|; CCND1|IDBG-61868|ENSG00000110092|595|; CDC42|IDBG-93614|ENSG00000070831|998|; CDK6|IDBG-26773|ENSG00000105810|1021|; CHUK|IDBG-243385|ENSG00000213341|1147|; E2F1…
NICN1	ENSG00000145029			Complement and coagulation cascades	456	KEGG	9606	2	69	0.15064257746154658	0.3414565089128389	BDKRB2; C1R; C3AR1; C5AR1; C8A; C8G; CR1; F10; F11; F13A1; F9; MASP2; PLAT; SERPINE1; SERPING1; TFPI; THBD;	BDKRB2|IDBG-18990|ENSG00000168398|624|; C1R|IDBG-15930|ENSG00000159403|715|; C3AR1|IDBG-16768|ENSG00000171860|719|; C5AR1|IDBG-59445|ENSG00000197405|728|; C8A|IDBG-99144|ENSG00000157131|731|; C8G|IDBG-92880|ENSG00000176919|733|; CR1|IDBG-106358|ENSG00000203710|1378|; F10|IDBG-52275|ENSG00000126218|2159|; F11|IDBG-47627|ENSG00000088926|2160|; F13A1|IDBG-59186|ENSG00000124491|2162|; F9|IDBG-87825|E…
GPR173	ENSG00000184194			HDACs deacetylate histones	18573	REACTOME	9606	2	70	0.15411693935819706	0.34473525909070396	CHD3; CHD4; GATAD2B; HDAC2; HIST1H2AC; HIST1H2AH; HIST1H2BD; HIST1H2BJ; MTA3; RBBP4; REST; SAP30L; SUDS3; TBL1X; TBL1XR1;	CHD3|IDBG-27053|ENSG00000170004|1107|; CHD4|IDBG-14532|ENSG00000111642|1108|; GATAD2B|IDBG-102795|ENSG00000143614|57459|; HDAC2|IDBG-95591|ENSG00000196591|3066|; HIST1H2AC|IDBG-67915|ENSG00000180573|8334|; HIST1H2AH|IDBG-776633|ENSG00000274997|85235|; HIST1H2BD|IDBG-68028|ENSG00000158373|3017|; HIST1H2BJ|IDBG-69798|ENSG00000124635|8970|; MTA3|IDBG-48544|ENSG00000057935|57504|; RBBP4|IDBG-95780|EN…
RFPL4B	ENSG00000251258			Bile secretion	10379	KEGG	9606	2	72	0.16111210243470228	0.3511417617166588	ABCG2; ABCG8; ADCY2; ADCY5; ADCY6; ADCY9; AQP1; AQP4; ATP1A2; ATP1B1; ATP1B2; ATP1B3; ATP1B4; CFTR; CYP3A4; CYP7A1; PRKACA; PRKACB; PRKX; SLC22A7; SLC22A8; SLC27A5; SLC4A2; SLC4A4; SLCO1B3;	ABCG2|IDBG-29517|ENSG00000118777|9429|; ABCG8|IDBG-49307|ENSG00000143921|64241|; ADCY2|IDBG-11792|ENSG00000078295|108|; ADCY5|IDBG-52972|ENSG00000173175|111|; ADCY6|IDBG-30292|ENSG00000174233|112|; ADCY9|IDBG-12514|ENSG00000162104|115|; AQP1|IDBG-407455|ENSG00000240583|358|; AQP4|IDBG-1836|ENSG00000171885|361|; ATP1A2|IDBG-103993|ENSG00000018625|477|; ATP1B1|IDBG-104639|ENSG00000143153|481|; ATP1…
CCDC178	ENSG00000166960			Regulation of nuclear beta catenin signaling and target gene transcription	15295	PID NCI	9606	2	72	0.16111210243470228	0.3511417617166588	APC; AR; AXIN2; BCL9; BTRC; CAMK4; CCND1; CDH1; CDX1; CHD8; CTNNB1; CTNNBIP1; HBP1; IGF2BP1; INCENP; LEF1; MDFIC; MITF; MYF5; NCOA2; SNAI2; TBL1X; TBL1XR1; TCF4; TCF7L1; TERT; TNIK; VCAN;	APC|IDBG-37007|ENSG00000134982|324|; AR|IDBG-73722|ENSG00000169083|367|; AXIN2|IDBG-65085|ENSG00000168646|8313|; BCL9|IDBG-101829|ENSG00000116128|607|; BTRC|IDBG-87102|ENSG00000166167|8945|; CAMK4|IDBG-36661|ENSG00000152495|814|; CCND1|IDBG-61868|ENSG00000110092|595|; CDH1|IDBG-38622|ENSG00000039068|999|; CDX1|IDBG-53381|ENSG00000113722|1044|; CHD8|IDBG-2645|ENSG00000100888|57680|; CTNNB1|IDBG-27…
ANP32E	ENSG00000143401			Alpha6Beta4Integrin	15905	NETPATH	9606	2	74	0.16816491858394697	0.35735045199088733	AR; CASP3; DST; EGFR; EIF4E; EPHB2; ERBB2; FOS; FYN; GAB1; IRS1; LAMA3; LAMC1; MAPK1; MET; NTN1; PAK1; PIK3CA; PIK3CD; PIK3R3; PLEC; PRKCA; RPSA; SFN; SMAD2; SMAD3; TP73; VIM; YES1; YWHAZ;	AR|IDBG-73722|ENSG00000169083|367|; CASP3|IDBG-46394|ENSG00000164305|836|; DST|IDBG-91303|ENSG00000151914|667|; EGFR|IDBG-16933|ENSG00000146648|1956|; EIF4E|IDBG-30970|ENSG00000151247|1977|; EPHB2|IDBG-93774|ENSG00000133216|2048|; ERBB2|IDBG-46068|ENSG00000141736|2064|; FOS|IDBG-12957|ENSG00000170345|2353|; FYN|IDBG-95463|ENSG00000010810|102724705,2534|; GAB1|IDBG-39257|ENSG00000109458|2549|; IRS…
SNAPC3	ENSG00000164975			Arrhythmogenic right ventricular cardiomyopathy (ARVC)	4353	KEGG	9606	2	74	0.16816491858394697	0.35735045199088733	ACTN1; ACTN2; ATP2A2; CACNA1D; CACNA2D1; CACNA2D4; CACNB1; CACNB2; CACNB3; CACNB4; CACNG3; CACNG4; CDH2; CTNNA1; CTNNA3; CTNNB1; DMD; DSC2; DSG2; GJA1; ITGA10; ITGA1; ITGA2; ITGA4; ITGA8; ITGA9; ITGAV; ITGB3; ITGB5; ITGB8; LEF1; SGCA; SGCB; SGCD; SLC8A1; TCF7L1;	ACTN1|IDBG-10222|ENSG00000072110|87|; ACTN2|IDBG-107634|ENSG00000077522|88|; ATP2A2|IDBG-56943|ENSG00000174437|488|; CACNA1D|IDBG-40229|ENSG00000157388|776|; CACNA2D1|IDBG-24291|ENSG00000153956|781|; CACNA2D4|IDBG-11938|ENSG00000151062|93589|; CACNB1|IDBG-45318|ENSG00000067191|782|; CACNB2|IDBG-59692|ENSG00000165995|783|; CACNB3|IDBG-30418|ENSG00000167535|784|; CACNB4|IDBG-72371|ENSG00000182389|7…
C8G	ENSG00000176919			Platelet homeostasis	13108	REACTOME	9606	2	76	0.17527042164788414	0.36785150222395435	ATP2A2; ATP2B1; ATP2B2; ATP2B3; ATP2B4; FGR; GNB1; GNB2; GNB4; GNG10; GNG2; GNG3; GNG4; GNG7; GNGT2; GUCY1A2; KCNMA1; KCNMB1; KCNMB2; KCNMB3; MRVI1; NOS1; P2RX1; PDE10A; PDE11A; PDE2A; PDE3A; PDE3B; PDE5A; PDE9A; PPP2R1A; PPP2R1B; PPP2R5B; PPP2R5D; PRKG2; SLC8A1; SLC8A2; SLC8A3; TRPC3;	ATP2A2|IDBG-56943|ENSG00000174437|488|; ATP2B1|IDBG-50612|ENSG00000070961|490|; ATP2B2|IDBG-18189|ENSG00000157087|491|; ATP2B3|IDBG-89617|ENSG00000067842|492|; ATP2B4|IDBG-105961|ENSG00000058668|493|; FGR|IDBG-94937|ENSG00000000938|2268|; GNB1|IDBG-85988|ENSG00000078369|2782|; GNB2|IDBG-31798|ENSG00000172354|2783|; GNB4|IDBG-66267|ENSG00000114450|59345|; GNG10|IDBG-407790|ENSG00000242616|2790|; G…
EFHC2	ENSG00000183690			Translocation of GLUT4 to the plasma membrane	13827	REACTOME	9606	2	77	0.17884142560771674	0.37076880918672983	AKT2; CALM2; EXOC2; EXOC4; EXOC5; EXOC8; KIF3A; KIF3B; LNPEP; MYO5A; PRKAA2; PRKAG1; PRKAG3; RAB10; RAB11A; RAB13; RAB14; RALGAPB; RHOQ; SFN; SLC2A4; TBC1D1; TBC1D4; TUBB1; TUBB4A; TUBB6; VAMP2; YWHAG; YWHAZ;	AKT2|IDBG-51270|ENSG00000105221|208|; CALM2|IDBG-50761|ENSG00000143933|801,805,808|; EXOC2|IDBG-55886|ENSG00000112685|55770|; EXOC4|IDBG-41988|ENSG00000131558|60412|; EXOC5|IDBG-7587|ENSG00000070367|10640|; EXOC8|IDBG-107417|ENSG00000116903|149371|; KIF3A|IDBG-42864|ENSG00000131437|11127|; KIF3B|IDBG-65047|ENSG00000101350|9371|; LNPEP|IDBG-34882|ENSG00000113441|4012|; MYO5A|IDBG-12551|ENSG0000019…
BSND	ENSG00000162399			CD4 T cell receptor signaling	16104	INOH	9606	2	79	0.18601701927745107	0.37646301520436526	AKT2; AKT3; ARAF; CARD11; CD247; CD28; CD86; CHUK; FOS; FOSL1; FOSL2; FYN; HLA-DQA1; KRAS; MAP2K2; MAP3K7; MAPK1; MAPK8; MAPK9; NFKB1; PDPK1; PIK3CA; PIK3CD; PPP3CB; PPP3R1; PRKCQ; RAF1; RELA; SOS1; UBE2V1;	AKT2|IDBG-51270|ENSG00000105221|208|; AKT3|IDBG-107751|ENSG00000117020|10000|; ARAF|IDBG-61504|ENSG00000078061|369|; CARD11|IDBG-7145|ENSG00000198286|84433|; CD247|IDBG-104547|ENSG00000198821|919|; CD28|IDBG-79183|ENSG00000178562|940|; CD86|IDBG-52336|ENSG00000114013|942|; CHUK|IDBG-243385|ENSG00000213341|1147|; FOS|IDBG-12957|ENSG00000170345|2353|; FOSL1|IDBG-58044|ENSG00000175592|8061|; FOSL2|I…
TAF13	ENSG00000197780			Cardiac muscle contraction	4399	KEGG	9606	2	79	0.18601701927745107	0.37646301520436526	ATP1A2; ATP1B1; ATP1B2; ATP1B3; ATP1B4; ATP2A2; CACNA1D; CACNA2D1; CACNA2D4; CACNB1; CACNB2; CACNB3; CACNB4; CACNG3; CACNG4; COX6A1; COX6B2; COX7A2L; MYL3; SLC8A1; SLC9A6; TNNT2; TPM1; TPM2; TPM4; UQCRB; UQCRH;	ATP1A2|IDBG-103993|ENSG00000018625|477|; ATP1B1|IDBG-104639|ENSG00000143153|481|; ATP1B2|IDBG-26302|ENSG00000129244|482|; ATP1B3|IDBG-59280|ENSG00000069849|483|; ATP1B4|IDBG-84378|ENSG00000101892|23439|; ATP2A2|IDBG-56943|ENSG00000174437|488|; CACNA1D|IDBG-40229|ENSG00000157388|776|; CACNA2D1|IDBG-24291|ENSG00000153956|781|; CACNA2D4|IDBG-11938|ENSG00000151062|93589|; CACNB1|IDBG-45318|ENSG000000…
CBWD1	ENSG00000172785			Class A/1 (Rhodopsin-like receptors)	13250	REACTOME	9606	5	307	0.19150552050326985	0.3830110410065397	ADRA1A; ADRB1; AGT; AGTR2; APLNR; AVPR1A; AVPR2; BDKRB2; C3AR1; C5AR1; CCBP2; CCL11; CCL22; CCL28; CCRL2; CHRM1; CHRM2; CHRM3; CHRM5; CX3CL1; CX3CR1; CXCR3; CXCR6; CXCR7; CYSLTR1; CYSLTR2; EDN1; EDNRA; F2RL2; FSHR; GALR1; GNRHR; GPR37L1; GPR55; GPR68; HCAR1; HCAR2; HCAR3; HRH2; HTR1F; HTR2C; HTR4; HTR7; LHCGR; LPAR1; LPAR3; LPAR5; MC1R; MC2R; MC5R; MCHR1; MCHR2; NMU; NPFFR1; NPY2R; NTSR1; OPN1MW2…	ADRA1A|IDBG-13362|ENSG00000120907|148|; ADRB1|IDBG-90231|ENSG00000043591|153|; AGT|IDBG-107363|ENSG00000135744|183|; AGTR2|IDBG-83075|ENSG00000180772|186|; APLNR|IDBG-46271|ENSG00000134817|187|; AVPR1A|IDBG-44561|ENSG00000166148|552|; AVPR2|IDBG-90510|ENSG00000126895|554|; BDKRB2|IDBG-18990|ENSG00000168398|624|; C3AR1|IDBG-16768|ENSG00000171860|719|; C5AR1|IDBG-59445|ENSG00000197405|728|; CCBP2|I…
TLCD1	ENSG00000160606			Senescence-Associated Secretory Phenotype (SASP)	19271	REACTOME	9606	2	84	0.2041258512690326	0.40350458971785513	CDC27; CDK6; CDKN1A; CDKN2D; FOS; FZR1; HIST1H2AC; HIST1H2BD; HIST1H2BJ; IL1A; MAPK1; NFKB1; RELA; RPS6KA3; STAT3;	CDC27|IDBG-55802|ENSG00000004897|996|; CDK6|IDBG-26773|ENSG00000105810|1021|; CDKN1A|IDBG-85033|ENSG00000124762|1026|; CDKN2D|IDBG-27803|ENSG00000129355|1032|; FOS|IDBG-12957|ENSG00000170345|2353|; FZR1|IDBG-17274|ENSG00000105325|51343|; HIST1H2AC|IDBG-67915|ENSG00000180573|8334|; HIST1H2BD|IDBG-68028|ENSG00000158373|3017|; HIST1H2BJ|IDBG-69798|ENSG00000124635|8970|; IL1A|IDBG-66482|ENSG000001150…
PROK1	ENSG00000143125			Pathways in cancer	4397	KEGG	9606	5	329	0.2307187824107534	0.4406987978632368	AKT2; AKT3; APC; APPL1; AR; ARAF; ARNT; AXIN2; BCL2; BCL2L1; BCR; BIRC7; CASP3; CASP9; CBL; CCDC6; CCND1; CDC42; CDH1; CDK6; CDKN1A; CHUK; CKS2; COL4A2; COL4A3; CREBBP; CRK; CSF3R; CTNNA1; CTNNA3; CTNNB1; CUL2; DAPK1; DAPK2; DCC; E2F1; E2F2; EGFR; EGLN1; EPAS1; ERBB2; ETS1; FGF11; FGF12; FGF14; FGF1; FGF19; FGF20; FGF2; FGF3; FGF5; FGF9; FGFR1; FN1; FOS; FZD10; FZD1; FZD3; FZD4; FZD5; FZD6; FZD7;…	AKT2|IDBG-51270|ENSG00000105221|208|; AKT3|IDBG-107751|ENSG00000117020|10000|; APC|IDBG-37007|ENSG00000134982|324|; APPL1|IDBG-41092|ENSG00000157500|26060|; AR|IDBG-73722|ENSG00000169083|367|; ARAF|IDBG-61504|ENSG00000078061|369|; ARNT|IDBG-102199|ENSG00000143437|405|; AXIN2|IDBG-65085|ENSG00000168646|8313|; BCL2|IDBG-4354|ENSG00000171791|596|; BCL2L1|IDBG-63673|ENSG00000171552|598|; BCR|IDBG-234…
SPZ1	ENSG00000164299			Developmental Biology	16794	REACTOME	9606	7	502	0.23368329506785004	0.4414017795726056	ABL2; ABLIM2; ACTR3; ACVR1B; ACVR1C; ACVR2A; ACVR2B; AKT2; AKT3; ANK1; ANK2; AP2A2; AP2B1; AP2M1; APH1A; APH1B; ARHGAP35; ARHGAP39; ARHGEF11; ARHGEF12; ARPC2; ARPC3; ARPC4; ARPC5; BNIP2; CACNA1D; CACNA1H; CACNA1I; CACNB1; CACNB2; CACNB3; CACNB4; CAP1; CARM1; CCNC; CCND3; CDC42; CDH2; CDH4; CDK5R1; CDON; CEBPD; CFL1; CHD9; CHL1; CLASP1; CLASP2; CLTC; CNTNAP1; COL2A1; COL4A2; COL4A3; COL5A1; COL5A2…	ABL2|IDBG-105099|ENSG00000143322|27|; ABLIM2|IDBG-9357|ENSG00000163995|84448|; ACTR3|IDBG-67369|ENSG00000115091|10096|; ACVR1B|IDBG-33695|ENSG00000135503|91|; ACVR1C|IDBG-72896|ENSG00000123612|130399|; ACVR2A|IDBG-71761|ENSG00000121989|92|; ACVR2B|IDBG-25934|ENSG00000114739|93|; AKT2|IDBG-51270|ENSG00000105221|208|; AKT3|IDBG-107751|ENSG00000117020|10000|; ANK1|IDBG-19055|ENSG00000029534|286|; AN…
STEAP1	ENSG00000164647			Gap junction	436	KEGG	9606	2	90	0.2261016756181239	0.4418078718974835	ADCY2; ADCY5; ADCY6; ADCY9; ADRB1; CSNK1D; EGFR; GJA1; GJD2; GNAQ; GUCY1A2; HTR2C; KRAS; LPAR1; MAP2K2; MAP3K2; MAPK1; PDGFA; PDGFB; PDGFD; PDGFRA; PLCB1; PLCB2; PLCB4; PRKACA; PRKACB; PRKCA; PRKCB; PRKG2; PRKX; RAF1; SOS1; TUBB1; TUBB4A; TUBB6;	ADCY2|IDBG-11792|ENSG00000078295|108|; ADCY5|IDBG-52972|ENSG00000173175|111|; ADCY6|IDBG-30292|ENSG00000174233|112|; ADCY9|IDBG-12514|ENSG00000162104|115|; ADRB1|IDBG-90231|ENSG00000043591|153|; CSNK1D|IDBG-73381|ENSG00000141551|1453|; EGFR|IDBG-16933|ENSG00000146648|1956|; GJA1|IDBG-95984|ENSG00000152661|2697|; GJD2|IDBG-5653|ENSG00000159248|57369|; GNAQ|IDBG-72455|ENSG00000156052|2776|; GUCY1A2…
PIANP	ENSG00000139200			Ion channel transport	18537	REACTOME	9606	3	169	0.23756118116443062	0.4437956131643209	ANO1; ANO3; ANO6; ARHGEF9; ASIC1; ATP10A; ATP11A; ATP11B; ATP1A2; ATP1B1; ATP1B2; ATP1B3; ATP2A2; ATP2B1; ATP2B2; ATP2B3; ATP2B4; ATP8A1; ATP8A2; ATP8B4; ATP9A; BEST1; BEST3; BSND; CASQ2; CLCN2; CLCN3; CLCN4; CLCN6; FXYD6; GABRA1; GABRA3; GABRA4; GABRA5; GABRB2; GABRB3; GABRG3; GABRR1; GLRA3; GLRA4; GLRB; MLKL; NEDD4L; PLN; RAF1; RYR3; SGK2; SRI; TPCN1; TRPA1; TRPC3; TRPC5; TRPM2; TRPM3; TRPV2; T…	ANO1|IDBG-62055|ENSG00000131620|55107|; ANO3|IDBG-36361|ENSG00000134343|63982|; ANO6|IDBG-28318|ENSG00000177119|196527|; ARHGEF9|IDBG-73041|ENSG00000131089|23229|; ASIC1|IDBG-32261|ENSG00000110881|41|; ATP10A|IDBG-4302|ENSG00000206190|57194|; ATP11A|IDBG-51817|ENSG00000068650|23250|; ATP11B|IDBG-66738|ENSG00000058063|23200|; ATP1A2|IDBG-103993|ENSG00000018625|477|; ATP1B1|IDBG-104639|ENSG00000143…
CBWD5	ENSG00000147996			RNA transport	10361	KEGG	9606	3	170	0.24021781289851202	0.44388074122551135	ACIN1; ALYREF; CLNS1A; DDX20; EIF1; EIF1AX; EIF2B1; EIF2S1; EIF2S3; EIF3J; EIF4A1; EIF4B; EIF4E; EIF5; EIF5B; FMR1; FXR1; KPNB1; NMD3; NUP133; NUP153; NUP155; NUP160; NUP205; NUP37; NUP50; NUP62; NXF1; NXT2; PABPC1L2A; PABPC1L2B; PABPC1L; PABPC4L; PABPC5; POM121; POP5; PRMT5; RPP25; SEC13; SUMO1; SUMO2; TMEM48; UPF1; UPF2; UPF3A; XPO5;	ACIN1|IDBG-3055|ENSG00000100813|22985|; ALYREF|IDBG-72719|ENSG00000183684|10189|; CLNS1A|IDBG-65661|ENSG00000074201|1207|; DDX20|IDBG-101097|ENSG00000064703|11218|; EIF1|IDBG-49651|ENSG00000173812|10209,102723417|; EIF1AX|IDBG-50658|ENSG00000173674|1964|; EIF2B1|IDBG-63590|ENSG00000111361|1967|; EIF2S1|IDBG-9859|ENSG00000134001|1965|; EIF2S3|IDBG-52677|ENSG00000130741|1968|; EIF3J|IDBG-9813|ENSG0…
C1ORF174	ENSG00000198912			EPH-Ephrin signaling	19189	REACTOME	9606	2	91	0.22978342622040454	0.44389980065305423	ACTR3; AP2A2; AP2B1; AP2M1; APH1A; APH1B; ARPC2; ARPC3; ARPC4; ARPC5; CDC42; CFL1; CLTC; DNM1; EFNA1; EFNA2; EFNA3; EFNA5; EFNB1; EFNB3; EPHA10; EPHA2; EPHA3; EPHA4; EPHA5; EPHA6; EPHA7; EPHB2; FYN; GRIN1; GRIN2B; HSP90AA1; KDR; MYH10; MYH11; MYL9; NGEF; PAK1; PAK2; RASA1; RGNEF; SHB; TIAM1; VAV2; WASL; YES1;	ACTR3|IDBG-67369|ENSG00000115091|10096|; AP2A2|IDBG-18640|ENSG00000183020|161|; AP2B1|IDBG-41836|ENSG00000006125|163|; AP2M1|IDBG-67524|ENSG00000161203|1173|; APH1A|IDBG-102071|ENSG00000117362|51107|; APH1B|IDBG-15754|ENSG00000138613|83464|; ARPC2|IDBG-80840|ENSG00000163466|10109|; ARPC3|IDBG-57068|ENSG00000111229|10094|; ARPC4|IDBG-407641|ENSG00000241553|10093|; ARPC5|IDBG-105317|ENSG00000162704…
FUT9	ENSG00000172461			Oxidative Stress Induced Senescence	19575	REACTOME	9606	2	97	0.2519473630961828	0.4508531760668535	CBX4; CBX6; CDK6; CDKN2D; E2F1; E2F2; EIF2C1; EIF2C3; EIF2C4; FOS; HIST1H2AC; HIST1H2BD; HIST1H2BJ; MAP2K4; MAP2K6; MAP4K4; MAPK1; MAPK8; MAPK9; MAPKAPK2; MAPKAPK3; MOV10; PHC3; RBBP4; SUZ12; TNIK; TNRC6B; TNRC6C; TXN;	CBX4|IDBG-71254|ENSG00000141582|8535|; CBX6|IDBG-7818|ENSG00000183741|23466|; CDK6|IDBG-26773|ENSG00000105810|1021|; CDKN2D|IDBG-27803|ENSG00000129355|1032|; E2F1|IDBG-67214|ENSG00000101412|1869|; E2F2|IDBG-93950|ENSG00000007968|1870|; EIF2C1|IDBG-96234|ENSG00000092847|26523|; EIF2C3|IDBG-96250|ENSG00000126070|192669|; EIF2C4|IDBG-96231|ENSG00000134698|192670|; FOS|IDBG-12957|ENSG00000170345|2353…
FAM98A	ENSG00000119812			Synthesis of DNA	16950	REACTOME	9606	2	97	0.2519473630961828	0.4508531760668535	CDKN1A; FEN1; FZR1; GINS1; GINS4; MCM6; ORC2; ORC6; POLA2; PRIM1; PSMA1; PSMA5; PSMA7; PSMA8; PSMC6; PSMD11; PSMD12; PSMD5; PSME3; PSMF1; RB1; RPA1; RPA3;	CDKN1A|IDBG-85033|ENSG00000124762|1026|; FEN1|IDBG-50439|ENSG00000168496|2237|; FZR1|IDBG-17274|ENSG00000105325|51343|; GINS1|IDBG-61803|ENSG00000101003|9837|; GINS4|IDBG-18945|ENSG00000147536|84296|; MCM6|IDBG-70952|ENSG00000076003|4175|; ORC2|IDBG-78348|ENSG00000115942|4999|; ORC6|IDBG-29343|ENSG00000091651|102723931,23594|; POLA2|IDBG-56794|ENSG00000014138|23649|; PRIM1|IDBG-41538|ENSG00000198…
FAM193B	ENSG00000146067			O-linked glycosylation	18011	REACTOME	9606	2	96	0.24824677308587306	0.4537844239204131	ADAMTS14; ADAMTS16; ADAMTS18; ADAMTS19; ADAMTS5; ADAMTS9; B3GNT6; B3GNT7; B3GNT9; B4GALT5; C1GALT1; GALNT10; GALNT12; GALNT2; GALNT4; GALNT5; GALNTL2; GCNT1; GCNT3; GCNT4; MUC15; MUC20; MUC21; MUC4; MUC7; SBSPON; SEMA5A; ST3GAL3; ST6GALNAC3; ST6GALNAC4; THBS1; THSD4; THSD7A; WBSCR17;	ADAMTS14|IDBG-77468|ENSG00000138316|140766|; ADAMTS16|IDBG-11455|ENSG00000145536|170690|; ADAMTS18|IDBG-42966|ENSG00000140873|170692|; ADAMTS19|IDBG-40198|ENSG00000145808|171019|; ADAMTS5|IDBG-1207|ENSG00000154736|11096|; ADAMTS9|IDBG-43120|ENSG00000163638|56999|; B3GNT6|IDBG-65257|ENSG00000198488|192134|; B3GNT7|IDBG-83078|ENSG00000156966|93010|; B3GNT9|IDBG-305644|ENSG00000237172|84752|; B4GALT…
SMTNL1	ENSG00000214872			DNA Replication	16645	REACTOME	9606	2	105	0.2815801078891104	0.46930017981518407	CDC7; CDKN1A; E2F1; E2F2; FEN1; FZR1; GINS1; GINS4; MCM10; MCM6; ORC2; ORC6; POLA2; PRIM1; PSMA1; PSMA5; PSMA7; PSMA8; PSMC6; PSMD11; PSMD12; PSMD5; PSME3; PSMF1; RB1; RPA1; RPA3;	CDC7|IDBG-100234|ENSG00000097046|8317|; CDKN1A|IDBG-85033|ENSG00000124762|1026|; E2F1|IDBG-67214|ENSG00000101412|1869|; E2F2|IDBG-93950|ENSG00000007968|1870|; FEN1|IDBG-50439|ENSG00000168496|2237|; FZR1|IDBG-17274|ENSG00000105325|51343|; GINS1|IDBG-61803|ENSG00000101003|9837|; GINS4|IDBG-18945|ENSG00000147536|84296|; MCM10|IDBG-54720|ENSG00000065328|55388|; MCM6|IDBG-70952|ENSG00000076003|4175|; …
HDGFRP3	ENSG00000166503			Nonsense Mediated Decay (NMD) enhanced by the Exon Junction Complex (EJC)	13341	REACTOME	9606	2	105	0.2815801078891104	0.46930017981518407	ETF1; GSPT2; PPP2R1A; PPP2R2A; RPL22; RPL27A; RPL37; RPL37A; RPL4; RPL7; RPS16; RPS9; RPSA; SMG1; SMG6; SMG7; UPF1; UPF2; UPF3A;	ETF1|IDBG-47217|ENSG00000120705|2107|; GSPT2|IDBG-67485|ENSG00000189369|23708|; PPP2R1A|IDBG-66700|ENSG00000105568|5518|; PPP2R2A|IDBG-281526|ENSG00000221914|5520|; RPL22|IDBG-87443|ENSG00000116251|6146|; RPL27A|IDBG-30751|ENSG00000166441|6157,619562|; RPL37|IDBG-18329|ENSG00000145592|6167|; RPL37A|IDBG-80682|ENSG00000197756|6168|; RPL4|IDBG-18098|ENSG00000174444|595097,595098,595099,595100,6124|…
CIR1	ENSG00000138433			Nonsense-Mediated Decay (NMD)	16937	REACTOME	9606	2	105	0.2815801078891104	0.46930017981518407	ETF1; GSPT2; PPP2R1A; PPP2R2A; RPL22; RPL27A; RPL37; RPL37A; RPL4; RPL7; RPS16; RPS9; RPSA; SMG1; SMG6; SMG7; UPF1; UPF2; UPF3A;	ETF1|IDBG-47217|ENSG00000120705|2107|; GSPT2|IDBG-67485|ENSG00000189369|23708|; PPP2R1A|IDBG-66700|ENSG00000105568|5518|; PPP2R2A|IDBG-281526|ENSG00000221914|5520|; RPL22|IDBG-87443|ENSG00000116251|6146|; RPL27A|IDBG-30751|ENSG00000166441|6157,619562|; RPL37|IDBG-18329|ENSG00000145592|6167|; RPL37A|IDBG-80682|ENSG00000197756|6168|; RPL4|IDBG-18098|ENSG00000174444|595097,595098,595099,595100,6124|…
USP38	ENSG00000170185			Orphan transporters	18365	REACTOME	9606	2	105	0.2815801078891104	0.46930017981518407	ANO1; ANO3; ANO6; ARHGEF9; BEST1; BEST3; CARM1; CHD9; COX18; COX6A1; COX7A2L; CREBBP; CYP7A1; CYP7B1; GABRA1; GABRA3; GABRA4; GABRA5; GABRB2; GABRB3; GABRG3; LRPPRC; MED1; NCOA1; NCOA2; NCOA6; PLAT; PPARA; SCO1; SLC5A9; TBL1X; TBL1XR1; TTYH2; TUBB1; TUBB4A; TUBB6;	ANO1|IDBG-62055|ENSG00000131620|55107|; ANO3|IDBG-36361|ENSG00000134343|63982|; ANO6|IDBG-28318|ENSG00000177119|196527|; ARHGEF9|IDBG-73041|ENSG00000131089|23229|; BEST1|IDBG-50695|ENSG00000167995|7439|; BEST3|IDBG-47253|ENSG00000127325|144453|; CARM1|IDBG-28472|ENSG00000142453|10498|; CHD9|IDBG-30893|ENSG00000177200|80205|; COX18|IDBG-23258|ENSG00000163626|285521|; COX6A1|IDBG-60537|ENSG00000111…
GBX2	ENSG00000168505			T cell receptor signaling pathway	563	KEGG	9606	2	107	0.2889825441213407	0.4769614805886206	AKT2; AKT3; CARD11; CBL; CD247; CD28; CD40LG; CD8A; CDC42; CHUK; FOS; FYN; GRAP2; GSK3B; ICOS; KRAS; LCP2; MAP2K2; MAP3K7; MAPK12; MAPK1; MAPK9; NFATC2; NFATC3; NFKB1; PAK1; PAK2; PAK6; PDPK1; PIK3CA; PIK3CD; PIK3R3; PPP3CB; PPP3R1; PPP3R2; PRKCQ; PTPRC; RAF1; RELA; SOS1; TEC; VAV2;	AKT2|IDBG-51270|ENSG00000105221|208|; AKT3|IDBG-107751|ENSG00000117020|10000|; CARD11|IDBG-7145|ENSG00000198286|84433|; CBL|IDBG-74417|ENSG00000110395|867|; CD247|IDBG-104547|ENSG00000198821|919|; CD28|IDBG-79183|ENSG00000178562|940|; CD40LG|IDBG-87653|ENSG00000102245|959|; CD8A|IDBG-59987|ENSG00000153563|925|; CDC42|IDBG-93614|ENSG00000070831|998|; CHUK|IDBG-243385|ENSG00000213341|1147|; FOS|IDB…
GATAD2B	ENSG00000143614			RNA Polymerase II Transcription	18434	REACTOME	9606	2	102	0.2704676623329588	0.4789531520479479	ALYREF; CCNT1; CCNT2; CDC40; CPSF2; CPSF7; CTDP1; GTF2H1; GTF2H3; MNAT1; PABPN1; POLR2D; POLR2F; POLR2J; RNGTT; SRSF11; SRSF1; SRSF3; SRSF9; TAF11; TAF13; TAF9B; TCEA1; TCEB2; TCEB3; ZNF473;	ALYREF|IDBG-72719|ENSG00000183684|10189|; CCNT1|IDBG-30254|ENSG00000129315|904|; CCNT2|IDBG-70567|ENSG00000082258|905|; CDC40|IDBG-95222|ENSG00000168438|51362|; CPSF2|IDBG-16891|ENSG00000165934|53981|; CPSF7|IDBG-50138|ENSG00000149532|79869|; CTDP1|IDBG-5548|ENSG00000060069|9150|; GTF2H1|IDBG-34826|ENSG00000110768|2965|; GTF2H3|IDBG-63638|ENSG00000111358|2967|; MNAT1|IDBG-8368|ENSG00000020426|433…
PHLDA2	ENSG00000181649			Hedgehog 'off' state	18085	REACTOME	9606	2	112	0.30744872825085584	0.47950719084995863	ADCY2; ADCY5; ADCY6; ADCY9; BTRC; CSNK1A1; GLI2; GLI3; GPR161; GSK3B; IFT57; INTU; ITCH; KIF3A; PRKACA; PRKACB; PRKAR2A; PRKAR2B; PSMA1; PSMA5; PSMA7; PSMA8; PSMC6; PSMD11; PSMD12; PSMD5; PSME3; PSMF1; PTCH1; RPGRIP1L; SMO; SUFU; TUBB1; TUBB4A; TUBB6;	ADCY2|IDBG-11792|ENSG00000078295|108|; ADCY5|IDBG-52972|ENSG00000173175|111|; ADCY6|IDBG-30292|ENSG00000174233|112|; ADCY9|IDBG-12514|ENSG00000162104|115|; BTRC|IDBG-87102|ENSG00000166167|8945|; CSNK1A1|IDBG-52965|ENSG00000113712|1452|; GLI2|IDBG-68270|ENSG00000074047|2736|; GLI3|IDBG-13536|ENSG00000106571|2737|; GPR161|IDBG-104596|ENSG00000143147|23432|; GSK3B|IDBG-51663|ENSG00000082701|2932|; I…
CAPN6	ENSG00000077274			Resolution of Sister Chromatid Cohesion	12939	REACTOME	9606	2	112	0.30744872825085584	0.47950719084995863	APITD1-CORT; CENPI; CENPM; CENPO; CENPP; CLASP1; CLASP2; DSN1; INCENP; KIF2A; MAD2L1; MIS12; NSL1; NUF2; NUP133; NUP160; NUP37; PAFAH1B1; PDS5A; PDS5B; PPP1CC; PPP2R1A; PPP2R1B; PPP2R5B; PPP2R5D; SEC13; SKA2; SMC1A; STAG1; STAG2; TUBB1; TUBB4A; TUBB6; null;	APITD1-CORT|IDBG-408488|ENSG00000251503|100526739,378708|; CENPI|IDBG-79496|ENSG00000102384|2491|; CENPM|IDBG-9518|ENSG00000100162|79019|; CENPO|IDBG-34046|ENSG00000138092|79172|; CENPP|IDBG-76133|ENSG00000188312|401541|; CLASP1|IDBG-68461|ENSG00000074054|23332|; CLASP2|IDBG-24212|ENSG00000163539|23122|; DSN1|IDBG-73404|ENSG00000149636|79980|; INCENP|IDBG-50806|ENSG00000149503|3619|; KIF2A|IDBG-2…
MOGAT2	ENSG00000166391			Chagas disease (American trypanosomiasis)	10366	KEGG	9606	2	103	0.27417251943047116	0.48050853920804226	AKT2; AKT3; BDKRB2; CD247; CHUK; FOS; GNA14; GNAL; GNAO1; GNAQ; MAP2K4; MAPK12; MAPK1; MAPK8; MAPK9; MYD88; NFKB1; PIK3CA; PIK3CD; PIK3R3; PLCB1; PLCB2; PLCB4; PPP2R1A; PPP2R1B; PPP2R2A; PPP2R2C; PPP2R2D; RELA; SERPINE1; SMAD2; SMAD3; TGFBR1; TGFBR2; TLR4;	AKT2|IDBG-51270|ENSG00000105221|208|; AKT3|IDBG-107751|ENSG00000117020|10000|; BDKRB2|IDBG-18990|ENSG00000168398|624|; CD247|IDBG-104547|ENSG00000198821|919|; CHUK|IDBG-243385|ENSG00000213341|1147|; FOS|IDBG-12957|ENSG00000170345|2353|; GNA14|IDBG-72390|ENSG00000156049|9630|; GNAL|IDBG-995|ENSG00000141404|2774|; GNAO1|IDBG-31702|ENSG00000087258|2775|; GNAQ|IDBG-72455|ENSG00000156052|2776|; MAP2K4…
SLC8A1	ENSG00000183023			MHC class II antigen presentation	13065	REACTOME	9606	2	111	0.3037613225092775	0.48261144697735675	ACTR1A; AP1B1; AP1G1; AP1M1; AP1S3; AP2A2; AP2B1; AP2M1; CTSE; CTSO; DCTN3; DCTN5; DNM1; DNM3; DYNC1I1; DYNC1LI2; DYNLL1; HLA-DOA; HLA-DQA1; KIF2A; KIF3A; KIF3B; KIF4A; KLC2; RACGAP1; SAR1B; SEC13; SEC24A; SEC24C; SEC24D; SH3GL2; SPTBN2; TUBB1; TUBB4A; TUBB6; null;	ACTR1A|IDBG-88047|ENSG00000138107|10121|; AP1B1|IDBG-3567|ENSG00000100280|162|; AP1G1|IDBG-41180|ENSG00000166747|164|; AP1M1|IDBG-35433|ENSG00000072958|8907|; AP1S3|IDBG-82268|ENSG00000152056|130340|; AP2A2|IDBG-18640|ENSG00000183020|161|; AP2B1|IDBG-41836|ENSG00000006125|163|; AP2M1|IDBG-67524|ENSG00000161203|1173|; CTSE|IDBG-106216|ENSG00000196188|1510|; CTSO|IDBG-546402|ENSG00000256043|1519|; …
SLC8A2	ENSG00000118160			mRNA Splicing	19346	REACTOME	9606	2	111	0.3037613225092775	0.48261144697735675	ALYREF; CD2BP2; CDC40; CDC5L; CPSF2; CPSF7; EFTUD2; HNRNPA1; HNRNPK; HNRNPU; HNRNPUL1; PABPN1; PCBP1; PCBP2; POLR2D; POLR2F; POLR2J; PRPF19; PRPF4; SF3B3; SMC1A; SNRPB2; SRSF11; SRSF1; SRSF3; SRSF9; TXNL4A;	ALYREF|IDBG-72719|ENSG00000183684|10189|; CD2BP2|IDBG-26035|ENSG00000169217|10421|; CDC40|IDBG-95222|ENSG00000168438|51362|; CDC5L|IDBG-89604|ENSG00000096401|988|; CPSF2|IDBG-16891|ENSG00000165934|53981|; CPSF7|IDBG-50138|ENSG00000149532|79869|; EFTUD2|IDBG-54412|ENSG00000108883|9343|; HNRNPA1|IDBG-37588|ENSG00000135486|3178|; HNRNPK|IDBG-73948|ENSG00000165119|3190|; HNRNPU|IDBG-107800|ENSG000001…
AP5S1	ENSG00000125843			mRNA Splicing - Major Pathway	13745	REACTOME	9606	2	111	0.3037613225092775	0.48261144697735675	ALYREF; CD2BP2; CDC40; CDC5L; CPSF2; CPSF7; EFTUD2; HNRNPA1; HNRNPK; HNRNPU; HNRNPUL1; PABPN1; PCBP1; PCBP2; POLR2D; POLR2F; POLR2J; PRPF19; PRPF4; SF3B3; SMC1A; SNRPB2; SRSF11; SRSF1; SRSF3; SRSF9; TXNL4A;	ALYREF|IDBG-72719|ENSG00000183684|10189|; CD2BP2|IDBG-26035|ENSG00000169217|10421|; CDC40|IDBG-95222|ENSG00000168438|51362|; CDC5L|IDBG-89604|ENSG00000096401|988|; CPSF2|IDBG-16891|ENSG00000165934|53981|; CPSF7|IDBG-50138|ENSG00000149532|79869|; EFTUD2|IDBG-54412|ENSG00000108883|9343|; HNRNPA1|IDBG-37588|ENSG00000135486|3178|; HNRNPK|IDBG-73948|ENSG00000165119|3190|; HNRNPU|IDBG-107800|ENSG000001…
MYF5	ENSG00000111049			L1CAM interactions	13877	REACTOME	9606	2	109	0.29637714218668026	0.4844626362666889	ANK1; ANK2; AP2A2; AP2B1; AP2M1; CHL1; CNTNAP1; CSNK2A1; DCX; DLG3; DLG4; DNM1; DNM3; DPYSL2; EGFR; EPHB2; EZR; ITGA10; ITGA1; ITGA2; ITGA9; ITGAV; ITGB3; KCNQ3; KIF4A; LAMC1; MAP2K2; MAPK1; NCAM1; NFASC; NRCAM; NRP1; NRP2; PAK1; RDX; RPS6KA3; RPS6KA5; RPS6KA6; SCN1A; SCN3A; SCN3B; SCN4B; SCN5A; SCN7A; SCN8A; SCN9A; SH3GL2; SPTAN1; SPTBN2; SPTBN5; TUBB1; TUBB4A; TUBB6; VAV2;	ANK1|IDBG-19055|ENSG00000029534|286|; ANK2|IDBG-34685|ENSG00000145362|287|; AP2A2|IDBG-18640|ENSG00000183020|161|; AP2B1|IDBG-41836|ENSG00000006125|163|; AP2M1|IDBG-67524|ENSG00000161203|1173|; CHL1|IDBG-13308|ENSG00000134121|10752|; CNTNAP1|IDBG-51437|ENSG00000108797|8506|; CSNK2A1|IDBG-37787|ENSG00000101266|1457|; DCX|IDBG-82703|ENSG00000077279|1641|; DLG3|IDBG-74540|ENSG00000082458|1741|; DLG4…
MARCH9	ENSG00000139266			Peptide ligand-binding receptors	13249	REACTOME	9606	3	185	0.28059339397407634	0.4867436426080916	AGT; AGTR2; APLNR; AVPR1A; AVPR2; BDKRB2; C3AR1; C5AR1; CCBP2; CCL11; CCL22; CCL28; CCRL2; CX3CL1; CX3CR1; CXCR3; CXCR6; CXCR7; EDN1; EDNRA; F2RL2; GALR1; GPR37L1; MC1R; MC2R; MC5R; MCHR1; MCHR2; NMU; NPFFR1; NPY2R; NTSR1; OPRK1; OXTR; PPYR1; PROK1; PROK2; RXFP2; SSTR2; SSTR5; TACR1; XCR1;	AGT|IDBG-107363|ENSG00000135744|183|; AGTR2|IDBG-83075|ENSG00000180772|186|; APLNR|IDBG-46271|ENSG00000134817|187|; AVPR1A|IDBG-44561|ENSG00000166148|552|; AVPR2|IDBG-90510|ENSG00000126895|554|; BDKRB2|IDBG-18990|ENSG00000168398|624|; C3AR1|IDBG-16768|ENSG00000171860|719|; C5AR1|IDBG-59445|ENSG00000197405|728|; CCBP2|IDBG-28131|ENSG00000144648|1238|; CCL11|IDBG-40645|ENSG00000172156|6356|; CCL22|…
ERICH1	ENSG00000104714			Processing of Capped Intron-Containing Pre-mRNA	13751	REACTOME	9606	2	115	0.3184886253211129	0.49220969367808354	ALYREF; CD2BP2; CDC40; CDC5L; CPSF2; CPSF7; EFTUD2; EIF4E; HNRNPA1; HNRNPK; HNRNPU; HNRNPUL1; METTL3; NXF1; PABPN1; PCBP1; PCBP2; POLR2D; POLR2F; POLR2J; PRPF19; PRPF4; SF3B3; SMC1A; SNRPB2; SRSF11; SRSF1; SRSF3; SRSF9; TXNL4A;	ALYREF|IDBG-72719|ENSG00000183684|10189|; CD2BP2|IDBG-26035|ENSG00000169217|10421|; CDC40|IDBG-95222|ENSG00000168438|51362|; CDC5L|IDBG-89604|ENSG00000096401|988|; CPSF2|IDBG-16891|ENSG00000165934|53981|; CPSF7|IDBG-50138|ENSG00000149532|79869|; EFTUD2|IDBG-54412|ENSG00000108883|9343|; EIF4E|IDBG-30970|ENSG00000151247|1977|; HNRNPA1|IDBG-37588|ENSG00000135486|3178|; HNRNPK|IDBG-73948|ENSG00000165…
ZNF23	ENSG00000167377			EGFR1	15908	NETPATH	9606	6	472	0.3308307370778445	0.5066777054345366	ABI1; ABL2; ACTN1; ACTR3; ADAM17; ANKS1A; ANXA4; AP2B1; APLP2; APPL1; APPL2; ARAF; ARF4; ARHGAP32; ARHGAP35; ARHGAP5; ARHGEF4; ATXN2; BCAR3; BCL2; CALD1; CAMK2A; CASKIN2; CASP9; CAV1; CBL; CCDC50; CDC42; CDH1; CDH2; CDKN3; CDV3; CEACAM1; CFL1; CLTC; CREB1; CRIM1; CRK; CSTB; DAB2; DDX3X; DLG3; DNM1; DSG2; DYNLL1; DYRK1A; DYRK3; EGFR; ELF3; ELK4; ENSA; EPHA2; EPHA4; EPHB2; EPN2; EPS15; EPS8; ERBB2;…	ABI1|IDBG-63979|ENSG00000136754|10006|; ABL2|IDBG-105099|ENSG00000143322|27|; ACTN1|IDBG-10222|ENSG00000072110|87|; ACTR3|IDBG-67369|ENSG00000115091|10096|; ADAM17|IDBG-27788|ENSG00000151694|6868|; ANKS1A|IDBG-83767|ENSG00000064999|23294|; ANXA4|IDBG-54978|ENSG00000196975|307|; AP2B1|IDBG-41836|ENSG00000006125|163|; APLP2|IDBG-76181|ENSG00000084234|102725415,334|; APPL1|IDBG-41092|ENSG00000157500…
CCL11	ENSG00000172156			Mitotic Prometaphase	12940	REACTOME	9606	2	120	0.3367971391779939	0.5112099433951693	APITD1-CORT; CENPI; CENPM; CENPO; CENPP; CLASP1; CLASP2; CSNK2A1; DSN1; INCENP; KIF2A; MAD2L1; MIS12; NCAPG; NSL1; NUF2; NUP133; NUP160; NUP37; PAFAH1B1; PDS5A; PDS5B; PPP1CC; PPP2R1A; PPP2R1B; PPP2R5B; PPP2R5D; SEC13; SKA2; SMC1A; STAG1; STAG2; TUBB1; TUBB4A; TUBB6; null;	APITD1-CORT|IDBG-408488|ENSG00000251503|100526739,378708|; CENPI|IDBG-79496|ENSG00000102384|2491|; CENPM|IDBG-9518|ENSG00000100162|79019|; CENPO|IDBG-34046|ENSG00000138092|79172|; CENPP|IDBG-76133|ENSG00000188312|401541|; CLASP1|IDBG-68461|ENSG00000074054|23332|; CLASP2|IDBG-24212|ENSG00000163539|23122|; CSNK2A1|IDBG-37787|ENSG00000101266|1457|; DSN1|IDBG-73404|ENSG00000149636|79980|; INCENP|IDBG…
PLN	ENSG00000198523			RNA Polymerase I, RNA Polymerase III, and Mitochondrial Transcription	19264	REACTOME	9606	2	122	0.34408238038451205	0.517646058985549	CHD3; CHD4; GATAD2B; GTF2H1; GTF2H3; GTF3C4; HDAC2; HIST1H2AC; HIST1H2BD; HIST1H2BJ; KAT2B; MNAT1; MTA3; NFIA; NFIB; NFIC; NFIX; POLR1A; POLR2F; POLR3A; POLR3D; POLR3F; POLR3G; POLR3K; POU2F1; RBBP4; SNAPC3; SNAPC5; TAF1B; TAF1C; TFAM; UBTF; ZNF143;	CHD3|IDBG-27053|ENSG00000170004|1107|; CHD4|IDBG-14532|ENSG00000111642|1108|; GATAD2B|IDBG-102795|ENSG00000143614|57459|; GTF2H1|IDBG-34826|ENSG00000110768|2965|; GTF2H3|IDBG-63638|ENSG00000111358|2967|; GTF3C4|IDBG-90380|ENSG00000125484|9329|; HDAC2|IDBG-95591|ENSG00000196591|3066|; HIST1H2AC|IDBG-67915|ENSG00000180573|8334|; HIST1H2BD|IDBG-68028|ENSG00000158373|3017|; HIST1H2BJ|IDBG-69798|ENSG0…
FAM155B	ENSG00000130054			S Phase	17420	REACTOME	9606	2	124	0.35134282412655626	0.523932281592233	CCND1; CDC25A; CDKN1A; FEN1; FZR1; GINS1; GINS4; MAX; MCM6; MNAT1; ORC2; ORC6; PDS5A; PDS5B; POLA2; PRIM1; PSMA1; PSMA5; PSMA7; PSMA8; PSMC6; PSMD11; PSMD12; PSMD5; PSME3; PSMF1; RB1; RPA1; RPA3; SMC1A; STAG1; STAG2;	CCND1|IDBG-61868|ENSG00000110092|595|; CDC25A|IDBG-32204|ENSG00000164045|993|; CDKN1A|IDBG-85033|ENSG00000124762|1026|; FEN1|IDBG-50439|ENSG00000168496|2237|; FZR1|IDBG-17274|ENSG00000105325|51343|; GINS1|IDBG-61803|ENSG00000101003|9837|; GINS4|IDBG-18945|ENSG00000147536|84296|; MAX|IDBG-9524|ENSG00000125952|4149|; MCM6|IDBG-70952|ENSG00000076003|4175|; MNAT1|IDBG-8368|ENSG00000020426|4331|; ORC2…
RBM14	ENSG00000239306			Endocytosis	4386	KEGG	9606	3	214	0.3599068096102096	0.527449634773583	ACAP2; ACAP3; ADRB1; AGAP1; AP2A2; AP2B1; AP2M1; ARF3; ARF6; ARFGEF2; ARRB1; ASAP2; CAV1; CAV3; CBL; CDC42; CHMP1B; CHMP2B; CHMP3; CHMP4B; CHMP5; CLTC; CYTH1; CYTH3; CYTH4; DAB2; DNAJC6; DNM1; DNM3; EEA1; EGFR; EHD2; EHD3; EPN2; EPS15; ERBB3; ERBB4; FAM125B; FGFR4; FLT1; FOLR2; GIT2; HSPA6; IGF1R; IL2RA; IQSEC1; IQSEC2; IQSEC3; ITCH; KDR; MET; NEDD4; NEDD4L; PARD3; PARD6B; PARD6G; PDGFRA; PIP5K1B…	ACAP2|IDBG-70506|ENSG00000114331|23527|; ACAP3|IDBG-84901|ENSG00000131584|116983|; ADRB1|IDBG-90231|ENSG00000043591|153|; AGAP1|IDBG-84008|ENSG00000157985|116987|; AP2A2|IDBG-18640|ENSG00000183020|161|; AP2B1|IDBG-41836|ENSG00000006125|163|; AP2M1|IDBG-67524|ENSG00000161203|1173|; ARF3|IDBG-30640|ENSG00000134287|377|; ARF6|IDBG-5864|ENSG00000165527|382|; ARFGEF2|IDBG-80059|ENSG00000124198|10564|;…
TRMT112	ENSG00000173113			Cell cycle	473	KEGG	9606	2	126	0.3585765956189173	0.530069750045356	ATM; CCND1; CCND3; CDC14B; CDC25A; CDC27; CDC7; CDK6; CDKN1A; CDKN2D; CREBBP; E2F1; E2F2; E2F4; E2F5; FZR1; GSK3B; HDAC2; MAD2L1; MCM6; ORC2; ORC6; RB1; SFN; SMAD2; SMAD3; SMAD4; SMC1A; STAG1; STAG2; TFDP2; TTK; YWHAG; YWHAZ;	ATM|IDBG-70193|ENSG00000149311|472|; CCND1|IDBG-61868|ENSG00000110092|595|; CCND3|IDBG-86973|ENSG00000112576|896|; CDC14B|IDBG-77419|ENSG00000081377|8555|; CDC25A|IDBG-32204|ENSG00000164045|993|; CDC27|IDBG-55802|ENSG00000004897|996|; CDC7|IDBG-100234|ENSG00000097046|8317|; CDK6|IDBG-26773|ENSG00000105810|1021|; CDKN1A|IDBG-85033|ENSG00000124762|1026|; CDKN2D|IDBG-27803|ENSG00000129355|1032|; CRE…
TXNL4A	ENSG00000141759			Signaling by Hedgehog	16836	REACTOME	9606	2	128	0.365781902626501	0.5314779781752579	ADAM17; ADCY2; ADCY5; ADCY6; ADCY9; BTRC; CSNK1A1; DERL2; GLI2; GLI3; GPR161; GSK3B; HHAT; IFT57; IHH; INTU; ITCH; KIF3A; NOTUM; P4HB; PRKACA; PRKACB; PRKAR2A; PRKAR2B; PSMA1; PSMA5; PSMA7; PSMA8; PSMC6; PSMD11; PSMD12; PSMD5; PSME3; PSMF1; PTCH1; RPGRIP1L; SEL1L; SHH; SMO; SUFU; TUBB1; TUBB4A; TUBB6;	ADAM17|IDBG-27788|ENSG00000151694|6868|; ADCY2|IDBG-11792|ENSG00000078295|108|; ADCY5|IDBG-52972|ENSG00000173175|111|; ADCY6|IDBG-30292|ENSG00000174233|112|; ADCY9|IDBG-12514|ENSG00000162104|115|; BTRC|IDBG-87102|ENSG00000166167|8945|; CSNK1A1|IDBG-52965|ENSG00000113712|1452|; DERL2|IDBG-21628|ENSG00000072849|51009|; GLI2|IDBG-68270|ENSG00000074047|2736|; GLI3|IDBG-13536|ENSG00000106571|2737|; GP…
CMC4	ENSG00000182712			Spliceosome	8120	KEGG	9606	2	133	0.38365959190436427	0.5527299205401858	ACIN1; ALYREF; AQR; BUD31; CDC40; CDC5L; CRNKL1; DDX46; EFTUD2; HNRNPA1; HNRNPK; HNRNPU; HSPA6; ISY1-RAB43; LSM5; PCBP1; PPIE; PRPF19; PRPF38A; PRPF40A; PRPF40B; PRPF4; RBM17; RBM22; RBM25; SF3B3; SLU7; SNRPB2; SRSF10; SRSF1; SRSF3; SRSF9; TRA2B; TXNL4A; U2SURP;	ACIN1|IDBG-3055|ENSG00000100813|22985|; ALYREF|IDBG-72719|ENSG00000183684|10189|; AQR|IDBG-5692|ENSG00000021776|9716|; BUD31|IDBG-29120|ENSG00000106245|8896|; CDC40|IDBG-95222|ENSG00000168438|51362|; CDC5L|IDBG-89604|ENSG00000096401|988|; CRNKL1|IDBG-58090|ENSG00000101343|51340|; DDX46|IDBG-45108|ENSG00000145833|9879|; EFTUD2|IDBG-54412|ENSG00000108883|9343|; HNRNPA1|IDBG-37588|ENSG00000135486|31…
ZNF583	ENSG00000198440			Tight junction	522	KEGG	9606	2	135	0.3907522930785485	0.5582175615407835	ACTN1; ACTN2; AKT2; AKT3; AMOTL1; ASH1L; CDC42; CLDN16; CLDN1; CLDN18; CLDN19; CLDN2; CLDN6; CSDA; CSNK2A1; CTNNA1; CTNNA3; CTNNB1; EPB41L1; EPB41L3; EXOC4; IGSF5; KRAS; LLGL1; MAGI1; MAGI2; MPP5; MYH10; MYH11; MYL9; OCLN; PARD3; PARD6B; PARD6G; PPP2R1A; PPP2R1B; PPP2R2A; PPP2R2C; PPP2R2D; PRKCA; PRKCB; PRKCE; PRKCH; PRKCQ; PTEN; RAB13; RAB3B; SPTAN1; VAPA; YES1;	ACTN1|IDBG-10222|ENSG00000072110|87|; ACTN2|IDBG-107634|ENSG00000077522|88|; AKT2|IDBG-51270|ENSG00000105221|208|; AKT3|IDBG-107751|ENSG00000117020|10000|; AMOTL1|IDBG-68376|ENSG00000166025|154810|; ASH1L|IDBG-103260|ENSG00000116539|55870|; CDC42|IDBG-93614|ENSG00000070831|998|; CLDN16|IDBG-69656|ENSG00000113946|10686|; CLDN1|IDBG-69639|ENSG00000163347|9076|; CLDN18|IDBG-58073|ENSG00000066405|512…
ZXDC	ENSG00000070476			Mitotic G1-G1/S phases	17361	REACTOME	9606	2	136	0.39428539155100506	0.5585709713639239	CCND1; CCND3; CDC25A; CDC7; CDK6; CDKN1A; CDKN2D; DYRK1A; E2F1; E2F2; E2F4; E2F5; LIN52; MAX; MCM10; MCM6; MNAT1; ORC2; ORC6; POLA2; PPP2R1A; PPP2R1B; PPP2R2A; PRIM1; PSMA1; PSMA5; PSMA7; PSMC6; PSMD11; PSMD12; PSMD5; PSME3; PSMF1; RB1; RBBP4; RPA1; RPA3; TFDP2; TK2;	CCND1|IDBG-61868|ENSG00000110092|595|; CCND3|IDBG-86973|ENSG00000112576|896|; CDC25A|IDBG-32204|ENSG00000164045|993|; CDC7|IDBG-100234|ENSG00000097046|8317|; CDK6|IDBG-26773|ENSG00000105810|1021|; CDKN1A|IDBG-85033|ENSG00000124762|1026|; CDKN2D|IDBG-27803|ENSG00000129355|1032|; DYRK1A|IDBG-3163|ENSG00000157540|1859|; E2F1|IDBG-67214|ENSG00000101412|1869|; E2F2|IDBG-93950|ENSG00000007968|1870|; E2…
PXDC1	ENSG00000168994			Disease	19807	REACTOME	9606	13	1192	0.4094099386104073	0.5752040459815639	ABCC5; ADAM12; ADAM17; ADCY2; ADCY5; ADCY6; ADCY9; AGL; AKR1B10; AKT2; AKT3; AOX1; AP1B1; AP1G1; AP1M1; AP1S3; AP2A2; AP2B1; AP2M1; APC; APH1A; APH1B; APOA1; APOC3; ARHGEF18; ARRB1; ARSB; ATP6V0A2; ATP6V0E1; ATP6V0E2; ATP6V1A; ATP6V1B2; ATP6V1C1; ATP6V1C2; ATP6V1F; ATP6V1G2; ATP6V1G3; AXIN2; B3GAT1; B3GAT2; B3GNT7; B4GALT1; B4GALT2; B4GALT5; B4GALT7; BAMBI; BCAN; BCL9; BCL9L; BCR; BTC; BTRC; CALM…	ABCC5|IDBG-67159|ENSG00000114770|10057|; ADAM12|IDBG-93032|ENSG00000148848|8038|; ADAM17|IDBG-27788|ENSG00000151694|6868|; ADCY2|IDBG-11792|ENSG00000078295|108|; ADCY5|IDBG-52972|ENSG00000173175|111|; ADCY6|IDBG-30292|ENSG00000174233|112|; ADCY9|IDBG-12514|ENSG00000162104|115|; AGL|IDBG-100451|ENSG00000162688|178|; AKR1B10|IDBG-42217|ENSG00000198074|57016|; AKT2|IDBG-51270|ENSG00000105221|208|; A…
RCVRN	ENSG00000109047			Organelle biogenesis and maintenance	16766	REACTOME	9606	2	142	0.4152877094642382	0.578679595155086	ALAS1; ATF2; CALM2; CAMK4; CARM1; CHD9; CREB1; CREBBP; GABPA; HCFC1; MAPK12; MED1; MEF2C; MEF2D; MRPL27; MRPL33; MRPL4; MRPL43; MRPL46; MRPL49; MRPS10; MRPS11; MRRF; NCOA1; NCOA2; NCOA6; NRF1; PPARA; PPARGC1B; PRKAA2; PRKAG1; PRKAG3; TBL1X; TBL1XR1; TFAM;	ALAS1|IDBG-38254|ENSG00000023330|211|; ATF2|IDBG-75609|ENSG00000115966|1386|; CALM2|IDBG-50761|ENSG00000143933|801,805,808|; CAMK4|IDBG-36661|ENSG00000152495|814|; CARM1|IDBG-28472|ENSG00000142453|10498|; CHD9|IDBG-30893|ENSG00000177200|80205|; CREB1|IDBG-79573|ENSG00000118260|1385|; CREBBP|IDBG-12340|ENSG00000005339|1387|; GABPA|IDBG-1089|ENSG00000154727|2551|; HCFC1|IDBG-90667|ENSG00000172534|3…
KRTAP4-1	ENSG00000198443			GPCR ligand binding	19266	REACTOME	9606	5	433	0.43440918129494643	0.5907964865611272	ADCYAP1R1; ADM2; ADRA1A; ADRB1; AGT; AGTR2; APLNR; AVPR1A; AVPR2; BDKRB2; C3AR1; C5AR1; CALCRL; CASR; CCBP2; CCL11; CCL22; CCL28; CCRL2; CHRM1; CHRM2; CHRM3; CHRM5; CX3CL1; CX3CR1; CXCR3; CXCR6; CXCR7; CYSLTR1; CYSLTR2; EDN1; EDNRA; F2RL2; FSHR; FZD10; FZD1; FZD3; FZD4; FZD5; FZD6; FZD7; GABBR1; GABBR2; GALR1; GLP1R; GLP2R; GNB1; GNB2; GNB4; GNG10; GNG2; GNG3; GNG4; GNG7; GNGT2; GNRHR; GPR37L1; G…	ADCYAP1R1|IDBG-11429|ENSG00000078549|117|; ADM2|IDBG-13523|ENSG00000128165|79924|; ADRA1A|IDBG-13362|ENSG00000120907|148|; ADRB1|IDBG-90231|ENSG00000043591|153|; AGT|IDBG-107363|ENSG00000135744|183|; AGTR2|IDBG-83075|ENSG00000180772|186|; APLNR|IDBG-46271|ENSG00000134817|187|; AVPR1A|IDBG-44561|ENSG00000166148|552|; AVPR2|IDBG-90510|ENSG00000126895|554|; BDKRB2|IDBG-18990|ENSG00000168398|624|; C3…
KIAA1462	ENSG00000165757			Axon guidance	17789	REACTOME	9606	4	336	0.4322859113266112	0.592650039721967	ABL2; ABLIM2; ACTR3; ANK1; ANK2; AP2A2; AP2B1; AP2M1; APH1A; APH1B; ARHGAP35; ARHGAP39; ARHGEF11; ARHGEF12; ARPC2; ARPC3; ARPC4; ARPC5; CACNA1D; CACNA1H; CACNA1I; CACNB1; CACNB2; CACNB3; CACNB4; CAP1; CDC42; CDK5R1; CFL1; CHL1; CLASP1; CLASP2; CLTC; CNTNAP1; COL2A1; COL4A2; COL4A3; COL5A1; COL5A2; COL5A3; COL6A5; COL6A6; COL9A2; CREB1; CSNK2A1; DCC; DCX; DLG3; DLG4; DNM1; DNM3; DPYSL2; DPYSL3; EF…	ABL2|IDBG-105099|ENSG00000143322|27|; ABLIM2|IDBG-9357|ENSG00000163995|84448|; ACTR3|IDBG-67369|ENSG00000115091|10096|; ANK1|IDBG-19055|ENSG00000029534|286|; ANK2|IDBG-34685|ENSG00000145362|287|; AP2A2|IDBG-18640|ENSG00000183020|161|; AP2B1|IDBG-41836|ENSG00000006125|163|; AP2M1|IDBG-67524|ENSG00000161203|1173|; APH1A|IDBG-102071|ENSG00000117362|51107|; APH1B|IDBG-15754|ENSG00000138613|83464|; AR…
TBC1D14	ENSG00000132405			Cellular responses to stress	16723	REACTOME	9606	3	240	0.43011575806278685	0.5944689339079168	ARNT; ATM; CAMK2A; CAMK2B; CAMK2D; CAMK2G; CBX4; CBX6; CDC27; CDK6; CDKN1A; CDKN2D; CREBBP; CUL2; DNAJB1; E2F1; E2F2; EGLN1; EIF2C1; EIF2C3; EIF2C4; EP400; EPAS1; EPO; ETS1; ETS2; FKBP4; FOS; FZR1; GPX3; GSK3B; HIF3A; HIST1H2AC; HIST1H2BD; HIST1H2BJ; HMGA1; HSP90AA1; IL1A; LMNB1; MAP2K4; MAP2K6; MAP4K4; MAPK1; MAPK8; MAPK9; MAPKAPK2; MAPKAPK3; MOV10; NFKB1; P4HB; PHC3; PRDX2; PRDX6; RB1; RBBP4; R…	ARNT|IDBG-102199|ENSG00000143437|405|; ATM|IDBG-70193|ENSG00000149311|472|; CAMK2A|IDBG-53452|ENSG00000070808|815|; CAMK2B|IDBG-14499|ENSG00000058404|816|; CAMK2D|IDBG-34988|ENSG00000145349|817|; CAMK2G|IDBG-78703|ENSG00000148660|818|; CBX4|IDBG-71254|ENSG00000141582|8535|; CBX6|IDBG-7818|ENSG00000183741|23466|; CDC27|IDBG-55802|ENSG00000004897|996|; CDK6|IDBG-26773|ENSG00000105810|1021|; CDKN1A|…
LRRC58	ENSG00000163428			Jak-STAT signaling pathway	568	KEGG	9606	2	158	0.4694524087616823	0.6186582130967906	AKT2; AKT3; BCL2L1; CBL; CCND1; CCND3; CISH; CNTF; CREBBP; CSF2RB; CSF3; CSF3R; CTF1; EPO; EPOR; GHR; IFNA6; IFNAR2; IFNK; IL10RA; IL11; IL20RA; IL20RB; IL22RA1; IL24; IL26; IL28RA; IL2RA; IL6R; IL6ST; IL7; JAK1; LEPR; LIF; LIFR; MPL; OSMR; PIAS1; PIAS4; PIK3CA; PIK3CD; PIK3R3; PRLR; SOCS3; SOS1; SPRED1; SPRED2; SPRED3; SPRY1; SPRY2; SPRY4; STAM2; STAT1; STAT3; STAT5B; STAT6;	AKT2|IDBG-51270|ENSG00000105221|208|; AKT3|IDBG-107751|ENSG00000117020|10000|; BCL2L1|IDBG-63673|ENSG00000171552|598|; CBL|IDBG-74417|ENSG00000110395|867|; CCND1|IDBG-61868|ENSG00000110092|595|; CCND3|IDBG-86973|ENSG00000112576|896|; CISH|IDBG-37175|ENSG00000114737|1154|; CNTF|IDBG-409278|ENSG00000242689|1270|; CREBBP|IDBG-12340|ENSG00000005339|1387|; CSF2RB|IDBG-6178|ENSG00000100368|1439|; CSF3|…
ORC6	ENSG00000091651			BCR	15916	NETPATH	9606	2	157	0.4661521683707271	0.619108348617372	ATF2; ATP2B4; BCL2; BTK; CARD11; CASP3; CASP7; CASP9; CBL; CCND3; CDK6; CHUK; CREB1; CRK; CTNNB1; FOS; FYN; GAB1; GAB2; GSK3A; GSK3B; HNRNPK; IFITM1; INPP5D; LCP2; MAP2K2; MAP3K7; MAPK1; MAPK4; MAPK8; MAPK9; MAPKAPK2; NFATC2; NFATC3; NFKB1; PDPK1; PIK3AP1; PIK3CD; PIP4K2B; PIP4K2C; PIP5K1B; PIP5K1C; PLEKHA1; PRKCB; PRKCE; PRKCQ; PTPRC; RAF1; RASA1; RASGRP3; RB1; REL; RELA; RPS6KB1; SOS1; STAT1; S…	ATF2|IDBG-75609|ENSG00000115966|1386|; ATP2B4|IDBG-105961|ENSG00000058668|493|; BCL2|IDBG-4354|ENSG00000171791|596|; BTK|IDBG-79651|ENSG00000010671|695|; CARD11|IDBG-7145|ENSG00000198286|84433|; CASP3|IDBG-46394|ENSG00000164305|836|; CASP7|IDBG-90066|ENSG00000165806|840|; CASP9|IDBG-90895|ENSG00000132906|842|; CBL|IDBG-74417|ENSG00000110395|867|; CCND3|IDBG-86973|ENSG00000112576|896|; CDK6|IDBG-2…
PHYHIP	ENSG00000168490			Apoptosis	17979	REACTOME	9606	2	155	0.4595162502710549	0.6199822424292011	ACIN1; ADAM17; AKT2; AKT3; APC; APPL1; BAK1; BCL2; BCL2L1; BMF; CASP3; CASP7; CASP9; CDH1; CLSPN; DAPK1; DAPK2; DCC; DFFA; DIABLO; DNM1L; DSG1; DSG2; DYNLL1; E2F1; GAS2; HMGB1; KPNA1; KPNB1; LMNB1; MAPK8; MAPT; NMT1; OCLN; PAK2; PLEC; PPP3R1; PRKCQ; PSMA1; PSMA5; PSMA7; PSMA8; PSMC6; PSMD11; PSMD12; PSMD5; PSME3; PSMF1; SATB1; SFN; SPTAN1; TNFRSF10B; TRADD; UNC5B; VIM; XIAP; YWHAG; YWHAZ; null;	ACIN1|IDBG-3055|ENSG00000100813|22985|; ADAM17|IDBG-27788|ENSG00000151694|6868|; AKT2|IDBG-51270|ENSG00000105221|208|; AKT3|IDBG-107751|ENSG00000117020|10000|; APC|IDBG-37007|ENSG00000134982|324|; APPL1|IDBG-41092|ENSG00000157500|26060|; BAK1|IDBG-82944|ENSG00000030110|578|; BCL2|IDBG-4354|ENSG00000171791|596|; BCL2L1|IDBG-63673|ENSG00000171552|598|; BMF|IDBG-6070|ENSG00000104081|90427|; CASP3|ID…
C5ORF51	ENSG00000205765			AndrogenReceptor	15906	NETPATH	9606	2	164	0.48900002077042937	0.620373160678903	AHR; APPL1; AR; ARNT; ATF2; CASP1; CASP3; CASP7; CAV1; CCND1; CCND3; CDC25A; CREB1; CREBBP; CTNNB1; DBT; DDC; EFCAB6; EGFR; ESR1; ETV5; FKBP4; FOXA1; GAPDH; GSK3B; GTF2H1; GTF2H3; HSP90AA1; HSPA5; IL6ST; KAT2B; KAT7; MNAT1; NCOA1; NCOA2; NCOA3; NCOA6; NONO; NR2C2; NR3C1; NRIP1; NSD1; PA2G4; PAK6; PIAS1; PIAS4; PLAGL1; POU2F1; PRMT2; PTEN; PXN; RAD54L2; RB1; RBAK; RCHY1; RNF14; RNF4; SENP1; SIN3A;…	AHR|IDBG-8995|ENSG00000106546|196|; APPL1|IDBG-41092|ENSG00000157500|26060|; AR|IDBG-73722|ENSG00000169083|367|; ARNT|IDBG-102199|ENSG00000143437|405|; ATF2|IDBG-75609|ENSG00000115966|1386|; CASP1|IDBG-69618|ENSG00000137752|834|; CASP3|IDBG-46394|ENSG00000164305|836|; CASP7|IDBG-90066|ENSG00000165806|840|; CAV1|IDBG-37314|ENSG00000105974|857|; CCND1|IDBG-61868|ENSG00000110092|595|; CCND3|IDBG-869…
SPARCL1	ENSG00000152583			Cellular Senescence	18630	REACTOME	9606	2	164	0.48900002077042937	0.620373160678903	ATM; CBX4; CBX6; CDC27; CDK6; CDKN1A; CDKN2D; E2F1; E2F2; EIF2C1; EIF2C3; EIF2C4; EP400; ETS1; ETS2; FOS; FZR1; HIST1H2AC; HIST1H2BD; HIST1H2BJ; HMGA1; IL1A; LMNB1; MAP2K4; MAP2K6; MAP4K4; MAPK1; MAPK8; MAPK9; MAPKAPK2; MAPKAPK3; MOV10; NFKB1; PHC3; RB1; RBBP4; RELA; RPS6KA3; SP1; STAT3; SUZ12; TERF2; TINF2; TNIK; TNRC6B; TNRC6C; TXN;	ATM|IDBG-70193|ENSG00000149311|472|; CBX4|IDBG-71254|ENSG00000141582|8535|; CBX6|IDBG-7818|ENSG00000183741|23466|; CDC27|IDBG-55802|ENSG00000004897|996|; CDK6|IDBG-26773|ENSG00000105810|1021|; CDKN1A|IDBG-85033|ENSG00000124762|1026|; CDKN2D|IDBG-27803|ENSG00000129355|1032|; E2F1|IDBG-67214|ENSG00000101412|1869|; E2F2|IDBG-93950|ENSG00000007968|1870|; EIF2C1|IDBG-96234|ENSG00000092847|26523|; EIF2…
CHAC1	ENSG00000128965			Signaling by FGFR in disease	16656	REACTOME	9606	2	162	0.48253307472229656	0.6214441113847758	ADCY2; ADCY5; ADCY6; ADCY9; AKT2; AKT3; BCR; BTC; CALM2; CAMK4; CASP9; CBL; CD28; CD86; CDKN1A; CHUK; CPSF6; CREB1; CUX1; EGFR; EIF2C1; EIF2C2; EIF2C3; EIF2C4; ERBB2; EREG; FGF1; FGF19; FGF20; FGF2; FGF3; FGF9; FGFR1; FGFR1OP; FGFR4; FRS2; FYN; GAB1; GAB2; GSK3A; GSK3B; HBEGF; IL6R; IRS1; JAK1; KLB; KRAS; MAP2K2; MAPK1; MOV10; MYO18A; NRG1; NRG2; NRG3; PDE1C; PDGFB; PDGFRA; PDPK1; PIK3CA; PIK3CD;…	ADCY2|IDBG-11792|ENSG00000078295|108|; ADCY5|IDBG-52972|ENSG00000173175|111|; ADCY6|IDBG-30292|ENSG00000174233|112|; ADCY9|IDBG-12514|ENSG00000162104|115|; AKT2|IDBG-51270|ENSG00000105221|208|; AKT3|IDBG-107751|ENSG00000117020|10000|; BCR|IDBG-2349|ENSG00000186716|613|; BTC|IDBG-24477|ENSG00000174808|685|; CALM2|IDBG-50761|ENSG00000143933|801,805,808|; CAMK4|IDBG-36661|ENSG00000152495|814|; CASP9…
RBFOX3	ENSG00000167281			SLC-mediated transmembrane transport	19714	REACTOME	9606	3	253	0.46426392327159777	0.6214556453241861	G6PC3; NUP133; NUP153; NUP155; NUP160; NUP205; NUP37; NUP50; NUP62; POM121; RHCG; SLC12A2; SLC12A5; SLC12A6; SLC13A1; SLC13A5; SLC15A2; SLC16A10; SLC16A1; SLC16A7; SLC17A6; SLC17A8; SLC1A2; SLC1A6; SLC22A11; SLC22A15; SLC22A3; SLC22A4; SLC22A7; SLC22A8; SLC24A1; SLC24A2; SLC24A3; SLC24A4; SLC25A10; SLC26A2; SLC26A7; SLC26A9; SLC27A1; SLC27A4; SLC28A3; SLC29A2; SLC2A10; SLC2A12; SLC2A2; SLC2A3; SL…	G6PC3|IDBG-53289|ENSG00000141349|92579|; NUP133|IDBG-107322|ENSG00000069248|55746|; NUP153|IDBG-63405|ENSG00000124789|9972|; NUP155|IDBG-17015|ENSG00000113569|9631|; NUP160|IDBG-43974|ENSG00000030066|23279|; NUP205|IDBG-42710|ENSG00000155561|23165|; NUP37|IDBG-53528|ENSG00000075188|79023|; NUP50|IDBG-11282|ENSG00000093000|10762|; NUP62|IDBG-246910|ENSG00000213024|23636|; POM121|IDBG-19260|ENSG000…
DRAXIN	ENSG00000162490			Innate Immune System	17476	REACTOME	9606	6	563	0.4938613569131612	0.62189948648324	ABI1; ABI2; ACTR3; ADCY2; ADCY5; ADCY6; ADCY9; AKT2; AKT3; ARPC2; ARPC3; ARPC4; ARPC5; ATF2; BCL2; BCL2L1; BTC; BTK; C8A; C8G; CALM2; CAMK4; CAPZA1; CAPZA2; CARD11; CARD9; CASP1; CASP9; CD28; CD300E; CD86; CDC42; CDKN1A; CFL1; CHUK; CLEC5A; CR1; CREB1; CREBBP; CRK; CTNNB1; DEFB127; DEFB132; DHX36; DNM1; DNM3; DUSP7; EEA1; EGFR; EIF2C1; EIF2C2; EIF2C3; EIF2C4; ELMO1; ERBB2; EREG; FCER1G; FGF1; FGF…	ABI1|IDBG-63979|ENSG00000136754|10006|; ABI2|IDBG-79064|ENSG00000138443|10152|; ACTR3|IDBG-67369|ENSG00000115091|10096|; ADCY2|IDBG-11792|ENSG00000078295|108|; ADCY5|IDBG-52972|ENSG00000173175|111|; ADCY6|IDBG-30292|ENSG00000174233|112|; ADCY9|IDBG-12514|ENSG00000162104|115|; AKT2|IDBG-51270|ENSG00000105221|208|; AKT3|IDBG-107751|ENSG00000117020|10000|; ARPC2|IDBG-80840|ENSG00000163466|10109|; AR…
CST3	ENSG00000101439			TSLP	15928	NETPATH	9606	2	161	0.47928112969892056	0.6219678782352404	ATF2; ATRX; BRD4; BTK; CDV3; CHD8; CIC; CLASP2; CSF2RB; DOCK2; DOCK5; EIF4E; ETV3; FAM120A; FCER1G; FES; FYN; GAB2; GATAD2B; HCFC1; HSP90AA1; INPPL1; ITGB3; JAK1; LARP4B; LCP1; LMNB1; MAP2K2; MAPK12; MAPK1; MAPK8; MAPK9; MKI67; MPRIP; MTDH; NAV1; NCOA3; NFKB1; NUP153; OXTR; PDLIM5; PIK3CA; PLEC; PPP1R11; PTPN7; PUM1; RBM7; RELA; RLIM; RNF168; RPL4; RPL7; SEMA4B; SEPT1; SERBP1; SP110; SRSF11; STAT…	ATF2|IDBG-75609|ENSG00000115966|1386|; ATRX|IDBG-77514|ENSG00000085224|546|; BRD4|IDBG-34500|ENSG00000141867|23476|; BTK|IDBG-79651|ENSG00000010671|695|; CDV3|IDBG-57213|ENSG00000091527|55573|; CHD8|IDBG-2645|ENSG00000100888|57680|; CIC|IDBG-54030|ENSG00000079432|23152|; CLASP2|IDBG-24212|ENSG00000163539|23122|; CSF2RB|IDBG-6178|ENSG00000100368|1439|; DOCK2|IDBG-57108|ENSG00000134516|1794|; DOCK5…
ACTN1	ENSG00000072110			Cell Cycle, Mitotic	19119	REACTOME	9606	5	454	0.47565921157416124	0.6220158920585186	ACTR1A; AJUBA; APITD1-CORT; ARPP19; BTRC; CCND1; CCND3; CDC25A; CDC27; CDC7; CDK6; CDKN1A; CDKN2D; CENPI; CENPM; CENPO; CENPP; CEP135; CEP192; CEP41; CEP72; CEP76; CEP78; CLASP1; CLASP2; CSNK1D; CSNK2A1; DCTN3; DSN1; DYNLL1; DYRK1A; E2F1; E2F2; E2F4; E2F5; ENSA; FBXW11; FEN1; FGFR1OP; FZR1; GINS1; GINS4; GORASP1; HAUS2; HIST1H2AC; HIST1H2BD; HIST1H2BJ; HSP90AA1; INCENP; KIF2A; LEMD2; LIN52; LMNB1…	ACTR1A|IDBG-88047|ENSG00000138107|10121|; AJUBA|IDBG-2966|ENSG00000129474|84962|; APITD1-CORT|IDBG-408488|ENSG00000251503|100526739,378708|; ARPP19|IDBG-12735|ENSG00000128989|10776|; BTRC|IDBG-87102|ENSG00000166167|8945|; CCND1|IDBG-61868|ENSG00000110092|595|; CCND3|IDBG-86973|ENSG00000112576|896|; CDC25A|IDBG-32204|ENSG00000164045|993|; CDC27|IDBG-55802|ENSG00000004897|996|; CDC7|IDBG-100234|ENS…
SIX2	ENSG00000170577			Neuroactive ligand-receptor interaction	416	KEGG	9606	3	275	0.5199523010213749	0.6313706512402409	ADCYAP1R1; ADRA1A; ADRB1; AGTR2; APLNR; AVPR1A; AVPR2; BDKRB2; C3AR1; C5AR1; CALCRL; CHRM1; CHRM2; CHRM3; CHRM5; CHRNA3; CHRNA4; CHRNA7; CHRNA9; CHRNB4; CHRNE; CYSLTR1; CYSLTR2; EDNRA; F2RL2; FSHR; GABBR1; GABBR2; GABRA1; GABRA3; GABRA4; GABRA5; GABRB2; GABRB3; GABRE; GABRG1; GABRG3; GABRQ; GABRR1; GALR1; GHR; GLP1R; GLP2R; GLRA3; GLRB; GNRHR; GPR156; GPR50; GRIA1; GRIA2; GRID1; GRID2; GRIK3; GRI…	ADCYAP1R1|IDBG-11429|ENSG00000078549|117|; ADRA1A|IDBG-13362|ENSG00000120907|148|; ADRB1|IDBG-90231|ENSG00000043591|153|; AGTR2|IDBG-83075|ENSG00000180772|186|; APLNR|IDBG-46271|ENSG00000134817|187|; AVPR1A|IDBG-44561|ENSG00000166148|552|; AVPR2|IDBG-90510|ENSG00000126895|554|; BDKRB2|IDBG-18990|ENSG00000168398|624|; C3AR1|IDBG-16768|ENSG00000171860|719|; C5AR1|IDBG-59445|ENSG00000197405|728|; CA…
CBLN3	ENSG00000139899			Metabolism of proteins	18366	REACTOME	9606	7	678	0.5185952463619485	0.6342531790038219	ACHE; ADAMTS14; ADAMTS16; ADAMTS18; ADAMTS19; ADAMTS5; ADAMTS9; AGT; ALG10B; ALG2; ALG9; AP3M1; ARFGEF2; ARSA; ARSB; ARSK; B3GNT6; B3GNT7; B3GNT9; B4GALT1; B4GALT2; B4GALT5; C1GALT1; CCT7; COX17; CS; CTDSP2; DCP2; DDX11; DHDDS; DIS3; DNAJB11; DNAJB9; DNAJC3; EDEM1; EDEM3; EIF1AX; EIF2AK3; EIF2B1; EIF2S1; EIF2S3; EIF3J; EIF4A1; EIF4B; EIF4E; EIF5; EIF5A2; EIF5B; ENPEP; ERN1; ETF1; EXOC2; EXOC4; EX…	ACHE|IDBG-32513|ENSG00000087085|43|; ADAMTS14|IDBG-77468|ENSG00000138316|140766|; ADAMTS16|IDBG-11455|ENSG00000145536|170690|; ADAMTS18|IDBG-42966|ENSG00000140873|170692|; ADAMTS19|IDBG-40198|ENSG00000145808|171019|; ADAMTS5|IDBG-1207|ENSG00000154736|11096|; ADAMTS9|IDBG-43120|ENSG00000163638|56999|; AGT|IDBG-107363|ENSG00000135744|183|; ALG10B|IDBG-26732|ENSG00000175548|144245|; ALG2|IDBG-78514|…
SKOR1	ENSG00000188779			TNFalpha	15913	NETPATH	9606	3	270	0.5075560891695633	0.6344451114619541	AKT2; ARHGEF2; BAG4; BCL2L1; BCL7A; BTRC; CASP3; CASP7; CASP9; CAV1; CCNT1; CFL1; CHUK; CREB1; CREBBP; CSNK2A1; DCAF7; DDX3X; DIABLO; EGFR; ERBB2; ERBB3; FAF1; FBXW11; FKBP5; G3BP2; GAB1; HDAC2; HMGB1; HSP90AA1; HSPA5; IRAK1BP1; IRS1; ITCH; KCNQ1; KPNA2; KPNA6; LRPPRC; MAP2K4; MAP2K6; MAP3K1; MAP3K2; MAP3K3; MAP3K7; MAPK1; MAPK8; MAPK9; MAPKAPK2; MCC; MYL9; NFKB1; NFKBIZ; NR2C2; OTUD7B; PAK1; PEG…	AKT2|IDBG-51270|ENSG00000105221|208|; ARHGEF2|IDBG-103338|ENSG00000116584|9181|; BAG4|IDBG-17465|ENSG00000156735|9530|; BCL2L1|IDBG-63673|ENSG00000171552|598|; BCL7A|IDBG-62116|ENSG00000110987|605|; BTRC|IDBG-87102|ENSG00000166167|8945|; CASP3|IDBG-46394|ENSG00000164305|836|; CASP7|IDBG-90066|ENSG00000165806|840|; CASP9|IDBG-90895|ENSG00000132906|842|; CAV1|IDBG-37314|ENSG00000105974|857|; CCNT1|…
CLPS	ENSG00000137392			Fatty acid, triacylglycerol, and ketone body metabolism	13534	REACTOME	9606	2	176	0.526737325887091	0.6350733716369182	ABCA1; ACADS; ACLY; ACSL1; ACSL4; ACSL6; AGPAT4; AGPAT5; AGT; ALAS1; APOA1; CARM1; CCNC; CHD9; CLOCK; CPT1A; CREBBP; CTGF; CYP7A1; DECR1; DGAT2; ECI1; ELOVL4; ELOVL6; G0S2; GK; GLIPR1; GPAT2; GPD2; HADHA; HMGCS1; HSD17B12; LPCAT1; LPIN1; LPIN2; ME1; MED13L; MED1; MED14; MED17; MED7; MED8; MUT; NCOA1; NCOA2; NCOA3; NCOA6; NFYA; NFYB; NRF1; PEX11A; PPARA; PPARD; PPARG; PPARGC1B; PRKAA2; RGL1; RORA;…	ABCA1|IDBG-79441|ENSG00000165029|19|; ACADS|IDBG-60995|ENSG00000122971|35|; ACLY|IDBG-49990|ENSG00000131473|47|; ACSL1|IDBG-46574|ENSG00000151726|2180|; ACSL4|IDBG-82250|ENSG00000068366|2182|; ACSL6|IDBG-40756|ENSG00000164398|23305,728637|; AGPAT4|IDBG-98791|ENSG00000026652|56895|; AGPAT5|IDBG-5961|ENSG00000155189|55326|; AGT|IDBG-107363|ENSG00000135744|183|; ALAS1|IDBG-38254|ENSG00000023330|211|…
TNS1	ENSG00000079308			Fc epsilon receptor (FCERI) signaling	17802	REACTOME	9606	2	173	0.5174772044370846	0.637471918509452	AKT2; AKT3; BTC; BTK; CALM2; CARD11; CASP9; CD28; CD86; CDKN1A; CHUK; CREB1; EGFR; EIF2C1; EIF2C2; EIF2C3; EIF2C4; ERBB2; EREG; FCER1G; FGF1; FGF19; FGF20; FGF2; FGF3; FGF9; FGFR4; FOS; FRS2; FYN; GAB1; GAB2; GRAP2; GSK3A; GSK3B; HBEGF; IL6R; IRS1; JAK1; KLB; KRAS; LCP2; MAP2K2; MAP2K4; MAP3K1; MAP3K7; MAPK1; MAPK8; MAPK9; MOV10; NFATC2; NFATC3; NFKB1; NRG1; NRG2; NRG3; PAK1; PAK2; PDGFB; PDGFRA;…	AKT2|IDBG-51270|ENSG00000105221|208|; AKT3|IDBG-107751|ENSG00000117020|10000|; BTC|IDBG-24477|ENSG00000174808|685|; BTK|IDBG-79651|ENSG00000010671|695|; CALM2|IDBG-50761|ENSG00000143933|801,805,808|; CARD11|IDBG-7145|ENSG00000198286|84433|; CASP9|IDBG-90895|ENSG00000132906|842|; CD28|IDBG-79183|ENSG00000178562|940|; CD86|IDBG-52336|ENSG00000114013|942|; CDKN1A|IDBG-85033|ENSG00000124762|1026|; CH…
AKR1B15	ENSG00000227471			Separation of Sister Chromatids	12942	REACTOME	9606	2	173	0.5174772044370846	0.637471918509452	APITD1-CORT; CDC27; CENPI; CENPM; CENPO; CENPP; CLASP1; CLASP2; DSN1; INCENP; KIF2A; MAD2L1; MIS12; NSL1; NUF2; NUP133; NUP160; NUP37; PAFAH1B1; PDS5A; PDS5B; PPP1CC; PPP2R1A; PPP2R1B; PPP2R5B; PPP2R5D; PSMA1; PSMA5; PSMA7; PSMA8; PSMC6; PSMD11; PSMD12; PSMD5; PSME3; PSMF1; SEC13; SKA2; SMC1A; STAG1; STAG2; TUBB1; TUBB4A; TUBB6; null;	APITD1-CORT|IDBG-408488|ENSG00000251503|100526739,378708|; CDC27|IDBG-55802|ENSG00000004897|996|; CENPI|IDBG-79496|ENSG00000102384|2491|; CENPM|IDBG-9518|ENSG00000100162|79019|; CENPO|IDBG-34046|ENSG00000138092|79172|; CENPP|IDBG-76133|ENSG00000188312|401541|; CLASP1|IDBG-68461|ENSG00000074054|23332|; CLASP2|IDBG-24212|ENSG00000163539|23122|; DSN1|IDBG-73404|ENSG00000149636|79980|; INCENP|IDBG-50…
HSPB6	ENSG00000004776			Mitotic Metaphase and Anaphase	19900	REACTOME	9606	2	182	0.5449008126473772	0.6477841828675114	APITD1-CORT; CDC27; CENPI; CENPM; CENPO; CENPP; CLASP1; CLASP2; DSN1; INCENP; KIF2A; LEMD2; LMNB1; MAD2L1; MIS12; NSL1; NUF2; NUP133; NUP160; NUP37; PAFAH1B1; PDS5A; PDS5B; PPP1CC; PPP2R1A; PPP2R1B; PPP2R2A; PPP2R5B; PPP2R5D; PSMA1; PSMA5; PSMA7; PSMA8; PSMC6; PSMD11; PSMD12; PSMD5; PSME3; PSMF1; SEC13; SKA2; SMC1A; STAG1; STAG2; TUBB1; TUBB4A; TUBB6; null;	APITD1-CORT|IDBG-408488|ENSG00000251503|100526739,378708|; CDC27|IDBG-55802|ENSG00000004897|996|; CENPI|IDBG-79496|ENSG00000102384|2491|; CENPM|IDBG-9518|ENSG00000100162|79019|; CENPO|IDBG-34046|ENSG00000138092|79172|; CENPP|IDBG-76133|ENSG00000188312|401541|; CLASP1|IDBG-68461|ENSG00000074054|23332|; CLASP2|IDBG-24212|ENSG00000163539|23122|; DSN1|IDBG-73404|ENSG00000149636|79980|; INCENP|IDBG-50…
HSPB8	ENSG00000152137			Mitotic Anaphase	18656	REACTOME	9606	2	181	0.541906877584941	0.6487617548552111	APITD1-CORT; CDC27; CENPI; CENPM; CENPO; CENPP; CLASP1; CLASP2; DSN1; INCENP; KIF2A; LEMD2; LMNB1; MAD2L1; MIS12; NSL1; NUF2; NUP133; NUP160; NUP37; PAFAH1B1; PDS5A; PDS5B; PPP1CC; PPP2R1A; PPP2R1B; PPP2R2A; PPP2R5B; PPP2R5D; PSMA1; PSMA5; PSMA7; PSMA8; PSMC6; PSMD11; PSMD12; PSMD5; PSME3; PSMF1; SEC13; SKA2; SMC1A; STAG1; STAG2; TUBB1; TUBB4A; TUBB6; null;	APITD1-CORT|IDBG-408488|ENSG00000251503|100526739,378708|; CDC27|IDBG-55802|ENSG00000004897|996|; CENPI|IDBG-79496|ENSG00000102384|2491|; CENPM|IDBG-9518|ENSG00000100162|79019|; CENPO|IDBG-34046|ENSG00000138092|79172|; CENPP|IDBG-76133|ENSG00000188312|401541|; CLASP1|IDBG-68461|ENSG00000074054|23332|; CLASP2|IDBG-24212|ENSG00000163539|23122|; DSN1|IDBG-73404|ENSG00000149636|79980|; INCENP|IDBG-50…
AKR1B10	ENSG00000198074			G alpha (q) signalling events	13217	REACTOME	9606	2	186	0.5567421286466282	0.6572650129856027	ADRA1A; AGT; AVPR1A; BDKRB2; CASR; CHRM1; CHRM3; CHRM5; CYSLTR1; CYSLTR2; DAGLA; DGKA; DGKE; DGKG; DGKH; DGKI; EDN1; EDNRA; F2RL2; GNA14; GNAQ; GNB1; GNB2; GNB4; GNG10; GNG2; GNG3; GNG4; GNG7; GNGT2; GNRHR; GPR68; HTR2C; LPAR1; LPAR3; LPAR5; MCHR1; MCHR2; MGLL; NMU; NPFFR1; NTSR1; OPN4; OXTR; P2RY1; P2RY2; PIK3CA; PIK3R3; PLCB1; PLCB2; PLCB4; PRKCE; PRKCH; PRKCQ; PROK1; PROK2; RGS18; TACR1; TBXA2…	ADRA1A|IDBG-13362|ENSG00000120907|148|; AGT|IDBG-107363|ENSG00000135744|183|; AVPR1A|IDBG-44561|ENSG00000166148|552|; BDKRB2|IDBG-18990|ENSG00000168398|624|; CASR|IDBG-52381|ENSG00000036828|846|; CHRM1|IDBG-52216|ENSG00000168539|1128|; CHRM3|IDBG-107659|ENSG00000133019|1131|; CHRM5|IDBG-5327|ENSG00000184984|1133|; CYSLTR1|IDBG-78021|ENSG00000173198|10800|; CYSLTR2|IDBG-32792|ENSG00000152207|57105…
KRTAP4-8	ENSG00000204880			GPCR signaling	16218	INOH	9606	3	293	0.5631654514982452	0.6602629431358735	ADCY2; ADCY5; ADCY6; ADCY9; AGT; AGTR2; ARAF; BDNF; BMP10; BMP3; BMP5; BMP6; BTC; CBL; CD40LG; CD86; CSF3; DLL4; EDN1; EPO; EREG; FGF11; FGF14; FGF1; FGF19; FGF20; FGF2; FGF3; FGF5; FGF9; FZD10; FZD1; FZD3; FZD4; FZD5; FZD6; FZD7; GDF11; GDF6; GDF7; GDF9; GNAQ; GNGT2; GRM2; GRM6; GRM7; HBEGF; HGF; IFNA6; IGF1; IHH; IL11; IL16; IL17A; IL1A; IL7; INHBC; INHBE; KITLG; LIF; MAP2K2; MAPK1; NODAL; NPPA…	ADCY2|IDBG-11792|ENSG00000078295|108|; ADCY5|IDBG-52972|ENSG00000173175|111|; ADCY6|IDBG-30292|ENSG00000174233|112|; ADCY9|IDBG-12514|ENSG00000162104|115|; AGT|IDBG-107363|ENSG00000135744|183|; AGTR2|IDBG-83075|ENSG00000180772|186|; ARAF|IDBG-61504|ENSG00000078061|369|; BDNF|IDBG-36817|ENSG00000176697|627|; BMP10|IDBG-54663|ENSG00000163217|27302|; BMP3|IDBG-26583|ENSG00000152785|651|; BMP5|IDBG-9…
NRSN2	ENSG00000125841			Transmission across Chemical Synapses	18918	REACTOME	9606	2	194	0.5797740091926201	0.661487124582184	ABAT; ACHE; ACTN2; ADCY2; ADCY5; ADCY6; ADCY9; AKAP5; ALDH2; ALDH5A1; ARHGEF9; CACNA1E; CACNB1; CACNB2; CACNB3; CACNB4; CACNG3; CACNG4; CALM2; CAMK2A; CAMK2B; CAMK2D; CAMK2G; CAMK4; CHRNA3; CHRNA4; CHRNA7; CHRNA9; CHRNB4; CHRNE; CREB1; DLG3; DLG4; DNAJC5; EPB41L1; GABBR1; GABBR2; GABRA1; GABRA3; GABRA4; GABRA5; GABRB2; GABRB3; GABRG3; GABRR1; GAD1; GLS; GNAL; GNB1; GNB2; GNB4; GNG10; GNG2; GNG3; …	ABAT|IDBG-13842|ENSG00000183044|18|; ACHE|IDBG-32513|ENSG00000087085|43|; ACTN2|IDBG-107634|ENSG00000077522|88|; ADCY2|IDBG-11792|ENSG00000078295|108|; ADCY5|IDBG-52972|ENSG00000173175|111|; ADCY6|IDBG-30292|ENSG00000174233|112|; ADCY9|IDBG-12514|ENSG00000162104|115|; AKAP5|IDBG-9126|ENSG00000179841|9495|; ALDH2|IDBG-57710|ENSG00000111275|217|; ALDH5A1|IDBG-65286|ENSG00000112294|7915|; ARHGEF9|ID…
DNTTIP1	ENSG00000101457			Chromatin modifying enzymes	19015	REACTOME	9606	2	193	0.5769427451745228	0.6627045045923573	ARID1B; ARID2; ATF2; ATXN7L3; CARM1; CCND1; CHD3; CHD4; CLOCK; CREBBP; DNMT3A; DR1; ELP2; ELP4; ELP6; ENY2; EP400; GATAD2B; HCFC1; HDAC2; HIST1H2AC; HIST1H2AH; HIST1H2BD; HIST1H2BJ; ING5; KANSL2; KAT2B; KAT6B; KAT7; KAT8; KDM1B; KDM2A; KDM5A; KDM5B; KDM5C; MEAF6; MRGBP; MSL1; MSL2; MTA3; PHF20; PHF8; PRMT5; RBBP4; REST; SAP30L; SMARCC2; SMARCD1; SMARCE1; SUDS3; TADA1; TADA3; TBL1X; TBL1XR1; YEATS…	ARID1B|IDBG-98322|ENSG00000049618|57492|; ARID2|IDBG-28398|ENSG00000189079|196528|; ATF2|IDBG-75609|ENSG00000115966|1386|; ATXN7L3|IDBG-53490|ENSG00000087152|56970|; CARM1|IDBG-28472|ENSG00000142453|10498|; CCND1|IDBG-61868|ENSG00000110092|595|; CHD3|IDBG-27053|ENSG00000170004|1107|; CHD4|IDBG-14532|ENSG00000111642|1108|; CLOCK|IDBG-19411|ENSG00000134852|9575|; CREBBP|IDBG-12340|ENSG00000005339|1…
VAMP2	ENSG00000220205			Chromatin organization	18782	REACTOME	9606	2	193	0.5769427451745228	0.6627045045923573	ARID1B; ARID2; ATF2; ATXN7L3; CARM1; CCND1; CHD3; CHD4; CLOCK; CREBBP; DNMT3A; DR1; ELP2; ELP4; ELP6; ENY2; EP400; GATAD2B; HCFC1; HDAC2; HIST1H2AC; HIST1H2AH; HIST1H2BD; HIST1H2BJ; ING5; KANSL2; KAT2B; KAT6B; KAT7; KAT8; KDM1B; KDM2A; KDM5A; KDM5B; KDM5C; MEAF6; MRGBP; MSL1; MSL2; MTA3; PHF20; PHF8; PRMT5; RBBP4; REST; SAP30L; SMARCC2; SMARCD1; SMARCE1; SUDS3; TADA1; TADA3; TBL1X; TBL1XR1; YEATS…	ARID1B|IDBG-98322|ENSG00000049618|57492|; ARID2|IDBG-28398|ENSG00000189079|196528|; ATF2|IDBG-75609|ENSG00000115966|1386|; ATXN7L3|IDBG-53490|ENSG00000087152|56970|; CARM1|IDBG-28472|ENSG00000142453|10498|; CCND1|IDBG-61868|ENSG00000110092|595|; CHD3|IDBG-27053|ENSG00000170004|1107|; CHD4|IDBG-14532|ENSG00000111642|1108|; CLOCK|IDBG-19411|ENSG00000134852|9575|; CREBBP|IDBG-12340|ENSG00000005339|1…
VAMP2	ENSG00000263620			Hemostasis	19856	REACTOME	9606	5	508	0.5766039818691624	0.6713881980668329	ACTN1; ACTN2; AKAP10; AKT2; AKT3; ANGPT2; APOA1; ARRB1; ATP1B1; ATP1B2; ATP1B3; ATP2A2; ATP2B1; ATP2B2; ATP2B3; ATP2B4; CABLES1; CABLES2; CALM2; CALU; CAP1; CAPZA1; CAPZA2; CAV1; CD177; CD244; CD44; CD47; CDC42; CEACAM1; CFL1; COL1A1; CREBBP; CRK; CSF2RB; DAGLA; DGKA; DGKE; DGKG; DGKH; DGKI; DOCK11; DOCK2; DOCK3; DOCK5; DOCK6; DOCK9; EHD2; EHD3; ESAM; F10; F11; F13A1; F2RL2; F9; FCER1G; FGR; FN1;…	ACTN1|IDBG-10222|ENSG00000072110|87|; ACTN2|IDBG-107634|ENSG00000077522|88|; AKAP10|IDBG-35162|ENSG00000108599|11216|; AKT2|IDBG-51270|ENSG00000105221|208|; AKT3|IDBG-107751|ENSG00000117020|10000|; ANGPT2|IDBG-5893|ENSG00000091879|285|; APOA1|IDBG-72644|ENSG00000118137|335|; ARRB1|IDBG-64687|ENSG00000137486|102724825,102724972,408|; ATP1B1|IDBG-104639|ENSG00000143153|481|; ATP1B2|IDBG-26302|ENSG0…
ASCL4	ENSG00000187855			Cell Cycle	18205	REACTOME	9606	5	523	0.6028662508397993	0.6832484176184391	ACTR1A; AJUBA; APITD1-CORT; ARPP19; ATM; BTRC; CCND1; CCND3; CDC25A; CDC27; CDC7; CDK6; CDKN1A; CDKN2D; CENPI; CENPM; CENPO; CENPP; CEP135; CEP192; CEP41; CEP72; CEP76; CEP78; CLASP1; CLASP2; CLSPN; CSNK1D; CSNK2A1; DCTN3; DSN1; DYNLL1; DYRK1A; E2F1; E2F2; E2F4; E2F5; ENSA; FBXW11; FEN1; FGFR1OP; FZR1; GINS1; GINS4; GORASP1; HAUS2; HIST1H2AC; HIST1H2BD; HIST1H2BJ; HSP90AA1; INCENP; KIF2A; LEMD2; …	ACTR1A|IDBG-88047|ENSG00000138107|10121|; AJUBA|IDBG-2966|ENSG00000129474|84962|; APITD1-CORT|IDBG-408488|ENSG00000251503|100526739,378708|; ARPP19|IDBG-12735|ENSG00000128989|10776|; ATM|IDBG-70193|ENSG00000149311|472|; BTRC|IDBG-87102|ENSG00000166167|8945|; CCND1|IDBG-61868|ENSG00000110092|595|; CCND3|IDBG-86973|ENSG00000112576|896|; CDC25A|IDBG-32204|ENSG00000164045|993|; CDC27|IDBG-55802|ENSG0…
SNTG2	ENSG00000172554			Gastrin-CREB signalling pathway via PKC and MAPK	13219	REACTOME	9606	2	212	0.6283920256604243	0.7074612209421995	ADRA1A; AGT; AVPR1A; BDKRB2; CASR; CHRM1; CHRM3; CHRM5; CREB1; CYSLTR1; CYSLTR2; DAGLA; DGKA; DGKE; DGKG; DGKH; DGKI; EDN1; EDNRA; EGFR; F2RL2; GNA14; GNAQ; GNB1; GNB2; GNB4; GNG10; GNG2; GNG3; GNG4; GNG7; GNGT2; GNRHR; GPR68; HBEGF; HTR2C; IL6R; JAK1; KRAS; LPAR1; LPAR3; LPAR5; MAP2K2; MAPK1; MCHR1; MCHR2; MGLL; NMU; NPFFR1; NTSR1; OPN4; OXTR; P2RY1; P2RY2; PIK3CA; PIK3R3; PLCB1; PLCB2; PLCB4; P…	ADRA1A|IDBG-13362|ENSG00000120907|148|; AGT|IDBG-107363|ENSG00000135744|183|; AVPR1A|IDBG-44561|ENSG00000166148|552|; BDKRB2|IDBG-18990|ENSG00000168398|624|; CASR|IDBG-52381|ENSG00000036828|846|; CHRM1|IDBG-52216|ENSG00000168539|1128|; CHRM3|IDBG-107659|ENSG00000133019|1131|; CHRM5|IDBG-5327|ENSG00000184984|1133|; CREB1|IDBG-79573|ENSG00000118260|1385|; CYSLTR1|IDBG-78021|ENSG00000173198|10800|; …
TRAF1	ENSG00000056558			Regulation of actin cytoskeleton	404	KEGG	9606	2	217	0.6411095483586546	0.7170304159274427	ABI2; ACTN1; ACTN2; APC; ARAF; ARHGAP35; ARHGEF12; ARHGEF4; ARHGEF6; ARPC2; ARPC3; ARPC4; ARPC5; BDKRB2; CDC42; CFL1; CHRM1; CHRM2; CHRM3; CHRM5; CRK; DIAPH1; DIAPH2; EGFR; ENAH; EZR; FGD1; FGD3; FGF11; FGF12; FGF14; FGF1; FGF19; FGF20; FGF2; FGF3; FGF5; FGF9; FGFR1; FGFR4; FN1; GNA12; INSRR; IQGAP1; ITGA10; ITGA1; ITGA2; ITGA4; ITGA8; ITGA9; ITGAE; ITGAL; ITGAV; ITGB3; ITGB5; ITGB8; KRAS; MAP2K2…	ABI2|IDBG-79064|ENSG00000138443|10152|; ACTN1|IDBG-10222|ENSG00000072110|87|; ACTN2|IDBG-107634|ENSG00000077522|88|; APC|IDBG-37007|ENSG00000134982|324|; ARAF|IDBG-61504|ENSG00000078061|369|; ARHGAP35|IDBG-59119|ENSG00000160007|2909|; ARHGEF12|IDBG-74643|ENSG00000196914|23365|; ARHGEF4|IDBG-69993|ENSG00000136002|101930241,50649|; ARHGEF6|IDBG-87668|ENSG00000129675|9459|; ARPC2|IDBG-80840|ENSG0000…
MAMDC4	ENSG00000177943			TGF_beta_Receptor	15911	NETPATH	9606	2	220	0.6485768036999914	0.7206408929999905	ACVRL1; AP2B1; AR; ATF2; AXIN2; BTRC; CAMK2A; CAMK2B; CAMK2D; CAMK2G; CAV1; CCND1; CD44; CDC25A; CDC27; CDK6; CDKN1A; CHUK; CREBBP; CRK; CTNNA1; CTNNB1; DAB2; DCP1A; DYNC1I1; E2F4; E2F5; ENG; ESR1; ETS1; FOS; FOXH1; FOXO4; FZR1; GSK3B; HNF4A; HOXA9; ING2; IRF2BP1; ITCH; ITGB3; KAT2B; KPNB1; LEF1; MAP2K2; MAP2K6; MAP3K7; MAPK1; MAPK8; MEF2A; MEF2C; NCOA1; NEDD4L; NFKB1; NFYA; NFYB; NUP153; PARD3; …	ACVRL1|IDBG-33826|ENSG00000139567|102723650,94|; AP2B1|IDBG-41836|ENSG00000006125|163|; AR|IDBG-73722|ENSG00000169083|367|; ATF2|IDBG-75609|ENSG00000115966|1386|; AXIN2|IDBG-65085|ENSG00000168646|8313|; BTRC|IDBG-87102|ENSG00000166167|8945|; CAMK2A|IDBG-53452|ENSG00000070808|815|; CAMK2B|IDBG-14499|ENSG00000058404|816|; CAMK2D|IDBG-34988|ENSG00000145349|817|; CAMK2G|IDBG-78703|ENSG00000148660|818…
TMEM213	ENSG00000214128			G alpha (i) signalling events	13220	REACTOME	9606	2	231	0.6749190437741006	0.7450405028675137	ADCY2; ADCY5; ADCY6; ADCY9; AGT; AGTR2; APLNR; BDKRB2; C3AR1; C5AR1; CASR; CCL28; CHRM2; CXCR3; CXCR6; CXCR7; GABBR1; GABBR2; GALR1; GNAT1; GNAZ; GNB1; GNB2; GNB4; GNG10; GNG2; GNG3; GNG4; GNG7; GNGT2; GPR55; GRM2; GRM6; GRM7; HCAR1; HCAR2; HCAR3; HTR1F; LPAR1; LPAR3; LPAR5; MCHR1; MCHR2; NMU; NPY2R; OPN1MW2; OPN1MW; OPRK1; OXGR1; P2RY13; PPYR1; PTGER3; RGS11; RGS12; RGS18; RGS6; RGS8; RHO; RRH; …	ADCY2|IDBG-11792|ENSG00000078295|108|; ADCY5|IDBG-52972|ENSG00000173175|111|; ADCY6|IDBG-30292|ENSG00000174233|112|; ADCY9|IDBG-12514|ENSG00000162104|115|; AGT|IDBG-107363|ENSG00000135744|183|; AGTR2|IDBG-83075|ENSG00000180772|186|; APLNR|IDBG-46271|ENSG00000134817|187|; BDKRB2|IDBG-18990|ENSG00000168398|624|; C3AR1|IDBG-16768|ENSG00000171860|719|; C5AR1|IDBG-59445|ENSG00000197405|728|; CASR|IDBG…
MRAP	ENSG00000170262			TCR	15915	NETPATH	9606	2	259	0.7348405614637321	0.7807680965552154	ABI1; ACLY; AHCY; ANXA11; ARHGAP35; ARHGDIB; ARHGEF2; ARHGEF6; ATF2; BMF; CARD11; CASKIN2; CBL; CD247; CD28; CD2AP; CD86; CD8A; CDC42; CHUK; CISH; CLTC; CREB1; CREBBP; CRK; CTNNB1; DDX3X; DDX49; DEF6; DGKA; DIAPH1; DNAJB1; DOCK2; DPYSL2; DTX1; DYRK1A; EGR1; ELMO1; ENAH; EPHA3; FER; FLNB; FOS; FYN; GAB2; GIT2; GRAP2; GRAP; GSK3B; ICOS; ICOSLG; INPP5D; ITCH; KIRREL; LCP2; LNPEP; MAP2K2; MAP3K1; MAP…	ABI1|IDBG-63979|ENSG00000136754|10006|; ACLY|IDBG-49990|ENSG00000131473|47|; AHCY|IDBG-68065|ENSG00000101444|191|; ANXA11|IDBG-80290|ENSG00000122359|311|; ARHGAP35|IDBG-59119|ENSG00000160007|2909|; ARHGDIB|IDBG-21364|ENSG00000111348|397|; ARHGEF2|IDBG-103338|ENSG00000116584|9181|; ARHGEF6|IDBG-87668|ENSG00000129675|9459|; ATF2|IDBG-75609|ENSG00000115966|1386|; BMF|IDBG-6070|ENSG00000104081|90427|…
ONECUT3	ENSG00000205922			Post-translational protein modification	17038	REACTOME	9606	2	262	0.7406773177483906	0.7820816398585491	ADAMTS14; ADAMTS16; ADAMTS18; ADAMTS19; ADAMTS5; ADAMTS9; ALG10B; ALG2; ALG9; ARSA; ARSB; ARSK; B3GNT6; B3GNT7; B3GNT9; B4GALT1; B4GALT2; B4GALT5; C1GALT1; DHDDS; EDEM1; EDEM3; EIF5A2; F10; F9; FUT8; GALNT10; GALNT12; GALNT2; GALNT4; GALNT5; GALNTL2; GCNT1; GCNT3; GCNT4; GFPT1; GGCX; GMPPB; GNE; MAGT1; MAN1A1; MAN1A2; MAN1B1; MAN1C1; MAN2A1; MAN2A2; MANEA; MCFD2; MGAT1; MGAT3; MGAT4A; MGAT5; MLEC…	ADAMTS14|IDBG-77468|ENSG00000138316|140766|; ADAMTS16|IDBG-11455|ENSG00000145536|170690|; ADAMTS18|IDBG-42966|ENSG00000140873|170692|; ADAMTS19|IDBG-40198|ENSG00000145808|171019|; ADAMTS5|IDBG-1207|ENSG00000154736|11096|; ADAMTS9|IDBG-43120|ENSG00000163638|56999|; ALG10B|IDBG-26732|ENSG00000175548|144245|; ALG2|IDBG-78514|ENSG00000119523|85365|; ALG9|IDBG-70999|ENSG00000086848|79796|; ARSA|IDBG-1…
ONECUT2	ENSG00000119547			Glycogen storage diseases	19851	REACTOME	9606	2	253	0.7228364342545176	0.7826891326322802	ABCC5; AGL; ARSB; B3GAT1; B3GAT2; B3GNT7; B4GALT1; B4GALT2; B4GALT5; B4GALT7; BCAN; CALM2; CD44; CHP1; CHST11; CHST13; CHST1; CHST3; CSGALNACT1; CSGALNACT2; DCN; DSE; DSEL; EPM2A; FMOD; G6PC3; GAPDH; GNS; GOT2; GPC6; GYS2; HAS3; HEXA; HEXB; HGSNAT; HS2ST1; HS3ST1; HS3ST3A1; HS3ST3B1; HS6ST3; HYAL1; IDS; KHK; MDH2; NDST1; NDST4; NUP133; NUP153; NUP155; NUP160; NUP205; NUP37; NUP50; NUP62; OGN; PCK…	ABCC5|IDBG-67159|ENSG00000114770|10057|; AGL|IDBG-100451|ENSG00000162688|178|; ARSB|IDBG-30686|ENSG00000113273|411|; B3GAT1|IDBG-76619|ENSG00000109956|27087|; B3GAT2|IDBG-92148|ENSG00000112309|135152|; B3GNT7|IDBG-83078|ENSG00000156966|93010|; B4GALT1|IDBG-56701|ENSG00000086062|2683|; B4GALT2|IDBG-97636|ENSG00000117411|8704|; B4GALT5|IDBG-80555|ENSG00000158470|9334|; B4GALT7|IDBG-60512|ENSG000000…
NAPA	ENSG00000105402			Metabolism of carbohydrates	17445	REACTOME	9606	2	253	0.7228364342545176	0.7826891326322802	ABCC5; AGL; ARSB; B3GAT1; B3GAT2; B3GNT7; B4GALT1; B4GALT2; B4GALT5; B4GALT7; BCAN; CALM2; CD44; CHP1; CHST11; CHST13; CHST1; CHST3; CSGALNACT1; CSGALNACT2; DCN; DSE; DSEL; EPM2A; FMOD; G6PC3; GAPDH; GNS; GOT2; GPC6; GYS2; HAS3; HEXA; HEXB; HGSNAT; HS2ST1; HS3ST1; HS3ST3A1; HS3ST3B1; HS6ST3; HYAL1; IDS; KHK; MDH2; NDST1; NDST4; NUP133; NUP153; NUP155; NUP160; NUP205; NUP37; NUP50; NUP62; OGN; PCK…	ABCC5|IDBG-67159|ENSG00000114770|10057|; AGL|IDBG-100451|ENSG00000162688|178|; ARSB|IDBG-30686|ENSG00000113273|411|; B3GAT1|IDBG-76619|ENSG00000109956|27087|; B3GAT2|IDBG-92148|ENSG00000112309|135152|; B3GNT7|IDBG-83078|ENSG00000156966|93010|; B4GALT1|IDBG-56701|ENSG00000086062|2683|; B4GALT2|IDBG-97636|ENSG00000117411|8704|; B4GALT5|IDBG-80555|ENSG00000158470|9334|; B4GALT7|IDBG-60512|ENSG000000…
CTPS2	ENSG00000047230			Myoclonic epilepsy of Lafora	17077	REACTOME	9606	2	253	0.7228364342545176	0.7826891326322802	ABCC5; AGL; ARSB; B3GAT1; B3GAT2; B3GNT7; B4GALT1; B4GALT2; B4GALT5; B4GALT7; BCAN; CALM2; CD44; CHP1; CHST11; CHST13; CHST1; CHST3; CSGALNACT1; CSGALNACT2; DCN; DSE; DSEL; EPM2A; FMOD; G6PC3; GAPDH; GNS; GOT2; GPC6; GYS2; HAS3; HEXA; HEXB; HGSNAT; HS2ST1; HS3ST1; HS3ST3A1; HS3ST3B1; HS6ST3; HYAL1; IDS; KHK; MDH2; NDST1; NDST4; NUP133; NUP153; NUP155; NUP160; NUP205; NUP37; NUP50; NUP62; OGN; PCK…	ABCC5|IDBG-67159|ENSG00000114770|10057|; AGL|IDBG-100451|ENSG00000162688|178|; ARSB|IDBG-30686|ENSG00000113273|411|; B3GAT1|IDBG-76619|ENSG00000109956|27087|; B3GAT2|IDBG-92148|ENSG00000112309|135152|; B3GNT7|IDBG-83078|ENSG00000156966|93010|; B4GALT1|IDBG-56701|ENSG00000086062|2683|; B4GALT2|IDBG-97636|ENSG00000117411|8704|; B4GALT5|IDBG-80555|ENSG00000158470|9334|; B4GALT7|IDBG-60512|ENSG000000…
ARPC5	ENSG00000162704			Cytokine-cytokine receptor interaction	515	KEGG	9606	2	258	0.7328706325233693	0.7835723743960552	ACVR1; ACVR1B; ACVR2A; ACVR2B; BMPR1A; BMPR2; CCL11; CCL22; CCL28; CD27; CD40; CD40LG; CNTF; CSF1; CSF2RB; CSF3; CSF3R; CTF1; CX3CL1; CX3CR1; CXCL14; CXCR3; CXCR6; CXCR7; EGFR; EPO; EPOR; FLT1; GHR; HGF; IFNA6; IFNAR2; IFNK; IL10RA; IL11; IL17A; IL18R1; IL1A; IL1RAP; IL20RA; IL20RB; IL22RA1; IL24; IL26; IL28RA; IL2RA; IL6R; IL6ST; IL7; INHBC; INHBE; KDR; KITLG; LEPR; LIF; LIFR; MET; MPL; NGFR; OS…	ACVR1|IDBG-72930|ENSG00000115170|90|; ACVR1B|IDBG-33695|ENSG00000135503|91|; ACVR2A|IDBG-71761|ENSG00000121989|92|; ACVR2B|IDBG-25934|ENSG00000114739|93|; BMPR1A|IDBG-81081|ENSG00000107779|657|; BMPR2|IDBG-78880|ENSG00000204217|659|; CCL11|IDBG-40645|ENSG00000172156|6356|; CCL22|IDBG-33170|ENSG00000102962|6367|; CCL28|IDBG-19270|ENSG00000151882|56477|; CD27|IDBG-14014|ENSG00000139193|939|; CD40|I…
PYDC1	ENSG00000169900			MAPK signaling pathway	487	KEGG	9606	2	257	0.7308884579942068	0.7863989737912351	AKT2; AKT3; ARRB1; ATF2; BDNF; CACNA1D; CACNA1E; CACNA1H; CACNA1I; CACNA2D1; CACNA2D4; CACNB1; CACNB2; CACNB3; CACNB4; CACNG3; CACNG4; CASP3; CDC42; CHUK; CRK; DUSP16; DUSP2; DUSP5; DUSP7; DUSP8; ECSIT; EGFR; ELK4; FGF11; FGF12; FGF14; FGF1; FGF19; FGF20; FGF2; FGF3; FGF5; FGF9; FGFR1; FGFR4; FLNB; FOS; GNA12; HSPA6; IL1A; JMJD7-PLA2G4B; KRAS; LAMTOR3; MAP2K2; MAP2K4; MAP2K6; MAP3K1; MAP3K2; MAP3…	AKT2|IDBG-51270|ENSG00000105221|208|; AKT3|IDBG-107751|ENSG00000117020|10000|; ARRB1|IDBG-64687|ENSG00000137486|102724825,102724972,408|; ATF2|IDBG-75609|ENSG00000115966|1386|; BDNF|IDBG-36817|ENSG00000176697|627|; CACNA1D|IDBG-40229|ENSG00000157388|776|; CACNA1E|IDBG-105210|ENSG00000198216|777|; CACNA1H|IDBG-8546|ENSG00000196557|8912|; CACNA1I|IDBG-8474|ENSG00000100346|8911|; CACNA2D1|IDBG-24291…
SRF	ENSG00000112658			Neuronal System	17312	REACTOME	9606	2	274	0.7629507805011096	0.8006273622542509	ABAT; ACHE; ACTN2; ADCY2; ADCY5; ADCY6; ADCY9; AKAP5; ALDH2; ALDH5A1; ARHGEF9; CACNA1E; CACNB1; CACNB2; CACNB3; CACNB4; CACNG3; CACNG4; CALM2; CAMK2A; CAMK2B; CAMK2D; CAMK2G; CAMK4; CHRNA3; CHRNA4; CHRNA7; CHRNA9; CHRNB4; CHRNE; CREB1; DLG3; DLG4; DNAJC5; EPB41L1; GABBR1; GABBR2; GABRA1; GABRA3; GABRA4; GABRA5; GABRB2; GABRB3; GABRG3; GABRR1; GAD1; GJC1; GJD2; GLS; GNAL; GNB1; GNB2; GNB4; GNG10; …	ABAT|IDBG-13842|ENSG00000183044|18|; ACHE|IDBG-32513|ENSG00000087085|43|; ACTN2|IDBG-107634|ENSG00000077522|88|; ADCY2|IDBG-11792|ENSG00000078295|108|; ADCY5|IDBG-52972|ENSG00000173175|111|; ADCY6|IDBG-30292|ENSG00000174233|112|; ADCY9|IDBG-12514|ENSG00000162104|115|; AKAP5|IDBG-9126|ENSG00000179841|9495|; ALDH2|IDBG-57710|ENSG00000111275|217|; ALDH5A1|IDBG-65286|ENSG00000112294|7915|; ARHGEF9|ID…
TMEM178B	ENSG00000261115			Signal Transduction	17980	REACTOME	9606	17	1965	0.7812947025190641	0.8049702995650962	ABI1; ABI2; ACVR1B; ACVR1C; ACVR2A; ACVR2B; ADAM12; ADAM17; ADCY2; ADCY5; ADCY6; ADCY9; ADCYAP1R1; ADM2; ADRA1A; ADRB1; AGT; AGTR2; AKR1B10; AKT2; AKT3; AMOTL1; AP2A2; AP2B1; AP2M1; APC; APH1A; APH1B; APLNR; APOA1; APOC3; ARHGAP12; ARHGAP17; ARHGAP19; ARHGAP22; ARHGAP23; ARHGAP26; ARHGAP28; ARHGAP29; ARHGAP31; ARHGAP32; ARHGAP35; ARHGAP39; ARHGAP5; ARHGAP9; ARHGDIB; ARHGEF11; ARHGEF12; ARHGEF17; …	ABI1|IDBG-63979|ENSG00000136754|10006|; ABI2|IDBG-79064|ENSG00000138443|10152|; ACVR1B|IDBG-33695|ENSG00000135503|91|; ACVR1C|IDBG-72896|ENSG00000123612|130399|; ACVR2A|IDBG-71761|ENSG00000121989|92|; ACVR2B|IDBG-25934|ENSG00000114739|93|; ADAM12|IDBG-93032|ENSG00000148848|8038|; ADAM17|IDBG-27788|ENSG00000151694|6868|; ADCY2|IDBG-11792|ENSG00000078295|108|; ADCY5|IDBG-52972|ENSG00000173175|111|;…
B3GNT9	ENSG00000237172			M Phase	18628	REACTOME	9606	2	281	0.7751733734919292	0.8084630275682697	APITD1-CORT; ARPP19; CDC27; CENPI; CENPM; CENPO; CENPP; CLASP1; CLASP2; CSNK2A1; DSN1; ENSA; GORASP1; HIST1H2AC; HIST1H2BD; HIST1H2BJ; INCENP; KIF2A; LEMD2; LMNB1; LPIN1; LPIN2; MAD2L1; MAPK1; MAU2; MCPH1; MIS12; NCAPG; NCAPH2; NEK7; NIPBL; NSL1; NUF2; NUP133; NUP153; NUP155; NUP160; NUP205; NUP37; NUP50; NUP62; PAFAH1B1; PDS5A; PDS5B; POM121; PPP1CC; PPP2R1A; PPP2R1B; PPP2R2A; PPP2R2D; PPP2R5B; …	APITD1-CORT|IDBG-408488|ENSG00000251503|100526739,378708|; ARPP19|IDBG-12735|ENSG00000128989|10776|; CDC27|IDBG-55802|ENSG00000004897|996|; CENPI|IDBG-79496|ENSG00000102384|2491|; CENPM|IDBG-9518|ENSG00000100162|79019|; CENPO|IDBG-34046|ENSG00000138092|79172|; CENPP|IDBG-76133|ENSG00000188312|401541|; CLASP1|IDBG-68461|ENSG00000074054|23332|; CLASP2|IDBG-24212|ENSG00000163539|23122|; CSNK2A1|IDBG…
TOMM7	ENSG00000196683			Metabolism	19429	REACTOME	9606	13	1535	0.7802762891486812	0.8088229826541208	AADAT; ABCA1; ABCB7; ABCC5; ABCG1; ABCG2; ABCG8; ACADS; ACER1; ACER2; ACER3; ACHE; ACLY; ACSL1; ACSL4; ACSL6; ACSM2A; ACSM2B; ACSM4; ACY1; ADCY2; ADCY5; ADCY6; ADCY9; AFMID; AGL; AGPAT4; AGPAT5; AGT; AHCY; AK1; AK2; AK5; AKAP5; ALAS1; ALAS2; ALDH2; ALDH6A1; ALOX5AP; AMD1; AOX1; APOA1; APOC3; AQP1; ARF3; ARG2; ARSA; ARSB; ARSK; ASAH2; ATP5S; B3GAT1; B3GAT2; B3GNT7; B4GALT1; B4GALT2; B4GALT5; B4GAL…	AADAT|IDBG-44521|ENSG00000109576|51166|; ABCA1|IDBG-79441|ENSG00000165029|19|; ABCB7|IDBG-77295|ENSG00000131269|22|; ABCC5|IDBG-67159|ENSG00000114770|10057|; ABCG1|IDBG-4231|ENSG00000160179|9619|; ABCG2|IDBG-29517|ENSG00000118777|9429|; ABCG8|IDBG-49307|ENSG00000143921|64241|; ACADS|IDBG-60995|ENSG00000122971|35|; ACER1|IDBG-21273|ENSG00000167769|125981|; ACER2|IDBG-52948|ENSG00000177076|340485|;…
OPALIN	ENSG00000197430			Metabolism of lipids and lipoproteins	16920	REACTOME	9606	4	554	0.8105846703480456	0.825146071611783	ABCA1; ABCG1; ABCG8; ACADS; ACER1; ACER2; ACER3; ACHE; ACLY; ACSL1; ACSL4; ACSL6; AGPAT4; AGPAT5; AGT; ALAS1; ALOX5AP; APOA1; APOC3; ARF3; ARSA; ARSB; ARSK; ASAH2; CARM1; CAV1; CBR1; CCNC; CDIPT; CDS1; CERS3; CERS6; CHD9; CHKA; CLOCK; CLPS; COQ5; COQ7; CPT1A; CREBBP; CTGF; CYP11B2; CYP19A1; CYP24A1; CYP2U1; CYP4F2; CYP4F3; CYP7A1; CYP7B1; CYP8B1; DECR1; DGAT2; DHCR24; EBP; ECI1; ELOVL4; ELOVL6; E…	ABCA1|IDBG-79441|ENSG00000165029|19|; ABCG1|IDBG-4231|ENSG00000160179|9619|; ABCG8|IDBG-49307|ENSG00000143921|64241|; ACADS|IDBG-60995|ENSG00000122971|35|; ACER1|IDBG-21273|ENSG00000167769|125981|; ACER2|IDBG-52948|ENSG00000177076|340485|; ACER3|IDBG-65242|ENSG00000078124|55331|; ACHE|IDBG-32513|ENSG00000087085|43|; ACLY|IDBG-49990|ENSG00000131473|47|; ACSL1|IDBG-46574|ENSG00000151726|2180|; ACSL…
EIF3L	ENSG00000100129			Immune System	18444	REACTOME	9606	9	1127	0.8061608752259528	0.8255864384844096	ABI1; ABI2; ACTR1A; ACTR3; ADAM17; ADCY2; ADCY5; ADCY6; ADCY9; AKT2; AKT3; AP1B1; AP1G1; AP1M1; AP1S3; AP2A2; AP2B1; AP2M1; ARIH1; ARIH2; ARPC2; ARPC3; ARPC4; ARPC5; ASB15; ASB16; ASB4; ASB6; ATF2; BCL2; BCL2L1; BTC; BTK; BTRC; C8A; C8G; CALM2; CAMK2A; CAMK2B; CAMK2D; CAMK2G; CAMK4; CAPZA1; CAPZA2; CARD11; CARD9; CASP1; CASP9; CBL; CD200R1; CD207; CD274; CD28; CD300E; CD40LG; CD44; CD86; CD8A; CD…	ABI1|IDBG-63979|ENSG00000136754|10006|; ABI2|IDBG-79064|ENSG00000138443|10152|; ACTR1A|IDBG-88047|ENSG00000138107|10121|; ACTR3|IDBG-67369|ENSG00000115091|10096|; ADAM17|IDBG-27788|ENSG00000151694|6868|; ADCY2|IDBG-11792|ENSG00000078295|108|; ADCY5|IDBG-52972|ENSG00000173175|111|; ADCY6|IDBG-30292|ENSG00000174233|112|; ADCY9|IDBG-12514|ENSG00000162104|115|; AKT2|IDBG-51270|ENSG00000105221|208|; A…
ANKDD1B	ENSG00000189045			GPCR downstream signaling	18003	REACTOME	9606	7	923	0.8258583576670194	0.830745093511203	ADCY2; ADCY5; ADCY6; ADCY9; ADCYAP1R1; ADM2; ADRA1A; ADRB1; AGT; AGTR2; AKT2; AKT3; APLNR; ARHGEF11; ARHGEF12; ARHGEF17; ARHGEF18; ARHGEF2; ARHGEF4; ARHGEF6; ARHGEF9; AVPR1A; AVPR2; BDKRB2; C3AR1; C5AR1; CALCRL; CASR; CCL28; CDC42; CHRM1; CHRM2; CHRM3; CHRM5; CSF2RB; CXCR3; CXCR6; CXCR7; CYSLTR1; CYSLTR2; DAGLA; DGKA; DGKE; DGKG; DGKH; DGKI; EDN1; EDNRA; F2RL2; FGD1; FGD3; FGD4; FSHR; GAB2; GABBR…	ADCY2|IDBG-11792|ENSG00000078295|108|; ADCY5|IDBG-52972|ENSG00000173175|111|; ADCY6|IDBG-30292|ENSG00000174233|112|; ADCY9|IDBG-12514|ENSG00000162104|115|; ADCYAP1R1|IDBG-11429|ENSG00000078549|117|; ADM2|IDBG-13523|ENSG00000128165|79924|; ADRA1A|IDBG-13362|ENSG00000120907|148|; ADRB1|IDBG-90231|ENSG00000043591|153|; AGT|IDBG-107363|ENSG00000135744|183|; AGTR2|IDBG-83075|ENSG00000180772|186|; AKT2…
GABARAPL2	ENSG00000034713			Signaling by GPCR	17449	REACTOME	9606	8	1035	0.8236221001196233	0.8334271251210474	ADCY2; ADCY5; ADCY6; ADCY9; ADCYAP1R1; ADM2; ADRA1A; ADRB1; AGT; AGTR2; AKT2; AKT3; APLNR; ARHGEF11; ARHGEF12; ARHGEF17; ARHGEF18; ARHGEF2; ARHGEF4; ARHGEF6; ARHGEF9; AVPR1A; AVPR2; BDKRB2; C3AR1; C5AR1; CALCRL; CALM2; CAMK4; CASR; CCBP2; CCL11; CCL22; CCL28; CCRL2; CDC42; CHRM1; CHRM2; CHRM3; CHRM5; CREB1; CSF2RB; CX3CL1; CX3CR1; CXCR3; CXCR6; CXCR7; CYSLTR1; CYSLTR2; DAGLA; DGKA; DGKE; DGKG; DG…	ADCY2|IDBG-11792|ENSG00000078295|108|; ADCY5|IDBG-52972|ENSG00000173175|111|; ADCY6|IDBG-30292|ENSG00000174233|112|; ADCY9|IDBG-12514|ENSG00000162104|115|; ADCYAP1R1|IDBG-11429|ENSG00000078549|117|; ADM2|IDBG-13523|ENSG00000128165|79924|; ADRA1A|IDBG-13362|ENSG00000120907|148|; ADRB1|IDBG-90231|ENSG00000043591|153|; AGT|IDBG-107363|ENSG00000135744|183|; AGTR2|IDBG-83075|ENSG00000180772|186|; AKT2…
PRB3	ENSG00000197870			Adaptive Immune System	18371	REACTOME	9606	4	604	0.8605069027662171	0.8605069027662171	ACTR1A; AKT2; AKT3; AP1B1; AP1G1; AP1M1; AP1S3; AP2A2; AP2B1; AP2M1; ARIH2; ASB15; ASB16; ASB4; ASB6; BTC; BTK; BTRC; CALM2; CARD11; CASP9; CBL; CD200R1; CD207; CD274; CD28; CD40LG; CD86; CD8A; CD96; CDC27; CDC42; CDH1; CDKN1A; CHUK; CREB1; CTSE; CTSO; CUL2; CUL3; CUL5; DCTN3; DCTN5; DNM1; DNM3; DYNC1I1; DYNC1LI2; DYNLL1; EGFR; EIF2C1; EIF2C2; EIF2C3; EIF2C4; ENAH; ERAP2; ERBB2; EREG; FBXO3; FBXO…	ACTR1A|IDBG-88047|ENSG00000138107|10121|; AKT2|IDBG-51270|ENSG00000105221|208|; AKT3|IDBG-107751|ENSG00000117020|10000|; AP1B1|IDBG-3567|ENSG00000100280|162|; AP1G1|IDBG-41180|ENSG00000166747|164|; AP1M1|IDBG-35433|ENSG00000072958|8907|; AP1S3|IDBG-82268|ENSG00000152056|130340|; AP2A2|IDBG-18640|ENSG00000183020|161|; AP2B1|IDBG-41836|ENSG00000006125|163|; AP2M1|IDBG-67524|ENSG00000161203|1173|; A…
DEFB132	ENSG00000186458
CCDC25	ENSG00000147419
GINS4	ENSG00000147536
TSN	ENSG00000211460
SNURF	ENSG00000273173
SNURF	ENSG00000214265
SLAIN1	ENSG00000139737
PABPC1L	ENSG00000101104
LDOC1	ENSG00000182195
ZKSCAN8	ENSG00000198315
SH2D4B	ENSG00000178217
RSPO4	ENSG00000101282
FOS	ENSG00000170345
PCGF2	ENSG00000277258
SLC1A2	ENSG00000110436
HMOX1	ENSG00000100292
LCE2D	ENSG00000187223
KRBOX4	ENSG00000147121
C16ORF45	ENSG00000166780
KRTAP21-2	ENSG00000187026
KHDRBS3	ENSG00000131773
ANKRA2	ENSG00000164331
ACADS	ENSG00000122971
SARS	ENSG00000031698
CDK6	ENSG00000105810
PIGQ	ENSG00000007541
PURA	ENSG00000185129
TMEM38B	ENSG00000095209
CD83	ENSG00000112149
HOXC12	ENSG00000123407
ADRB1	ENSG00000043591
CAPN11	ENSG00000137225
C3ORF33	ENSG00000174928
IGF2R	ENSG00000197081
C3ORF30	ENSG00000163424
PPM1N	ENSG00000213889
KRTAP1-3	ENSG00000221880
COMMD7	ENSG00000149600
TM4SF5	ENSG00000142484
FKBP9	ENSG00000122642
CABP2	ENSG00000167791
HYLS1	ENSG00000198331
CRLF3	ENSG00000176390
CTF1	ENSG00000150281
CD247	ENSG00000198821
VIM	ENSG00000026025
C1R	ENSG00000159403
DEC1	ENSG00000173077
GSG1L	ENSG00000169181
TMEM159	ENSG00000011638
ISM1	ENSG00000101230
SHISA6	ENSG00000188803
SHISA7	ENSG00000187902
C5ORF46	ENSG00000178776
SLC39A9	ENSG00000029364
UGT2A1	ENSG00000173610
DKKL1	ENSG00000104901
GAPDH	ENSG00000111640
SAMD13	ENSG00000203943
ALYREF	ENSG00000183684
ARMC10	ENSG00000170632
RGS18	ENSG00000150681
TSPAN18	ENSG00000157570
SLC10A3	ENSG00000126903
ZBED3	ENSG00000132846
TBL1X	ENSG00000101849
IQCF3	ENSG00000229972
SMPD3	ENSG00000103056
SNTA1	ENSG00000101400

## Sheet: ST12_mir_upregulated
Gene name	Ensembl ID			Pathway Name	Pathway Id	Source Name	Organism	Pathway uploaded gene count	Genes in InnateDB for this entity	Pathway p-value	Pathway p-value (corrected)	Gene Symbols	Genes (Symbol|IDBG-ID|Ensembl|Entrez|Fold Change|P-Value)
PDP2	ENSG00000172840			Activation of G protein gated Potassium channels	13351	REACTOME	9606	5	25	2.3651980259462482E-4	0.048723079334492714	GNB3; GNG10; GNG2; GNG5; KCNJ6;	GNB3|IDBG-15164|ENSG00000111664|2784|; GNG10|IDBG-407790|ENSG00000242616|2790|; GNG2|IDBG-6595|ENSG00000186469|54331|; GNG5|IDBG-99973|ENSG00000174021|2787|; KCNJ6|IDBG-3209|ENSG00000157542|3763|;
ASCC1	ENSG00000138303			G protein gated Potassium channels	17648	REACTOME	9606	5	25	2.3651980259462482E-4	0.048723079334492714	GNB3; GNG10; GNG2; GNG5; KCNJ6;	GNB3|IDBG-15164|ENSG00000111664|2784|; GNG10|IDBG-407790|ENSG00000242616|2790|; GNG2|IDBG-6595|ENSG00000186469|54331|; GNG5|IDBG-99973|ENSG00000174021|2787|; KCNJ6|IDBG-3209|ENSG00000157542|3763|;
FSTL3	ENSG00000070404			Inhibition of voltage gated Ca2+ channels via Gbeta/gamma subunits	13344	REACTOME	9606	5	25	2.3651980259462482E-4	0.048723079334492714	GNB3; GNG10; GNG2; GNG5; KCNJ6;	GNB3|IDBG-15164|ENSG00000111664|2784|; GNG10|IDBG-407790|ENSG00000242616|2790|; GNG2|IDBG-6595|ENSG00000186469|54331|; GNG5|IDBG-99973|ENSG00000174021|2787|; KCNJ6|IDBG-3209|ENSG00000157542|3763|;
CCDC146	ENSG00000135205			Post-translational protein modification	17038	REACTOME	9606	16	262	4.000346146606085E-4	0.06180534796506401	ADAMTS3; B3GNT5; CTSA; DOLPP1; EIF5A2; FUT8; GALNT4; GALNT9; GALNTL4; MGAT3; MUC15; PGAP1; SEC31A; SUMF1; THSD4; UBE2I;	ADAMTS3|IDBG-23189|ENSG00000156140|9508|; B3GNT5|IDBG-66966|ENSG00000176597|84002|; CTSA|IDBG-78417|ENSG00000064601|5476|; DOLPP1|IDBG-88961|ENSG00000167130|57171|; EIF5A2|IDBG-64663|ENSG00000163577|56648|; FUT8|IDBG-9620|ENSG00000033170|2530|; GALNT4|IDBG-545254|ENSG00000257594|100528030,8693|; GALNT9|IDBG-65443|ENSG00000182870|50614|; GALNTL4|IDBG-32067|ENSG00000110328|374378|; MGAT3|IDBG-8348|…
MYLIP	ENSG00000007944			Activation of GABAB receptors	17880	REACTOME	9606	5	39	0.001967510034120037	0.06755117783812128	GNB3; GNG10; GNG2; GNG5; KCNJ6;	GNB3|IDBG-15164|ENSG00000111664|2784|; GNG10|IDBG-407790|ENSG00000242616|2790|; GNG2|IDBG-6595|ENSG00000186469|54331|; GNG5|IDBG-99973|ENSG00000174021|2787|; KCNJ6|IDBG-3209|ENSG00000157542|3763|;
SLC52A2	ENSG00000185803			GABA B receptor activation	13345	REACTOME	9606	5	39	0.001967510034120037	0.06755117783812128	GNB3; GNG10; GNG2; GNG5; KCNJ6;	GNB3|IDBG-15164|ENSG00000111664|2784|; GNG10|IDBG-407790|ENSG00000242616|2790|; GNG2|IDBG-6595|ENSG00000186469|54331|; GNG5|IDBG-99973|ENSG00000174021|2787|; KCNJ6|IDBG-3209|ENSG00000157542|3763|;
FAM210A	ENSG00000177150			ADP signalling through P2Y purinoceptor 1	13119	REACTOME	9606	4	24	0.002100120870159684	0.06830919461887815	GNB3; GNG10; GNG2; GNG5;	GNB3|IDBG-15164|ENSG00000111664|2784|; GNG10|IDBG-407790|ENSG00000242616|2790|; GNG2|IDBG-6595|ENSG00000186469|54331|; GNG5|IDBG-99973|ENSG00000174021|2787|;
TVP23B	ENSG00000171928			Regulation of bad phosphorylation	4146	PID BIOCARTA	9606	4	23	0.0017822404834785335	0.06883903867435835	BCL2L1; KIT; PRKAR2A; YWHAH;	BCL2L1|IDBG-63673|ENSG00000171552|598|; KIT|IDBG-18980|ENSG00000157404|3815|; PRKAR2A|IDBG-33721|ENSG00000114302|5576|; YWHAH|IDBG-4947|ENSG00000128245|7533|;
SYP	ENSG00000102003			Thromboxane signalling through TP receptor	13120	REACTOME	9606	4	23	0.0017822404834785335	0.06883903867435835	GNB3; GNG10; GNG2; GNG5;	GNB3|IDBG-15164|ENSG00000111664|2784|; GNG10|IDBG-407790|ENSG00000242616|2790|; GNG2|IDBG-6595|ENSG00000186469|54331|; GNG5|IDBG-99973|ENSG00000174021|2787|;
FAM150A	ENSG00000196711			Potassium Channels	18590	REACTOME	9606	8	100	0.0022429502599482713	0.06930716303240159	GNB3; GNG10; GNG2; GNG5; KCNAB2; KCNC1; KCNC3; KCNJ6;	GNB3|IDBG-15164|ENSG00000111664|2784|; GNG10|IDBG-407790|ENSG00000242616|2790|; GNG2|IDBG-6595|ENSG00000186469|54331|; GNG5|IDBG-99973|ENSG00000174021|2787|; KCNAB2|IDBG-87190|ENSG00000069424|8514|; KCNC1|IDBG-34306|ENSG00000129159|3746|; KCNC3|IDBG-64255|ENSG00000131398|3748|; KCNJ6|IDBG-3209|ENSG00000157542|3763|;
NAA11	ENSG00000156269			GABA receptor activation	17604	REACTOME	9606	6	54	0.001505986969056114	0.07159230360589834	GABRA1; GNB3; GNG10; GNG2; GNG5; KCNJ6;	GABRA1|IDBG-56393|ENSG00000022355|2554|; GNB3|IDBG-15164|ENSG00000111664|2784|; GNG10|IDBG-407790|ENSG00000242616|2790|; GNG2|IDBG-6595|ENSG00000186469|54331|; GNG5|IDBG-99973|ENSG00000174021|2787|; KCNJ6|IDBG-3209|ENSG00000157542|3763|;
FAP	ENSG00000078098			Overview of telomerase protein component gene htert transcriptional regulation	3983	PID BIOCARTA	9606	3	10	0.0013204473624817996	0.07418513363761382	ESR1; MAX; MXD1;	ESR1|IDBG-97997|ENSG00000091831|2099|; MAX|IDBG-9524|ENSG00000125952|4149|; MXD1|IDBG-55075|ENSG00000059728|4084|;
GNG2	ENSG00000186469			Yaci and bcma stimulation of b cell immune responses	4151	PID BIOCARTA	9606	3	10	0.0013204473624817996	0.07418513363761382	TNFSF13; TRAF5; TRAF6;	TNFSF13|IDBG-25388|ENSG00000161955|8741|; TRAF5|IDBG-106494|ENSG00000082512|7188|; TRAF6|IDBG-40102|ENSG00000175104|7189|;
TMEM14B	ENSG00000137210			G alpha (12/13) signalling events	13223	REACTOME	9606	7	75	0.0017397390348738264	0.07679705168228748	ARHGEF7; ECT2; GNB3; GNG10; GNG2; GNG5; VAV3;	ARHGEF7|IDBG-51160|ENSG00000102606|8874|; ECT2|IDBG-65239|ENSG00000114346|1894|; GNB3|IDBG-15164|ENSG00000111664|2784|; GNG10|IDBG-407790|ENSG00000242616|2790|; GNG2|IDBG-6595|ENSG00000186469|54331|; GNG5|IDBG-99973|ENSG00000174021|2787|; VAV3|IDBG-100649|ENSG00000134215|10451|;
TMEM14C	ENSG00000111843			ADP signalling through P2Y purinoceptor 12	13118	REACTOME	9606	4	22	0.0014993444455165521	0.07721623894410244	GNB3; GNG10; GNG2; GNG5;	GNB3|IDBG-15164|ENSG00000111664|2784|; GNG10|IDBG-407790|ENSG00000242616|2790|; GNG2|IDBG-6595|ENSG00000186469|54331|; GNG5|IDBG-99973|ENSG00000174021|2787|;
GNG5	ENSG00000174021			G beta:gamma signalling through PLC beta	13222	REACTOME	9606	4	20	0.0010299536971515788	0.07956392310495947	GNB3; GNG10; GNG2; GNG5;	GNB3|IDBG-15164|ENSG00000111664|2784|; GNG10|IDBG-407790|ENSG00000242616|2790|; GNG2|IDBG-6595|ENSG00000186469|54331|; GNG5|IDBG-99973|ENSG00000174021|2787|;
LRRC3	ENSG00000160233			Glucagon signaling in metabolic regulation	13556	REACTOME	9606	5	33	9.081472427413709E-4	0.0801764280020239	GNB3; GNG10; GNG2; GNG5; PRKAR2A;	GNB3|IDBG-15164|ENSG00000111664|2784|; GNG10|IDBG-407790|ENSG00000242616|2790|; GNG2|IDBG-6595|ENSG00000186469|54331|; GNG5|IDBG-99973|ENSG00000174021|2787|; PRKAR2A|IDBG-33721|ENSG00000114302|5576|;
PCBD2	ENSG00000132570			Glucagon-like Peptide-1 (GLP1) regulates insulin secretion	13552	REACTOME	9606	5	42	0.0027475268006738273	0.08085578870554405	GNB3; GNG10; GNG2; GNG5; PRKAR2A;	GNB3|IDBG-15164|ENSG00000111664|2784|; GNG10|IDBG-407790|ENSG00000242616|2790|; GNG2|IDBG-6595|ENSG00000186469|54331|; GNG5|IDBG-99973|ENSG00000174021|2787|; PRKAR2A|IDBG-33721|ENSG00000114302|5576|;
HMG20A	ENSG00000140382			Inwardly rectifying K+ channels	18309	REACTOME	9606	5	31	6.751832038353565E-4	0.08345264399405006	GNB3; GNG10; GNG2; GNG5; KCNJ6;	GNB3|IDBG-15164|ENSG00000111664|2784|; GNG10|IDBG-407790|ENSG00000242616|2790|; GNG2|IDBG-6595|ENSG00000186469|54331|; GNG5|IDBG-99973|ENSG00000174021|2787|; KCNJ6|IDBG-3209|ENSG00000157542|3763|;
GATS	ENSG00000239521			Vasopressin regulates renal water homeostasis via Aquaporins	13140	REACTOME	9606	5	43	0.0030512006629043074	0.08571100043976645	GNB3; GNG10; GNG2; GNG5; PRKAR2A;	GNB3|IDBG-15164|ENSG00000111664|2784|; GNG10|IDBG-407790|ENSG00000242616|2790|; GNG2|IDBG-6595|ENSG00000186469|54331|; GNG5|IDBG-99973|ENSG00000174021|2787|; PRKAR2A|IDBG-33721|ENSG00000114302|5576|;
TMEM133	ENSG00000170647			Presynaptic function of Kainate receptors	13349	REACTOME	9606	4	21	0.0012492997195668284	0.08578524741025556	GNB3; GNG10; GNG2; GNG5;	GNB3|IDBG-15164|ENSG00000111664|2784|; GNG10|IDBG-407790|ENSG00000242616|2790|; GNG2|IDBG-6595|ENSG00000186469|54331|; GNG5|IDBG-99973|ENSG00000174021|2787|;
FOXG1	ENSG00000176165			Prostacyclin signalling through prostacyclin receptor	13104	REACTOME	9606	4	19	8.391413452780677E-4	0.08643155856364097	GNB3; GNG10; GNG2; GNG5;	GNB3|IDBG-15164|ENSG00000111664|2784|; GNG10|IDBG-407790|ENSG00000242616|2790|; GNG2|IDBG-6595|ENSG00000186469|54331|; GNG5|IDBG-99973|ENSG00000174021|2787|;
ZGLP1	ENSG00000220201			Adrenaline,noradrenaline inhibits insulin secretion	13553	REACTOME	9606	4	28	0.003763108921441181	0.09690005472711041	GNB3; GNG10; GNG2; GNG5;	GNB3|IDBG-15164|ENSG00000111664|2784|; GNG10|IDBG-407790|ENSG00000242616|2790|; GNG2|IDBG-6595|ENSG00000186469|54331|; GNG5|IDBG-99973|ENSG00000174021|2787|;
SLC9C1	ENSG00000172139			G-protein activation	13258	REACTOME	9606	4	28	0.003763108921441181	0.09690005472711041	GNB3; GNG10; GNG2; GNG5;	GNB3|IDBG-15164|ENSG00000111664|2784|; GNG10|IDBG-407790|ENSG00000242616|2790|; GNG2|IDBG-6595|ENSG00000186469|54331|; GNG5|IDBG-99973|ENSG00000174021|2787|;
ADAMTS3	ENSG00000156140			Antigen processing: Ubiquitination & Proteasome degradation	12981	REACTOME	9606	12	212	0.003933689271764305	0.09724079879801362	ANAPC11; FBXW7; KLHL20; NEDD4; PSMA4; PSMB6; RNF182; RNF34; RNF6; SOCS1; TRIM9; UBE2W;	ANAPC11|IDBG-72756|ENSG00000141552|51529|; FBXW7|IDBG-41233|ENSG00000109670|55294|; KLHL20|IDBG-104885|ENSG00000076321|27252|; NEDD4|IDBG-13236|ENSG00000069869|4734|; PSMA4|IDBG-24777|ENSG00000041357|5685|; PSMB6|IDBG-19703|ENSG00000142507|5694|; RNF182|IDBG-62694|ENSG00000180537|221687|; RNF34|IDBG-61735|ENSG00000170633|80196|; RNF6|IDBG-17430|ENSG00000127870|6049|; SOCS1|IDBG-14621|ENSG00000185…
ZNHIT6	ENSG00000117174			Small cell lung cancer	527	KEGG	9606	7	88	0.0043175821540679315	0.10262560658515314	BCL2L1; CCNE2; CDKN1B; MAX; RARB; TRAF5; TRAF6;	BCL2L1|IDBG-63673|ENSG00000171552|598|; CCNE2|IDBG-29174|ENSG00000175305|9134|; CDKN1B|IDBG-20317|ENSG00000111276|1027|; MAX|IDBG-9524|ENSG00000125952|4149|; RARB|IDBG-22486|ENSG00000077092|5915|; TRAF5|IDBG-106494|ENSG00000082512|7188|; TRAF6|IDBG-40102|ENSG00000175104|7189|;
SCN1B	ENSG00000105711			Mucin type O-Glycan biosynthesis	508	KEGG	9606	4	31	0.005477119746646683	0.10918903236863386	GALNT4; GALNT9; GALNTL4; POC1B-GALNT4;	GALNT4|IDBG-545254|ENSG00000257594|100528030,8693|; GALNT9|IDBG-65443|ENSG00000182870|50614|; GALNTL4|IDBG-32067|ENSG00000110328|374378|; POC1B-GALNT4|IDBG-545252|ENSG00000259075|100528030|;
ERBB4	ENSG00000178568			Signal amplification	19554	REACTOME	9606	4	31	0.005477119746646683	0.10918903236863386	GNB3; GNG10; GNG2; GNG5;	GNB3|IDBG-15164|ENSG00000111664|2784|; GNG10|IDBG-407790|ENSG00000242616|2790|; GNG2|IDBG-6595|ENSG00000186469|54331|; GNG5|IDBG-99973|ENSG00000174021|2787|;
HSD17B14	ENSG00000087076			Thrombin signalling through proteinase activated receptors (PARs)	13128	REACTOME	9606	4	31	0.005477119746646683	0.10918903236863386	GNB3; GNG10; GNG2; GNG5;	GNB3|IDBG-15164|ENSG00000111664|2784|; GNG10|IDBG-407790|ENSG00000242616|2790|; GNG2|IDBG-6595|ENSG00000186469|54331|; GNG5|IDBG-99973|ENSG00000174021|2787|;
PRRC2A	ENSG00000204469			Glucagon-type ligand receptors	13251	REACTOME	9606	4	30	0.004857515031478548	0.1111831218316201	GNB3; GNG10; GNG2; GNG5;	GNB3|IDBG-15164|ENSG00000111664|2784|; GNG10|IDBG-407790|ENSG00000242616|2790|; GNG2|IDBG-6595|ENSG00000186469|54331|; GNG5|IDBG-99973|ENSG00000174021|2787|;
BCL2L1	ENSG00000171552			PLK3 signaling events	14991	PID NCI	9606	2	5	0.005142808354174897	0.11350912724571738	CDC25C; CHEK2;	CDC25C|IDBG-46926|ENSG00000158402|995|; CHEK2|IDBG-3314|ENSG00000183765|11200|;
MYBL1	ENSG00000185697			Activation of Kainate Receptors upon glutamate binding	18335	REACTOME	9606	4	32	0.006147388418142075	0.11512381946702431	GNB3; GNG10; GNG2; GNG5;	GNB3|IDBG-15164|ENSG00000111664|2784|; GNG10|IDBG-407790|ENSG00000242616|2790|; GNG2|IDBG-6595|ENSG00000186469|54331|; GNG5|IDBG-99973|ENSG00000174021|2787|;
FAM19A3	ENSG00000184599			Aquaporin-mediated transport	19789	REACTOME	9606	5	51	0.006409760461604486	0.11650682250798741	GNB3; GNG10; GNG2; GNG5; PRKAR2A;	GNB3|IDBG-15164|ENSG00000111664|2784|; GNG10|IDBG-407790|ENSG00000242616|2790|; GNG2|IDBG-6595|ENSG00000186469|54331|; GNG5|IDBG-99973|ENSG00000174021|2787|; PRKAR2A|IDBG-33721|ENSG00000114302|5576|;
PDSS2	ENSG00000164494			beta-catenin independent WNT signaling	17081	REACTOME	9606	9	143	0.006119276363297231	0.11817852476617777	AP2S1; GNB3; GNG10; GNG2; GNG5; PFN1; PSMA4; PSMB6; TNRC6A;	AP2S1|IDBG-59076|ENSG00000042753|1175|; GNB3|IDBG-15164|ENSG00000111664|2784|; GNG10|IDBG-407790|ENSG00000242616|2790|; GNG2|IDBG-6595|ENSG00000186469|54331|; GNG5|IDBG-99973|ENSG00000174021|2787|; PFN1|IDBG-20332|ENSG00000108518|5216|; PSMA4|IDBG-24777|ENSG00000041357|5685|; PSMB6|IDBG-19703|ENSG00000142507|5694|; TNRC6A|IDBG-21227|ENSG00000090905|102724266,27327|;
SH3BP5L	ENSG00000175137			O-linked glycosylation	18011	REACTOME	9606	7	96	0.006938643510717957	0.11911338026732493	ADAMTS3; B3GNT5; GALNT4; GALNT9; GALNTL4; MUC15; THSD4;	ADAMTS3|IDBG-23189|ENSG00000156140|9508|; B3GNT5|IDBG-66966|ENSG00000176597|84002|; GALNT4|IDBG-545254|ENSG00000257594|100528030,8693|; GALNT9|IDBG-65443|ENSG00000182870|50614|; GALNTL4|IDBG-32067|ENSG00000110328|374378|; MUC15|IDBG-36394|ENSG00000169550|143662|; THSD4|IDBG-19850|ENSG00000187720|79875|;
PFN1	ENSG00000108518			Class I MHC mediated antigen processing & presentation	19282	REACTOME	9606	13	256	0.006793245397498237	0.1199493044472546	ANAPC11; FBXW7; KLHL20; NEDD4; PSMA4; PSMB6; RNF182; RNF34; RNF6; SEC31A; SOCS1; TRIM9; UBE2W;	ANAPC11|IDBG-72756|ENSG00000141552|51529|; FBXW7|IDBG-41233|ENSG00000109670|55294|; KLHL20|IDBG-104885|ENSG00000076321|27252|; NEDD4|IDBG-13236|ENSG00000069869|4734|; PSMA4|IDBG-24777|ENSG00000041357|5685|; PSMB6|IDBG-19703|ENSG00000142507|5694|; RNF182|IDBG-62694|ENSG00000180537|221687|; RNF34|IDBG-61735|ENSG00000170633|80196|; RNF6|IDBG-17430|ENSG00000127870|6049|; SEC31A|IDBG-27208|ENSG0000013…
KBTBD4	ENSG00000123444			Signaling events mediated by HDAC Class II	15366	PID NCI	9606	4	34	0.007646739127769957	0.12772121029626576	ANKRA2; ESR1; GNG2; UBE2I;	ANKRA2|IDBG-28108|ENSG00000164331|57763|; ESR1|IDBG-97997|ENSG00000091831|2099|; GNG2|IDBG-6595|ENSG00000186469|54331|; UBE2I|IDBG-8784|ENSG00000103275|7329|;
GORASP1	ENSG00000114745			Toll-like receptor pathway	3951	PID BIOCARTA	9606	4	35	0.008479070133230246	0.13789645637727085	FOS; PGLYRP1; TLR9; TRAF6;	FOS|IDBG-12957|ENSG00000170345|2353|; PGLYRP1|IDBG-58413|ENSG00000008438|8993|; TLR9|IDBG-407857|ENSG00000239732|54106|; TRAF6|IDBG-40102|ENSG00000175104|7189|;
LYL1	ENSG00000104903			Cell cycle	473	KEGG	9606	8	126	0.00907163077216687	0.14015669542997813	ANAPC11; CCNE2; CDC25C; CDKN1B; CDKN2D; CHEK2; TFDP1; YWHAH;	ANAPC11|IDBG-72756|ENSG00000141552|51529|; CCNE2|IDBG-29174|ENSG00000175305|9134|; CDC25C|IDBG-46926|ENSG00000158402|995|; CDKN1B|IDBG-20317|ENSG00000111276|1027|; CDKN2D|IDBG-27803|ENSG00000129355|1032|; CHEK2|IDBG-3314|ENSG00000183765|11200|; TFDP1|IDBG-53460|ENSG00000198176|7027|; YWHAH|IDBG-4947|ENSG00000128245|7533|;
IQSEC2	ENSG00000124313			Regulation of insulin secretion	13554	REACTOME	9606	6	77	0.0088960722094478	0.14096852885740363	GNB3; GNG10; GNG2; GNG5; PRKAR2A; VAMP2;	GNB3|IDBG-15164|ENSG00000111664|2784|; GNG10|IDBG-407790|ENSG00000242616|2790|; GNG2|IDBG-6595|ENSG00000186469|54331|; GNG5|IDBG-99973|ENSG00000174021|2787|; PRKAR2A|IDBG-33721|ENSG00000114302|5576|; VAMP2|IDBG-281536|ENSG00000220205|6844|;
BRI3BP	ENSG00000184992			Tsp-1 induced apoptosis in microvascular endothelial cell	3984	PID BIOCARTA	9606	2	7	0.010472575494515128	0.1578549184295207	FOS; GZMA;	FOS|IDBG-12957|ENSG00000170345|2353|; GZMA|IDBG-20850|ENSG00000145649|3001|;
NTF3	ENSG00000185652			O-linked glycosylation of mucins	13368	REACTOME	9606	5	58	0.010972986022316283	0.1614596514712253	B3GNT5; GALNT4; GALNT9; GALNTL4; MUC15;	B3GNT5|IDBG-66966|ENSG00000176597|84002|; GALNT4|IDBG-545254|ENSG00000257594|100528030,8693|; GALNT9|IDBG-65443|ENSG00000182870|50614|; GALNTL4|IDBG-32067|ENSG00000110328|374378|; MUC15|IDBG-36394|ENSG00000169550|143662|;
PAIP2	ENSG00000120727			Cyclin D associated events in G1	12969	REACTOME	9606	4	39	0.012394152691689113	0.17408150826054253	CDKN1B; CDKN2D; PPP2R2A; TFDP1;	CDKN1B|IDBG-20317|ENSG00000111276|1027|; CDKN2D|IDBG-27803|ENSG00000129355|1032|; PPP2R2A|IDBG-281526|ENSG00000221914|5520|; TFDP1|IDBG-53460|ENSG00000198176|7027|;
LY6G5B	ENSG00000263020			G1 Phase	16720	REACTOME	9606	4	39	0.012394152691689113	0.17408150826054253	CDKN1B; CDKN2D; PPP2R2A; TFDP1;	CDKN1B|IDBG-20317|ENSG00000111276|1027|; CDKN2D|IDBG-27803|ENSG00000129355|1032|; PPP2R2A|IDBG-281526|ENSG00000221914|5520|; TFDP1|IDBG-53460|ENSG00000198176|7027|;
LY6G5B	ENSG00000240053			Mitotic G1-G1/S phases	17361	REACTOME	9606	8	136	0.01397485091430372	0.1799262055216604	CCNE2; CDKN1B; CDKN2D; MAX; PPP2R2A; PSMA4; PSMB6; TFDP1;	CCNE2|IDBG-29174|ENSG00000175305|9134|; CDKN1B|IDBG-20317|ENSG00000111276|1027|; CDKN2D|IDBG-27803|ENSG00000129355|1032|; MAX|IDBG-9524|ENSG00000125952|4149|; PPP2R2A|IDBG-281526|ENSG00000221914|5520|; PSMA4|IDBG-24777|ENSG00000041357|5685|; PSMB6|IDBG-19703|ENSG00000142507|5694|; TFDP1|IDBG-53460|ENSG00000198176|7027|;
ROGDI	ENSG00000067836			Cell cycle: g2/m checkpoint	3977	PID BIOCARTA	9606	3	22	0.01379828169763123	0.18143272530076807	CDKN2D; CHEK2; YWHAH;	CDKN2D|IDBG-27803|ENSG00000129355|1032|; CHEK2|IDBG-3314|ENSG00000183765|11200|; YWHAH|IDBG-4947|ENSG00000128245|7533|;
CAMK2N1	ENSG00000162545			Pentose phosphate cycle	16253	INOH	9606	3	22	0.01379828169763123	0.18143272530076807	ALDOA; G6PD; PGM1;	ALDOA|IDBG-25500|ENSG00000149925|226|; G6PD|IDBG-91750|ENSG00000160211|2539|; PGM1|IDBG-99412|ENSG00000079739|5236|;
SYNGR3	ENSG00000127561			Metabolism of proteins	18366	REACTOME	9606	25	678	0.01452274088204972	0.18316436459401483	ACO2; ADAMTS3; B3GNT5; CTSA; DOLPP1; EIF5A2; FBXW7; FKBP14; FUT8; GALNT4; GALNT9; GALNTL4; GNB3; IGFBP5; MGAT3; MUC15; PGAP1; SEC31A; SRP14; SSR2; SUMF1; THSD4; TIMM17B; UBE2I; VAMP2;	ACO2|IDBG-9203|ENSG00000100412|50|; ADAMTS3|IDBG-23189|ENSG00000156140|9508|; B3GNT5|IDBG-66966|ENSG00000176597|84002|; CTSA|IDBG-78417|ENSG00000064601|5476|; DOLPP1|IDBG-88961|ENSG00000167130|57171|; EIF5A2|IDBG-64663|ENSG00000163577|56648|; FBXW7|IDBG-41233|ENSG00000109670|55294|; FKBP14|IDBG-10945|ENSG00000106080|55033|; FUT8|IDBG-9620|ENSG00000033170|2530|; GALNT4|IDBG-545254|ENSG00000257594|…
KCNJ6	ENSG00000157542			Ca2+ pathway	16886	REACTOME	9606	5	61	0.013473888568504825	0.18504140300746624	GNB3; GNG10; GNG2; GNG5; TNRC6A;	GNB3|IDBG-15164|ENSG00000111664|2784|; GNG10|IDBG-407790|ENSG00000242616|2790|; GNG2|IDBG-6595|ENSG00000186469|54331|; GNG5|IDBG-99973|ENSG00000174021|2787|; TNRC6A|IDBG-21227|ENSG00000090905|102724266,27327|;
SRSF7	ENSG00000115875			Cyclins and cell cycle regulation	4145	PID BIOCARTA	9606	3	23	0.015600687879773941	0.1928245021940059	CDKN1B; CDKN2D; TFDP1;	CDKN1B|IDBG-20317|ENSG00000111276|1027|; CDKN2D|IDBG-27803|ENSG00000129355|1032|; TFDP1|IDBG-53460|ENSG00000198176|7027|;
ARF4	ENSG00000168374			Induction of apoptosis through dr3 and dr4/5 death receptors	4039	PID BIOCARTA	9606	3	24	0.0175293403099526	0.19344879127769118	ACTA1; TNFSF12; TNFSF13;	ACTA1|IDBG-107311|ENSG00000143632|58|; TNFSF12|IDBG-408330|ENSG00000239697|8742|; TNFSF13|IDBG-25388|ENSG00000161955|8741|;
H3F3A	ENSG00000163041			Btg family proteins and cell cycle regulation	4136	PID BIOCARTA	9606	2	9	0.017410935727122403	0.19563560507930264	BTG2; HOXB9;	BTG2|IDBG-105945|ENSG00000159388|7832|; HOXB9|IDBG-56983|ENSG00000170689|3219|;
MAB21L1	ENSG00000180660			Cyclin e destruction pathway	4008	PID BIOCARTA	9606	2	9	0.017410935727122403	0.19563560507930264	FBXW7; TFDP1;	FBXW7|IDBG-41233|ENSG00000109670|55294|; TFDP1|IDBG-53460|ENSG00000198176|7027|;
CYP8B1	ENSG00000180432			Ras signaling in the CD4+ TCR pathway	15415	PID NCI	9606	2	9	0.017410935727122403	0.19563560507930264	FOS; PTPN7;	FOS|IDBG-12957|ENSG00000170345|2353|; PTPN7|IDBG-105825|ENSG00000143851|5778|;
ZNF385A	ENSG00000161642			Cyclin A:Cdk2-associated events at S phase entry	12955	REACTOME	9606	5	66	0.018448499489126084	0.20002057340841967	CCNE2; CDKN1B; MAX; PSMA4; PSMB6;	CCNE2|IDBG-29174|ENSG00000175305|9134|; CDKN1B|IDBG-20317|ENSG00000111276|1027|; MAX|IDBG-9524|ENSG00000125952|4149|; PSMA4|IDBG-24777|ENSG00000041357|5685|; PSMB6|IDBG-19703|ENSG00000142507|5694|;
FGF5	ENSG00000138675			Cyclin E associated events during G1/S transition	12965	REACTOME	9606	5	65	0.01736959638798825	0.20643097245724498	CCNE2; CDKN1B; MAX; PSMA4; PSMB6;	CCNE2|IDBG-29174|ENSG00000175305|9134|; CDKN1B|IDBG-20317|ENSG00000111276|1027|; MAX|IDBG-9524|ENSG00000125952|4149|; PSMA4|IDBG-24777|ENSG00000041357|5685|; PSMB6|IDBG-19703|ENSG00000142507|5694|;
LIMA1	ENSG00000050405			Regulation of Telomerase	15864	PID NCI	9606	5	65	0.01736959638798825	0.20643097245724498	CDKN1B; ESR1; FOS; MAX; MXD1;	CDKN1B|IDBG-20317|ENSG00000111276|1027|; ESR1|IDBG-97997|ENSG00000091831|2099|; FOS|IDBG-12957|ENSG00000170345|2353|; MAX|IDBG-9524|ENSG00000125952|4149|; MXD1|IDBG-55075|ENSG00000059728|4084|;
KCNAB2	ENSG00000069424			G alpha (z) signalling events	13225	REACTOME	9606	4	45	0.020162072854369533	0.21118916989831138	GNB3; GNG10; GNG2; GNG5;	GNB3|IDBG-15164|ENSG00000111664|2784|; GNG10|IDBG-407790|ENSG00000242616|2790|; GNG2|IDBG-6595|ENSG00000186469|54331|; GNG5|IDBG-99973|ENSG00000174021|2787|;
AP2S1	ENSG00000042753			Signaling by Wnt	17272	REACTOME	9606	13	294	0.019822500845777476	0.21121216418431862	AP2S1; ASH2L; GNB3; GNG10; GNG2; GNG5; H3F3A; PFN1; PSMA4; PSMB6; RNF146; RSPO4; TNRC6A;	AP2S1|IDBG-59076|ENSG00000042753|1175|; ASH2L|IDBG-17300|ENSG00000129691|102723969,9070|; GNB3|IDBG-15164|ENSG00000111664|2784|; GNG10|IDBG-407790|ENSG00000242616|2790|; GNG2|IDBG-6595|ENSG00000186469|54331|; GNG5|IDBG-99973|ENSG00000174021|2787|; H3F3A|IDBG-107003|ENSG00000163041|3020,3021|; PFN1|IDBG-20332|ENSG00000108518|5216|; PSMA4|IDBG-24777|ENSG00000041357|5685|; PSMB6|IDBG-19703|ENSG00000…
TRPV2	ENSG00000187688			p53 signaling pathway	597	KEGG	9606	5	68	0.020736841275023954	0.21358946513274674	CCNE2; CCNG1; CHEK2; SESN3; STEAP3;	CCNE2|IDBG-29174|ENSG00000175305|9134|; CCNG1|IDBG-56515|ENSG00000113328|900|; CHEK2|IDBG-3314|ENSG00000183765|11200|; SESN3|IDBG-68476|ENSG00000149212|143686|; STEAP3|IDBG-67901|ENSG00000115107|55240|;
ATP10D	ENSG00000145246			PPAR signaling pathway	566	KEGG	9606	5	69	0.02194747815909987	0.22235313938235607	ACSL3; APOC3; CYP8B1; PCK1; PPARD;	ACSL3|IDBG-82223|ENSG00000123983|2181|; APOC3|IDBG-72562|ENSG00000110245|345|; CYP8B1|IDBG-28185|ENSG00000180432|1582|; PCK1|IDBG-82362|ENSG00000124253|5105|; PPARD|IDBG-83938|ENSG00000112033|5467|;
RNF182	ENSG00000180537			G beta:gamma signalling through PI3Kgamma	13221	REACTOME	9606	4	47	0.023289273983601175	0.22845668764865917	GNB3; GNG10; GNG2; GNG5;	GNB3|IDBG-15164|ENSG00000111664|2784|; GNG10|IDBG-407790|ENSG00000242616|2790|; GNG2|IDBG-6595|ENSG00000186469|54331|; GNG5|IDBG-99973|ENSG00000174021|2787|;
CCNE2	ENSG00000175305			Regulation of nuclear SMAD2/3 signaling	15480	PID NCI	9606	5	70	0.023203178985039794	0.23128330020571922	ESR1; FOS; FOXG1; MAX; TFDP1;	ESR1|IDBG-97997|ENSG00000091831|2099|; FOS|IDBG-12957|ENSG00000170345|2353|; FOXG1|IDBG-4178|ENSG00000176165|2290|; MAX|IDBG-9524|ENSG00000125952|4149|; TFDP1|IDBG-53460|ENSG00000198176|7027|;
POMGNT1	ENSG00000085998			Adaptive Immune System	18371	REACTOME	9606	22	604	0.024118056860668164	0.23288998656082696	ANAPC11; AP2S1; CDKN1B; CTSA; FBXW7; KIT; KLC2; KLHL20; NEDD4; NRAS; PSMA4; PSMB6; RAP1B; RNF182; RNF34; RNF6; SEC31A; SOCS1; TNRC6A; TRAF6; TRIM9; UBE2W;	ANAPC11|IDBG-72756|ENSG00000141552|51529|; AP2S1|IDBG-59076|ENSG00000042753|1175|; CDKN1B|IDBG-20317|ENSG00000111276|1027|; CTSA|IDBG-78417|ENSG00000064601|5476|; FBXW7|IDBG-41233|ENSG00000109670|55294|; KIT|IDBG-18980|ENSG00000157404|3815|; KLC2|IDBG-58526|ENSG00000174996|64837|; KLHL20|IDBG-104885|ENSG00000076321|27252|; NEDD4|IDBG-13236|ENSG00000069869|4734|; NRAS|IDBG-243969|ENSG00000213281|4…
DLEU7	ENSG00000186047			Nicotinate metabolism	13606	REACTOME	9606	2	11	0.025799993763076543	0.24529840223971236	CYP8B1; NADK;	CYP8B1|IDBG-28185|ENSG00000180432|1582|; NADK|IDBG-85938|ENSG00000008130|65220|;
XYLT1	ENSG00000103489			Il-2 receptor beta chain in t cell activation	4011	PID BIOCARTA	9606	4	49	0.026695501219357032	0.24623611572481563	BCL2L1; FOS; SOCS1; TFDP1;	BCL2L1|IDBG-63673|ENSG00000171552|598|; FOS|IDBG-12957|ENSG00000170345|2353|; SOCS1|IDBG-14621|ENSG00000185338|8651|; TFDP1|IDBG-53460|ENSG00000198176|7027|;
SERPINA5	ENSG00000188488			Pentose phosphate pathway	470	KEGG	9606	3	28	0.026516059837861476	0.24828674211815746	ALDOA; G6PD; PGM1;	ALDOA|IDBG-25500|ENSG00000149925|226|; G6PD|IDBG-91750|ENSG00000160211|2539|; PGM1|IDBG-99412|ENSG00000079739|5236|;
TMEM100	ENSG00000166292			G-protein beta:gamma signalling	17727	REACTOME	9606	4	50	0.028504637288960667	0.25530240354460426	GNB3; GNG10; GNG2; GNG5;	GNB3|IDBG-15164|ENSG00000111664|2784|; GNG10|IDBG-407790|ENSG00000242616|2790|; GNG2|IDBG-6595|ENSG00000186469|54331|; GNG5|IDBG-99973|ENSG00000174021|2787|;
MBLAC2	ENSG00000176055			Signaling events mediated by HDAC Class I	15280	PID NCI	9606	4	50	0.028504637288960667	0.25530240354460426	MAX; MBD2; MXD1; UBE2I;	MAX|IDBG-9524|ENSG00000125952|4149|; MBD2|IDBG-3532|ENSG00000134046|8932|; MXD1|IDBG-55075|ENSG00000059728|4084|; UBE2I|IDBG-8784|ENSG00000103275|7329|;
NICN1	ENSG00000145029			Akap95 role in mitosis and chromosome dynamics	4163	PID BIOCARTA	9606	2	13	0.03549286478335032	0.2611260766203631	H3F3A; PRKAR2A;	H3F3A|IDBG-107003|ENSG00000163041|3020,3021|; PRKAR2A|IDBG-33721|ENSG00000114302|5576|;
CLMP	ENSG00000166250			Purine salvage	13634	REACTOME	9606	2	13	0.03549286478335032	0.2611260766203631	AMPD3; HPRT1;	AMPD3|IDBG-31696|ENSG00000133805|100130460,272|; HPRT1|IDBG-86864|ENSG00000165704|3251|;
STX2	ENSG00000111450			Regulation of KIT signaling	13324	REACTOME	9606	2	13	0.03549286478335032	0.2611260766203631	KIT; SOCS1;	KIT|IDBG-18980|ENSG00000157404|3815|; SOCS1|IDBG-14621|ENSG00000185338|8651|;
ACTA1	ENSG00000143632			Regulation of p27 phosphorylation during cell cycle progression	4070	PID BIOCARTA	9606	2	13	0.03549286478335032	0.2611260766203631	CDKN1B; TFDP1;	CDKN1B|IDBG-20317|ENSG00000111276|1027|; TFDP1|IDBG-53460|ENSG00000198176|7027|;
ACO2	ENSG00000100412			Amino acid transport across the plasma membrane	13171	REACTOME	9606	3	30	0.031772470986115825	0.2618051609255944	SLC1A4; SLC7A10; SLC7A5;	SLC1A4|IDBG-54041|ENSG00000115902|6509|; SLC7A10|IDBG-42596|ENSG00000130876|56301|; SLC7A5|IDBG-45906|ENSG00000103257|8140|;
ARHGEF7	ENSG00000102606			Mcalpain and friends in cell motility	4086	PID BIOCARTA	9606	3	30	0.031772470986115825	0.2618051609255944	ACTA1; CAPNS1; PRKAR2A;	ACTA1|IDBG-107311|ENSG00000143632|58|; CAPNS1|IDBG-46584|ENSG00000126247|826|; PRKAR2A|IDBG-33721|ENSG00000114302|5576|;
PGAP1	ENSG00000197121			Oncogene Induced Senescence	16811	REACTOME	9606	3	30	0.031772470986115825	0.2618051609255944	CDKN2D; TFDP1; TNRC6A;	CDKN2D|IDBG-27803|ENSG00000129355|1032|; TFDP1|IDBG-53460|ENSG00000198176|7027|; TNRC6A|IDBG-21227|ENSG00000090905|102724266,27327|;
SDK2	ENSG00000069188			TGF_beta_Receptor	15911	NETPATH	9606	10	220	0.03276510001750716	0.2664319975107819	ESR1; FOS; FOXG1; PPP2R2A; PRKAR2A; RUNX3; TFDP1; TRAF6; UBE2I; ZFYVE16;	ESR1|IDBG-97997|ENSG00000091831|2099|; FOS|IDBG-12957|ENSG00000170345|2353|; FOXG1|IDBG-4178|ENSG00000176165|2290|; PPP2R2A|IDBG-281526|ENSG00000221914|5520|; PRKAR2A|IDBG-33721|ENSG00000114302|5576|; RUNX3|IDBG-94257|ENSG00000020633|864|; TFDP1|IDBG-53460|ENSG00000198176|7027|; TRAF6|IDBG-40102|ENSG00000175104|7189|; UBE2I|IDBG-8784|ENSG00000103275|7329|; ZFYVE16|IDBG-31374|ENSG00000039319|9765|;
PAPD7	ENSG00000112941			Direct p53 effectors	15209	PID NCI	9606	7	129	0.030785944817737304	0.2679678013712909	BTG2; CCNG1; DDIT4; PRDM1; STEAP3; TFDP1; ZNF385A;	BTG2|IDBG-105945|ENSG00000159388|7832|; CCNG1|IDBG-56515|ENSG00000113328|900|; DDIT4|IDBG-77884|ENSG00000168209|54541|; PRDM1|IDBG-94825|ENSG00000057657|639|; STEAP3|IDBG-67901|ENSG00000115107|55240|; TFDP1|IDBG-53460|ENSG00000198176|7027|; ZNF385A|IDBG-37861|ENSG00000161642|25946|;
ZNF143	ENSG00000166478			Cardiac protection against ros	4097	PID BIOCARTA	9606	2	12	0.030492221482590703	0.2692027553748722	GABRA1; SOD3;	GABRA1|IDBG-56393|ENSG00000022355|2554|; SOD3|IDBG-11874|ENSG00000109610|6649|;
MXD1	ENSG00000059728			C-MYB transcription factor network	15398	PID NCI	9606	5	78	0.0349287377770919	0.26982449932803493	CDKN1B; KIT; NRAS; PAX5; UBE2I;	CDKN1B|IDBG-20317|ENSG00000111276|1027|; KIT|IDBG-18980|ENSG00000157404|3815|; NRAS|IDBG-243969|ENSG00000213281|4893|; PAX5|IDBG-65386|ENSG00000196092|5079|; UBE2I|IDBG-8784|ENSG00000103275|7329|;
NDNF	ENSG00000173376			Integration of energy metabolism	13560	REACTOME	9606	6	102	0.03145936086922267	0.2700261807941613	GNB3; GNG10; GNG2; GNG5; PRKAR2A; VAMP2;	GNB3|IDBG-15164|ENSG00000111664|2784|; GNG10|IDBG-407790|ENSG00000242616|2790|; GNG2|IDBG-6595|ENSG00000186469|54331|; GNG5|IDBG-99973|ENSG00000174021|2787|; PRKAR2A|IDBG-33721|ENSG00000114302|5576|; VAMP2|IDBG-281536|ENSG00000220205|6844|;
NDUFA11	ENSG00000174886			Hedgehog signaling pathway	16244	INOH	9606	3	31	0.03458983004724618	0.27058879707845745	BOC; CDKN1B; CDKN2D;	BOC|IDBG-50192|ENSG00000144857|91653|; CDKN1B|IDBG-20317|ENSG00000111276|1027|; CDKN2D|IDBG-27803|ENSG00000129355|1032|;
GTSF1	ENSG00000170627			RhoA signaling pathway	15635	PID NCI	9606	3	31	0.03458983004724618	0.27058879707845745	ACTA1; CDKN1B; FOS;	ACTA1|IDBG-107311|ENSG00000143632|58|; CDKN1B|IDBG-20317|ENSG00000111276|1027|; FOS|IDBG-12957|ENSG00000170345|2353|;
BRWD3	ENSG00000165288			Cellular Senescence	18630	REACTOME	9606	8	164	0.03757732310740962	0.27320924329857815	ANAPC11; CCNE2; CDKN1B; CDKN2D; FOS; H3F3A; TFDP1; TNRC6A;	ANAPC11|IDBG-72756|ENSG00000141552|51529|; CCNE2|IDBG-29174|ENSG00000175305|9134|; CDKN1B|IDBG-20317|ENSG00000111276|1027|; CDKN2D|IDBG-27803|ENSG00000129355|1032|; FOS|IDBG-12957|ENSG00000170345|2353|; H3F3A|IDBG-107003|ENSG00000163041|3020,3021|; TFDP1|IDBG-53460|ENSG00000198176|7027|; TNRC6A|IDBG-21227|ENSG00000090905|102724266,27327|;
DOK2	ENSG00000147443			KitReceptor	15910	NETPATH	9606	6	104	0.03414110890082987	0.2740156532560112	DOK2; GRAP; GYS1; KIT; SOCS1; SPRED1;	DOK2|IDBG-9913|ENSG00000147443|9046|; GRAP|IDBG-34497|ENSG00000154016|10750|; GYS1|IDBG-61643|ENSG00000104812|2997|; KIT|IDBG-18980|ENSG00000157404|3815|; SOCS1|IDBG-14621|ENSG00000185338|8651|; SPRED1|IDBG-5867|ENSG00000166068|161742|;
TAF13	ENSG00000197780			Acetylcholine Neurotransmitter Release Cycle	13802	REACTOME	9606	2	16	0.05218079690444117	0.2828748463767074	RAB3A; VAMP2;	RAB3A|IDBG-37807|ENSG00000105649|5864|; VAMP2|IDBG-281536|ENSG00000220205|6844|;
BOD1L2	ENSG00000228075			Dopamine Neurotransmitter Release Cycle	13801	REACTOME	9606	2	16	0.05218079690444117	0.2828748463767074	RAB3A; VAMP2;	RAB3A|IDBG-37807|ENSG00000105649|5864|; VAMP2|IDBG-281536|ENSG00000220205|6844|;
ZNF277	ENSG00000198839			Nongenotropic Androgen signaling	14920	PID NCI	9606	2	16	0.05218079690444117	0.2828748463767074	FOS; GNG2;	FOS|IDBG-12957|ENSG00000170345|2353|; GNG2|IDBG-6595|ENSG00000186469|54331|;
GNB3	ENSG00000111664			Regulation of pyruvate dehydrogenase (PDH) complex	13591	REACTOME	9606	2	16	0.05218079690444117	0.2828748463767074	PDP2; PPARD;	PDP2|IDBG-35686|ENSG00000172840|57546|; PPARD|IDBG-83938|ENSG00000112033|5467|;
TNFSF12-TNFSF13	ENSG00000248871			Serotonin Neurotransmitter Release Cycle	13803	REACTOME	9606	2	16	0.05218079690444117	0.2828748463767074	RAB3A; VAMP2;	RAB3A|IDBG-37807|ENSG00000105649|5864|; VAMP2|IDBG-281536|ENSG00000220205|6844|;
TMCO3	ENSG00000150403			FOXM1 transcription factor network	15700	PID NCI	9606	3	37	0.05407525537035609	0.28562827195623985	CHEK2; ESR1; FOS;	CHEK2|IDBG-3314|ENSG00000183765|11200|; ESR1|IDBG-97997|ENSG00000091831|2099|; FOS|IDBG-12957|ENSG00000170345|2353|;
DOLPP1	ENSG00000167130			IL2-mediated signaling events	15044	PID NCI	9606	3	37	0.05407525537035609	0.28562827195623985	DOK2; FOS; SOCS1;	DOK2|IDBG-9913|ENSG00000147443|9046|; FOS|IDBG-12957|ENSG00000170345|2353|; SOCS1|IDBG-14621|ENSG00000185338|8651|;
ZNF740	ENSG00000139651			Cell Cycle Checkpoints	19894	REACTOME	9606	6	117	0.05515587319761871	0.2864397448414148	ANAPC11; CCNE2; CDC25C; CDKN1B; PSMA4; PSMB6;	ANAPC11|IDBG-72756|ENSG00000141552|51529|; CCNE2|IDBG-29174|ENSG00000175305|9134|; CDC25C|IDBG-46926|ENSG00000158402|995|; CDKN1B|IDBG-20317|ENSG00000111276|1027|; PSMA4|IDBG-24777|ENSG00000041357|5685|; PSMB6|IDBG-19703|ENSG00000142507|5694|;
EIF5A2	ENSG00000163577			ATF-2 transcription factor network	15253	PID NCI	9606	4	56	0.040866544663133074	0.2869945977479118	BCL2L1; ESR1; FOS; HRK;	BCL2L1|IDBG-63673|ENSG00000171552|598|; ESR1|IDBG-97997|ENSG00000091831|2099|; FOS|IDBG-12957|ENSG00000170345|2353|; HRK|IDBG-59297|ENSG00000135116|8739|;
MIDN	ENSG00000167470			SCF(Skp2)-mediated degradation of p27/p21	12954	REACTOME	9606	4	56	0.040866544663133074	0.2869945977479118	CCNE2; CDKN1B; PSMA4; PSMB6;	CCNE2|IDBG-29174|ENSG00000175305|9134|; CDKN1B|IDBG-20317|ENSG00000111276|1027|; PSMA4|IDBG-24777|ENSG00000041357|5685|; PSMB6|IDBG-19703|ENSG00000142507|5694|;
POC1B-GALNT4	ENSG00000259075			G1/S Transition	17967	REACTOME	9606	6	109	0.041479022572167665	0.2880228758381979	CCNE2; CDKN1B; MAX; PSMA4; PSMB6; TFDP1;	CCNE2|IDBG-29174|ENSG00000175305|9134|; CDKN1B|IDBG-20317|ENSG00000111276|1027|; MAX|IDBG-9524|ENSG00000125952|4149|; PSMA4|IDBG-24777|ENSG00000041357|5685|; PSMB6|IDBG-19703|ENSG00000142507|5694|; TFDP1|IDBG-53460|ENSG00000198176|7027|;
SCML2	ENSG00000102098			Opioid Signalling	13260	REACTOME	9606	5	82	0.04195094641935196	0.28806316541288346	GNB3; GNG10; GNG2; GNG5; PRKAR2A;	GNB3|IDBG-15164|ENSG00000111664|2784|; GNG10|IDBG-407790|ENSG00000242616|2790|; GNG2|IDBG-6595|ENSG00000186469|54331|; GNG5|IDBG-99973|ENSG00000174021|2787|; PRKAR2A|IDBG-33721|ENSG00000114302|5576|;
KANSL1L	ENSG00000144445			Cellular responses to stress	16723	REACTOME	9606	10	240	0.05367144851358399	0.28842569722952094	ANAPC11; CCNE2; CDKN1B; CDKN2D; FOS; H3F3A; HSBP1; SOD3; TFDP1; TNRC6A;	ANAPC11|IDBG-72756|ENSG00000141552|51529|; CCNE2|IDBG-29174|ENSG00000175305|9134|; CDKN1B|IDBG-20317|ENSG00000111276|1027|; CDKN2D|IDBG-27803|ENSG00000129355|1032|; FOS|IDBG-12957|ENSG00000170345|2353|; H3F3A|IDBG-107003|ENSG00000163041|3020,3021|; HSBP1|IDBG-306658|ENSG00000230989|3281|; SOD3|IDBG-11874|ENSG00000109610|6649|; TFDP1|IDBG-53460|ENSG00000198176|7027|; TNRC6A|IDBG-21227|ENSG00000090…
GPR68	ENSG00000119714			Neuronal System	17312	REACTOME	9606	11	274	0.05513452556131798	0.2887553965838518	GABRA1; GNB3; GNG10; GNG2; GNG5; KCNAB2; KCNC1; KCNC3; KCNJ6; RAB3A; VAMP2;	GABRA1|IDBG-56393|ENSG00000022355|2554|; GNB3|IDBG-15164|ENSG00000111664|2784|; GNG10|IDBG-407790|ENSG00000242616|2790|; GNG2|IDBG-6595|ENSG00000186469|54331|; GNG5|IDBG-99973|ENSG00000174021|2787|; KCNAB2|IDBG-87190|ENSG00000069424|8514|; KCNC1|IDBG-34306|ENSG00000129159|3746|; KCNC3|IDBG-64255|ENSG00000131398|3748|; KCNJ6|IDBG-3209|ENSG00000157542|3763|; RAB3A|IDBG-37807|ENSG00000105649|5864|; …
KAAG1	ENSG00000146049			Bone remodeling	4036	PID BIOCARTA	9606	2	15	0.0463530028858489	0.289355108923784	FOS; TRAF6;	FOS|IDBG-12957|ENSG00000170345|2353|; TRAF6|IDBG-40102|ENSG00000175104|7189|;
FAN1	ENSG00000198690			Glycogen synthesis	17246	REACTOME	9606	2	15	0.0463530028858489	0.289355108923784	GYS1; PGM1;	GYS1|IDBG-61643|ENSG00000104812|2997|; PGM1|IDBG-99412|ENSG00000079739|5236|;
GALNT18	ENSG00000110328			Repression of pain sensation by the transcriptional regulator dream	4031	PID BIOCARTA	9606	2	15	0.0463530028858489	0.289355108923784	FOS; PRKAR2A;	FOS|IDBG-12957|ENSG00000170345|2353|; PRKAR2A|IDBG-33721|ENSG00000114302|5576|;
ARMCX1	ENSG00000126947			TRAF6 mediated IRF7 activation in TLR7/8 or 9 signaling	13037	REACTOME	9606	2	15	0.0463530028858489	0.289355108923784	TLR9; TRAF6;	TLR9|IDBG-407857|ENSG00000239732|54106|; TRAF6|IDBG-40102|ENSG00000175104|7189|;
ACSL3	ENSG00000123983			Pathways in cancer	4397	KEGG	9606	13	329	0.04354563131278982	0.2893677435624098	BCL2L1; CCNE2; CDKN1B; FGF5; FOS; KIT; MAX; NRAS; PPARD; RARB; RASSF5; TRAF5; TRAF6;	BCL2L1|IDBG-63673|ENSG00000171552|598|; CCNE2|IDBG-29174|ENSG00000175305|9134|; CDKN1B|IDBG-20317|ENSG00000111276|1027|; FGF5|IDBG-26501|ENSG00000138675|2250|; FOS|IDBG-12957|ENSG00000170345|2353|; KIT|IDBG-18980|ENSG00000157404|3815|; MAX|IDBG-9524|ENSG00000125952|4149|; NRAS|IDBG-243969|ENSG00000213281|4893|; PPARD|IDBG-83938|ENSG00000112033|5467|; RARB|IDBG-22486|ENSG00000077092|5915|; RASSF5|…
FOXD1	ENSG00000251493			p53-Dependent G1 DNA Damage Response	12908	REACTOME	9606	4	57	0.043179837027946755	0.2900558617746858	CCNE2; CDKN1B; PSMA4; PSMB6;	CCNE2|IDBG-29174|ENSG00000175305|9134|; CDKN1B|IDBG-20317|ENSG00000111276|1027|; PSMA4|IDBG-24777|ENSG00000041357|5685|; PSMB6|IDBG-19703|ENSG00000142507|5694|;
TRIP13	ENSG00000071539			p53-Dependent G1/S DNA damage checkpoint	16695	REACTOME	9606	4	57	0.043179837027946755	0.2900558617746858	CCNE2; CDKN1B; PSMA4; PSMB6;	CCNE2|IDBG-29174|ENSG00000175305|9134|; CDKN1B|IDBG-20317|ENSG00000111276|1027|; PSMA4|IDBG-24777|ENSG00000041357|5685|; PSMB6|IDBG-19703|ENSG00000142507|5694|;
SPATA33	ENSG00000167523			G1/S DNA Damage Checkpoints	19339	REACTOME	9606	4	59	0.04802352816279176	0.29096608239809124	CCNE2; CDKN1B; PSMA4; PSMB6;	CCNE2|IDBG-29174|ENSG00000175305|9134|; CDKN1B|IDBG-20317|ENSG00000111276|1027|; PSMA4|IDBG-24777|ENSG00000041357|5685|; PSMB6|IDBG-19703|ENSG00000142507|5694|;
ACTC1	ENSG00000159251			Striated Muscle Contraction	13920	REACTOME	9606	3	33	0.040598362518413963	0.2917417213532538	ACTA1; ACTC1; MYBPC2;	ACTA1|IDBG-107311|ENSG00000143632|58|; ACTC1|IDBG-5666|ENSG00000159251|70|; MYBPC2|IDBG-64489|ENSG00000086967|4606|;
RBM12B-AS1	ENSG00000279331			Cell death signalling via NRAGE, NRIF and NADE	18983	REACTOME	9606	4	60	0.05055367853739877	0.2919829283748826	ARHGEF7; ECT2; TRAF6; VAV3;	ARHGEF7|IDBG-51160|ENSG00000102606|8874|; ECT2|IDBG-65239|ENSG00000114346|1894|; TRAF6|IDBG-40102|ENSG00000175104|7189|; VAV3|IDBG-100649|ENSG00000134215|10451|;
NADK	ENSG00000008130			ErbB1 downstream signaling	15233	PID NCI	9606	5	85	0.04773865606420967	0.2921038559176394	ARF4; BCL2L1; FOS; PPP2R2A; ZFP36;	ARF4|IDBG-41329|ENSG00000168374|378|; BCL2L1|IDBG-63673|ENSG00000171552|598|; FOS|IDBG-12957|ENSG00000170345|2353|; PPP2R2A|IDBG-281526|ENSG00000221914|5520|; ZFP36|IDBG-50307|ENSG00000128016|7538|;
PCK1	ENSG00000124253			Regulation of mRNA stability by proteins that bind AU-rich elements	19008	REACTOME	9606	5	85	0.04773865606420967	0.2921038559176394	PSMA4; PSMB6; TNFSF13; ZFP36; ZFP36L1;	PSMA4|IDBG-24777|ENSG00000041357|5685|; PSMB6|IDBG-19703|ENSG00000142507|5694|; TNFSF13|IDBG-25388|ENSG00000161955|8741|; ZFP36|IDBG-50307|ENSG00000128016|7538|; ZFP36L1|IDBG-10189|ENSG00000185650|677|;
P2RY13	ENSG00000181631			Norepinephrine Neurotransmitter Release Cycle	13808	REACTOME	9606	2	17	0.058253567607155846	0.292688656757905	RAB3A; VAMP2;	RAB3A|IDBG-37807|ENSG00000105649|5864|; VAMP2|IDBG-281536|ENSG00000220205|6844|;
NRAS	ENSG00000213281			Tie2 Signaling	13110	REACTOME	9606	2	17	0.058253567607155846	0.292688656757905	DOK2; NRAS;	DOK2|IDBG-9913|ENSG00000147443|9046|; NRAS|IDBG-243969|ENSG00000213281|4893|;
DUSP4	ENSG00000120875			Ucalpain and friends in cell spread	3968	PID BIOCARTA	9606	2	17	0.058253567607155846	0.292688656757905	ACTA1; CAPNS1;	ACTA1|IDBG-107311|ENSG00000143632|58|; CAPNS1|IDBG-46584|ENSG00000126247|826|;
KIAA1143	ENSG00000163807			Class B/2 (Secretin family receptors)	13253	REACTOME	9606	5	87	0.051847344227449604	0.293960171858384	ADM2; GNB3; GNG10; GNG2; GNG5;	ADM2|IDBG-13523|ENSG00000128165|79924|; GNB3|IDBG-15164|ENSG00000111664|2784|; GNG10|IDBG-407790|ENSG00000242616|2790|; GNG2|IDBG-6595|ENSG00000186469|54331|; GNG5|IDBG-99973|ENSG00000174021|2787|;
RASSF5	ENSG00000266094			FOXA1 transcription factor network	15723	PID NCI	9606	3	36	0.05052726107236652	0.2945834654973821	CDKN1B; ESR1; FOS;	CDKN1B|IDBG-20317|ENSG00000111276|1027|; ESR1|IDBG-97997|ENSG00000091831|2099|; FOS|IDBG-12957|ENSG00000170345|2353|;
PHF19	ENSG00000119403			GPCR Adenosine A2A receptor signaling pathway	16163	INOH	9606	3	36	0.05052726107236652	0.2945834654973821	GNB3; PRKAR2A; RAP1B;	GNB3|IDBG-15164|ENSG00000111664|2784|; PRKAR2A|IDBG-33721|ENSG00000114302|5576|; RAP1B|IDBG-46140|ENSG00000127314|5908|;
C21ORF2	ENSG00000160226			Transport to the Golgi and subsequent modification	13365	REACTOME	9606	3	36	0.05052726107236652	0.2945834654973821	FUT8; MGAT3; SEC31A;	FUT8|IDBG-9620|ENSG00000033170|2530|; MGAT3|IDBG-8348|ENSG00000128268|4248|; SEC31A|IDBG-27208|ENSG00000138674|102724932,22872|;
PTP4A1	ENSG00000112245			Ubiquitin mediated proteolysis	519	KEGG	9606	7	140	0.04482947769862805	0.29472997040161847	ANAPC11; FBXW7; NEDD4; SOCS1; TRAF6; UBE2I; UBE2W;	ANAPC11|IDBG-72756|ENSG00000141552|51529|; FBXW7|IDBG-41233|ENSG00000109670|55294|; NEDD4|IDBG-13236|ENSG00000069869|4734|; SOCS1|IDBG-14621|ENSG00000185338|8651|; TRAF6|IDBG-40102|ENSG00000175104|7189|; UBE2I|IDBG-8784|ENSG00000103275|7329|; UBE2W|IDBG-25727|ENSG00000104343|55284|;
IST1	ENSG00000182149			Hemostasis	19856	REACTOME	9606	18	508	0.049222631876259	0.295335791257554	ALDOA; DOK2; EHD2; F11R; GNB3; GNG10; GNG2; GNG5; H3F3A; KLC2; NRAS; PFN1; PRKAR2A; RAP1B; SERPINA5; SLC7A10; SLC7A5; VAV3;	ALDOA|IDBG-25500|ENSG00000149925|226|; DOK2|IDBG-9913|ENSG00000147443|9046|; EHD2|IDBG-59724|ENSG00000024422|30846|; F11R|IDBG-104131|ENSG00000158769|50848|; GNB3|IDBG-15164|ENSG00000111664|2784|; GNG10|IDBG-407790|ENSG00000242616|2790|; GNG2|IDBG-6595|ENSG00000186469|54331|; GNG5|IDBG-99973|ENSG00000174021|2787|; H3F3A|IDBG-107003|ENSG00000163041|3020,3021|; KLC2|IDBG-58526|ENSG00000174996|64837…
GNG10	ENSG00000242616			Signalling by NGF	16818	REACTOME	9606	11	271	0.05171642002330028	0.29593284791110713	AP2S1; ARHGEF7; CDKN1B; DUSP4; ECT2; KIT; NRAS; PRKAR2A; TNRC6A; TRAF6; VAV3;	AP2S1|IDBG-59076|ENSG00000042753|1175|; ARHGEF7|IDBG-51160|ENSG00000102606|8874|; CDKN1B|IDBG-20317|ENSG00000111276|1027|; DUSP4|IDBG-15549|ENSG00000120875|1846|; ECT2|IDBG-65239|ENSG00000114346|1894|; KIT|IDBG-18980|ENSG00000157404|3815|; NRAS|IDBG-243969|ENSG00000213281|4893|; PRKAR2A|IDBG-33721|ENSG00000114302|5576|; TNRC6A|IDBG-21227|ENSG00000090905|102724266,27327|; TRAF6|IDBG-40102|ENSG0000…
C19ORF54	ENSG00000188493			Intrinsic Pathway for Apoptosis	19328	REACTOME	9606	3	38	0.057739584108373196	0.29735885815812196	BCL2L1; TFDP1; YWHAH;	BCL2L1|IDBG-63673|ENSG00000171552|598|; TFDP1|IDBG-53460|ENSG00000198176|7027|; YWHAH|IDBG-4947|ENSG00000128245|7533|;
KATNAL2	ENSG00000167216			Senescence-Associated Secretory Phenotype (SASP)	19271	REACTOME	9606	5	84	0.04575947312587313	0.2976774146504168	ANAPC11; CDKN1B; CDKN2D; FOS; H3F3A;	ANAPC11|IDBG-72756|ENSG00000141552|51529|; CDKN1B|IDBG-20317|ENSG00000111276|1027|; CDKN2D|IDBG-27803|ENSG00000129355|1032|; FOS|IDBG-12957|ENSG00000170345|2353|; H3F3A|IDBG-107003|ENSG00000163041|3020,3021|;
SSR2	ENSG00000163479			Nuclear Receptor transcription pathway	13739	REACTOME	9606	3	39	0.0615183700592506	0.3065996185211038	ESR1; PPARD; RARB;	ESR1|IDBG-97997|ENSG00000091831|2099|; PPARD|IDBG-83938|ENSG00000112033|5467|; RARB|IDBG-22486|ENSG00000077092|5915|;
REPIN1	ENSG00000214022			GABA synthesis, release, reuptake and degradation	13807	REACTOME	9606	2	18	0.06455687838435714	0.3141429200120686	RAB3A; VAMP2;	RAB3A|IDBG-37807|ENSG00000105649|5864|; VAMP2|IDBG-281536|ENSG00000220205|6844|;
AKNA	ENSG00000106948			Insulin-mediated glucose transport	15841	PID NCI	9606	2	18	0.06455687838435714	0.3141429200120686	GYS1; VAMP2;	GYS1|IDBG-61643|ENSG00000104812|2997|; VAMP2|IDBG-281536|ENSG00000220205|6844|;
KCNC1	ENSG00000129159			Regulation of cell cycle progression by plk3	4109	PID BIOCARTA	9606	2	18	0.06455687838435714	0.3141429200120686	CHEK2; YWHAH;	CHEK2|IDBG-3314|ENSG00000183765|11200|; YWHAH|IDBG-4947|ENSG00000128245|7533|;
SRP14	ENSG00000140319			Retinol metabolism	512	KEGG	9606	4	66	0.06723406149219026	0.3246144531419811	ADH7; CYP3A5; DHRS4; DHRS4L2;	ADH7|IDBG-31333|ENSG00000196344|131|; CYP3A5|IDBG-29632|ENSG00000106258|1577|; DHRS4|IDBG-3418|ENSG00000157326|10901,728635|; DHRS4L2|IDBG-3441|ENSG00000187630|10901,317749|;
KCNC3	ENSG00000131398			Downregulated of mta-3 in er-negative breast tumors	3959	PID BIOCARTA	9606	2	19	0.071076826412324	0.33276877820315326	ALDOA; ESR1;	ALDOA|IDBG-25500|ENSG00000149925|226|; ESR1|IDBG-97997|ENSG00000091831|2099|;
LMO2	ENSG00000135363			Oxidative stress induced gene expression via nrf2	4184	PID BIOCARTA	9606	2	19	0.071076826412324	0.33276877820315326	FOS; NFE2L2;	FOS|IDBG-12957|ENSG00000170345|2353|; NFE2L2|IDBG-75863|ENSG00000116044|4780|;
TSPAN4	ENSG00000214063			AP-1 transcription factor network	15318	PID NCI	9606	4	67	0.07026030601544997	0.3340066855196006	ACTA1; CDKN1B; ESR1; FOS;	ACTA1|IDBG-107311|ENSG00000143632|58|; CDKN1B|IDBG-20317|ENSG00000111276|1027|; ESR1|IDBG-97997|ENSG00000091831|2099|; FOS|IDBG-12957|ENSG00000170345|2353|;
PGLYRP1	ENSG00000008438			Glycolysis / Gluconeogenesis	414	KEGG	9606	4	67	0.07026030601544997	0.3340066855196006	ADH7; ALDOA; PCK1; PGM1;	ADH7|IDBG-31333|ENSG00000196344|131|; ALDOA|IDBG-25500|ENSG00000149925|226|; PCK1|IDBG-82362|ENSG00000124253|5105|; PGM1|IDBG-99412|ENSG00000079739|5236|;
RRAD	ENSG00000166592			Integrin signaling pathway	16138	INOH	9606	6	126	0.07345446551606966	0.34131473450324096	BGN; COL9A3; ITGA11; NRAS; RAP1B; TNXB;	BGN|IDBG-89505|ENSG00000182492|633|; COL9A3|IDBG-85418|ENSG00000092758|1299|; ITGA11|IDBG-18977|ENSG00000137809|22801|; NRAS|IDBG-243969|ENSG00000213281|4893|; RAP1B|IDBG-46140|ENSG00000127314|5908|; TNXB|IDBG-79909|ENSG00000168477|7148|;
TNFSF13	ENSG00000161955			Cell surface interactions at the vascular wall	13112	REACTOME	9606	5	98	0.07802312256374176	0.34441635531708864	DOK2; F11R; NRAS; SLC7A10; SLC7A5;	DOK2|IDBG-9913|ENSG00000147443|9046|; F11R|IDBG-104131|ENSG00000158769|50848|; NRAS|IDBG-243969|ENSG00000213281|4893|; SLC7A10|IDBG-42596|ENSG00000130876|56301|; SLC7A5|IDBG-45906|ENSG00000103257|8140|;
TNFSF12	ENSG00000239697			Glutamate Neurotransmitter Release Cycle	13804	REACTOME	9606	2	20	0.0778000258067701	0.34590227301139514	RAB3A; VAMP2;	RAB3A|IDBG-37807|ENSG00000105649|5864|; VAMP2|IDBG-281536|ENSG00000220205|6844|;
SLC7A5	ENSG00000103257			N-glycan antennae elongation in the medial/trans-Golgi	17598	REACTOME	9606	2	20	0.0778000258067701	0.34590227301139514	FUT8; MGAT3;	FUT8|IDBG-9620|ENSG00000033170|2530|; MGAT3|IDBG-8348|ENSG00000128268|4248|;
PRKAR2A	ENSG00000114302			Signaling by SCF-KIT	13325	REACTOME	9606	6	127	0.07567872023556109	0.34644036374501297	CDKN1B; GRAP; KIT; NRAS; SOCS1; TNRC6A;	CDKN1B|IDBG-20317|ENSG00000111276|1027|; GRAP|IDBG-34497|ENSG00000154016|10750|; KIT|IDBG-18980|ENSG00000157404|3815|; NRAS|IDBG-243969|ENSG00000213281|4893|; SOCS1|IDBG-14621|ENSG00000185338|8651|; TNRC6A|IDBG-21227|ENSG00000090905|102724266,27327|;
CHIC2	ENSG00000109220			Glucose metabolism	19836	REACTOME	9606	4	69	0.07651909452584987	0.3477117677718766	ALDOA; GYS1; PCK1; PGM1;	ALDOA|IDBG-25500|ENSG00000149925|226|; GYS1|IDBG-61643|ENSG00000104812|2997|; PCK1|IDBG-82362|ENSG00000124253|5105|; PGM1|IDBG-99412|ENSG00000079739|5236|;
CDKN2D	ENSG00000129355			Oxidative Stress Induced Senescence	19575	REACTOME	9606	5	97	0.07539531280728043	0.34771868145447243	CDKN2D; FOS; H3F3A; TFDP1; TNRC6A;	CDKN2D|IDBG-27803|ENSG00000129355|1032|; FOS|IDBG-12957|ENSG00000170345|2353|; H3F3A|IDBG-107003|ENSG00000163041|3020,3021|; TFDP1|IDBG-53460|ENSG00000198176|7027|; TNRC6A|IDBG-21227|ENSG00000090905|102724266,27327|;
RNF146	ENSG00000118518			IL6-mediated signaling events	15826	PID NCI	9606	3	43	0.07773720446478712	0.3506685573667039	BCL2L1; FOS; IL6ST;	BCL2L1|IDBG-63673|ENSG00000171552|598|; FOS|IDBG-12957|ENSG00000170345|2353|; IL6ST|IDBG-21516|ENSG00000134352|3572|;
SCRT2	ENSG00000215397			Integrins in angiogenesis	15117	PID NCI	9606	3	44	0.08205689399122076	0.35216083671232246	CDKN1B; F11R; VAV3;	CDKN1B|IDBG-20317|ENSG00000111276|1027|; F11R|IDBG-104131|ENSG00000158769|50848|; VAV3|IDBG-100649|ENSG00000134215|10451|;
SNRPA1	ENSG00000131876			NRAGE signals death through JNK	13200	REACTOME	9606	3	44	0.08205689399122076	0.35216083671232246	ARHGEF7; ECT2; VAV3;	ARHGEF7|IDBG-51160|ENSG00000102606|8874|; ECT2|IDBG-65239|ENSG00000114346|1894|; VAV3|IDBG-100649|ENSG00000134215|10451|;
ATG9B	ENSG00000181652			PLK1 signaling events	15874	PID NCI	9606	3	44	0.08205689399122076	0.35216083671232246	CDC25C; ECT2; GORASP1;	CDC25C|IDBG-46926|ENSG00000158402|995|; ECT2|IDBG-65239|ENSG00000114346|1894|; GORASP1|IDBG-26483|ENSG00000114745|64689|;
LDOC1L	ENSG00000188636			Voltage gated Potassium channels	13355	REACTOME	9606	3	44	0.08205689399122076	0.35216083671232246	KCNAB2; KCNC1; KCNC3;	KCNAB2|IDBG-87190|ENSG00000069424|8514|; KCNC1|IDBG-34306|ENSG00000129159|3746|; KCNC3|IDBG-64255|ENSG00000131398|3748|;
GOLT1B	ENSG00000111711			Transmission across Chemical Synapses	18918	REACTOME	9606	8	194	0.08309775839649278	0.3541683771657416	GABRA1; GNB3; GNG10; GNG2; GNG5; KCNJ6; RAB3A; VAMP2;	GABRA1|IDBG-56393|ENSG00000022355|2554|; GNB3|IDBG-15164|ENSG00000111664|2784|; GNG10|IDBG-407790|ENSG00000242616|2790|; GNG2|IDBG-6595|ENSG00000186469|54331|; GNG5|IDBG-99973|ENSG00000174021|2787|; KCNJ6|IDBG-3209|ENSG00000157542|3763|; RAB3A|IDBG-37807|ENSG00000105649|5864|; VAMP2|IDBG-281536|ENSG00000220205|6844|;
NUDT3	ENSG00000272325			Oncostatin_M	16513	NETPATH	9606	3	45	0.08647795264222898	0.3635603723326361	CDKN1B; FOS; IL6ST;	CDKN1B|IDBG-20317|ENSG00000111276|1027|; FOS|IDBG-12957|ENSG00000170345|2353|; IL6ST|IDBG-21516|ENSG00000134352|3572|;
STIM2	ENSG00000109689			Pyruvate metabolism and Citric Acid (TCA) cycle	17168	REACTOME	9606	3	45	0.08647795264222898	0.3635603723326361	ACO2; PDP2; PPARD;	ACO2|IDBG-9203|ENSG00000100412|50|; PDP2|IDBG-35686|ENSG00000172840|57546|; PPARD|IDBG-83938|ENSG00000112033|5467|;
SLC34A1	ENSG00000131183			Signaling by EGFR	13216	REACTOME	9606	7	164	0.08807174912257937	0.36775906052536517	AP2S1; ARHGEF7; CDKN1B; KIT; NRAS; PRKAR2A; TNRC6A;	AP2S1|IDBG-59076|ENSG00000042753|1175|; ARHGEF7|IDBG-51160|ENSG00000102606|8874|; CDKN1B|IDBG-20317|ENSG00000111276|1027|; KIT|IDBG-18980|ENSG00000157404|3815|; NRAS|IDBG-243969|ENSG00000213281|4893|; PRKAR2A|IDBG-33721|ENSG00000114302|5576|; TNRC6A|IDBG-21227|ENSG00000090905|102724266,27327|;
POLR2J2	ENSG00000228049			Presenilin action in Notch and Wnt signaling	15094	PID NCI	9606	3	46	0.09099796500480312	0.3749116158197888	FOS; NEDD4; PPARD;	FOS|IDBG-12957|ENSG00000170345|2353|; NEDD4|IDBG-13236|ENSG00000069869|4734|; PPARD|IDBG-83938|ENSG00000112033|5467|;
POLR2J2	ENSG00000267645			Regulation of RhoA activity	15312	PID NCI	9606	3	46	0.09099796500480312	0.3749116158197888	CDKN1B; ECT2; VAV3;	CDKN1B|IDBG-20317|ENSG00000111276|1027|; ECT2|IDBG-65239|ENSG00000114346|1894|; VAV3|IDBG-100649|ENSG00000134215|10451|;
DDIT4	ENSG00000168209			Cyclin A/B1 associated events during G2/M transition	12973	REACTOME	9606	2	22	0.09180512222844235	0.3757322221005124	CDC25C; PPP2R2A;	CDC25C|IDBG-46926|ENSG00000158402|995|; PPP2R2A|IDBG-281526|ENSG00000221914|5520|;
HSPB6	ENSG00000004776			Signaling by EGFR in Cancer	16839	REACTOME	9606	7	166	0.09247385099783767	0.3759792099780505	AP2S1; ARHGEF7; CDKN1B; KIT; NRAS; PRKAR2A; TNRC6A;	AP2S1|IDBG-59076|ENSG00000042753|1175|; ARHGEF7|IDBG-51160|ENSG00000102606|8874|; CDKN1B|IDBG-20317|ENSG00000111276|1027|; KIT|IDBG-18980|ENSG00000157404|3815|; NRAS|IDBG-243969|ENSG00000213281|4893|; PRKAR2A|IDBG-33721|ENSG00000114302|5576|; TNRC6A|IDBG-21227|ENSG00000090905|102724266,27327|;
MARC1	ENSG00000186205			Neurotransmitter Receptor Binding And Downstream Transmission In The Postsynaptic Cell	19389	REACTOME	9606	6	136	0.0973949441690283	0.3933991862513692	GABRA1; GNB3; GNG10; GNG2; GNG5; KCNJ6;	GABRA1|IDBG-56393|ENSG00000022355|2554|; GNB3|IDBG-15164|ENSG00000111664|2784|; GNG10|IDBG-407790|ENSG00000242616|2790|; GNG2|IDBG-6595|ENSG00000186469|54331|; GNG5|IDBG-99973|ENSG00000174021|2787|; KCNJ6|IDBG-3209|ENSG00000157542|3763|;
HSPB7	ENSG00000173641			How progesterone initiates the oocyte maturation	4077	PID BIOCARTA	9606	2	23	0.09906268740463152	0.3949725213939502	CDC25C; PRKAR2A;	CDC25C|IDBG-46926|ENSG00000158402|995|; PRKAR2A|IDBG-33721|ENSG00000114302|5576|;
SNTG1	ENSG00000147481			Proteasome complex	4043	PID BIOCARTA	9606	2	23	0.09906268740463152	0.3949725213939502	PSMA4; PSMB6;	PSMA4|IDBG-24777|ENSG00000041357|5685|; PSMB6|IDBG-19703|ENSG00000142507|5694|;
PCMTD1	ENSG00000168300			Platelet homeostasis	13108	REACTOME	9606	4	76	0.10051760778132698	0.3956680357252234	GNB3; GNG10; GNG2; GNG5;	GNB3|IDBG-15164|ENSG00000111664|2784|; GNG10|IDBG-407790|ENSG00000242616|2790|; GNG2|IDBG-6595|ENSG00000186469|54331|; GNG5|IDBG-99973|ENSG00000174021|2787|;
LRRC63	ENSG00000173988			Signaling by ERBB4	13265	REACTOME	9606	6	137	0.09999380996828891	0.39612932410514456	CDKN1B; ESR1; KIT; NEDD4; NRAS; TNRC6A;	CDKN1B|IDBG-20317|ENSG00000111276|1027|; ESR1|IDBG-97997|ENSG00000091831|2099|; KIT|IDBG-18980|ENSG00000157404|3815|; NEDD4|IDBG-13236|ENSG00000069869|4734|; NRAS|IDBG-243969|ENSG00000213281|4893|; TNRC6A|IDBG-21227|ENSG00000090905|102724266,27327|;
NFE2L2	ENSG00000116044			Class I PI3K signaling events mediated by Akt	15022	PID NCI	9606	2	24	0.10647480986920108	0.40618168209361893	BCL2L1; CDKN1B;	BCL2L1|IDBG-63673|ENSG00000171552|598|; CDKN1B|IDBG-20317|ENSG00000111276|1027|;
VAMP2	ENSG00000220205			Plasma membrane estrogen receptor signaling	15557	PID NCI	9606	2	24	0.10647480986920108	0.40618168209361893	ESR1; GNG2;	ESR1|IDBG-97997|ENSG00000091831|2099|; GNG2|IDBG-6595|ENSG00000186469|54331|;
VAMP2	ENSG00000263620			Pyruvate metabolism	13592	REACTOME	9606	2	24	0.10647480986920108	0.40618168209361893	PDP2; PPARD;	PDP2|IDBG-35686|ENSG00000172840|57546|; PPARD|IDBG-83938|ENSG00000112033|5467|;
ASCL4	ENSG00000187855			Phase 1 - Functionalization of compounds	19829	REACTOME	9606	4	77	0.10420099267614649	0.407570971353535	ADH7; CYP24A1; CYP3A5; CYP8B1;	ADH7|IDBG-31333|ENSG00000196344|131|; CYP24A1|IDBG-81619|ENSG00000019186|1591|; CYP3A5|IDBG-29632|ENSG00000106258|1577|; CYP8B1|IDBG-28185|ENSG00000180432|1582|;
SETD1B	ENSG00000139718			FCERI mediated MAPK activation	19852	REACTOME	9606	3	49	0.10512687077068812	0.40860632790116513	FOS; NRAS; VAV3;	FOS|IDBG-12957|ENSG00000170345|2353|; NRAS|IDBG-243969|ENSG00000213281|4893|; VAV3|IDBG-100649|ENSG00000134215|10451|;
DCDC2B	ENSG00000222046			Fc epsilon receptor (FCERI) signaling	17802	REACTOME	9606	7	173	0.10883251188984368	0.41262878741057296	CDKN1B; FOS; KIT; NRAS; TNRC6A; TRAF6; VAV3;	CDKN1B|IDBG-20317|ENSG00000111276|1027|; FOS|IDBG-12957|ENSG00000170345|2353|; KIT|IDBG-18980|ENSG00000157404|3815|; NRAS|IDBG-243969|ENSG00000213281|4893|; TNRC6A|IDBG-21227|ENSG00000090905|102724266,27327|; TRAF6|IDBG-40102|ENSG00000175104|7189|; VAV3|IDBG-100649|ENSG00000134215|10451|;
NKAIN1	ENSG00000084628			N-Glycan biosynthesis	481	KEGG	9606	3	50	0.11001765163614954	0.4145787116532952	DOLPP1; FUT8; MGAT3;	DOLPP1|IDBG-88961|ENSG00000167130|57171|; FUT8|IDBG-9620|ENSG00000033170|2530|; MGAT3|IDBG-8348|ENSG00000128268|4248|;
ANKS4B	ENSG00000175311			Activation of BH3-only proteins	18409	REACTOME	9606	2	25	0.11403045250457651	0.41698709850785964	TFDP1; YWHAH;	TFDP1|IDBG-53460|ENSG00000198176|7027|; YWHAH|IDBG-4947|ENSG00000128245|7533|;
CCNG1	ENSG00000113328			Basigin interactions	13109	REACTOME	9606	2	25	0.11403045250457651	0.41698709850785964	SLC7A10; SLC7A5;	SLC7A10|IDBG-42596|ENSG00000130876|56301|; SLC7A5|IDBG-45906|ENSG00000103257|8140|;
TIMP2	ENSG00000035862			EGFR downregulation	13215	REACTOME	9606	2	25	0.11403045250457651	0.41698709850785964	AP2S1; ARHGEF7;	AP2S1|IDBG-59076|ENSG00000042753|1175|; ARHGEF7|IDBG-51160|ENSG00000102606|8874|;
MEIS1	ENSG00000143995			Trk receptor signaling mediated by the MAPK pathway	14953	PID NCI	9606	2	25	0.11403045250457651	0.41698709850785964	FOS; NTF3;	FOS|IDBG-12957|ENSG00000170345|2353|; NTF3|IDBG-13412|ENSG00000185652|4908|;
SESN3	ENSG00000149212			Transmembrane transport of small molecules	16726	REACTOME	9606	19	606	0.1128751543452888	0.42276875991144536	ABCD2; ATP10D; ATP6V1G2; ATP8A1; GABRA1; GNB3; GNG10; GNG2; GNG5; NUP155; PRKAR2A; SLC1A4; SLC34A1; SLC7A10; SLC7A5; SLC9C1; STEAP3; TRPV2; TSC22D3;	ABCD2|IDBG-26995|ENSG00000173208|225|; ATP10D|IDBG-16810|ENSG00000145246|57205|; ATP6V1G2|IDBG-238100|ENSG00000213760|534|; ATP8A1|IDBG-15848|ENSG00000124406|10396|; GABRA1|IDBG-56393|ENSG00000022355|2554|; GNB3|IDBG-15164|ENSG00000111664|2784|; GNG10|IDBG-407790|ENSG00000242616|2790|; GNG2|IDBG-6595|ENSG00000186469|54331|; GNG5|IDBG-99973|ENSG00000174021|2787|; NUP155|IDBG-17015|ENSG00000113569|…
AMER3	ENSG00000178171			C-MYC pathway	15452	PID NCI	9606	2	26	0.12171900391658382	0.42984196811685027	FBXW7; MAX;	FBXW7|IDBG-41233|ENSG00000109670|55294|; MAX|IDBG-9524|ENSG00000125952|4149|;
FBXW7	ENSG00000109670			CD40/CD40L signaling	14909	PID NCI	9606	2	26	0.12171900391658382	0.42984196811685027	BCL2L1; TRAF6;	BCL2L1|IDBG-63673|ENSG00000171552|598|; TRAF6|IDBG-40102|ENSG00000175104|7189|;
ECE2	ENSG00000145194			G0 and Early G1	12962	REACTOME	9606	2	26	0.12171900391658382	0.42984196811685027	CCNE2; TFDP1;	CCNE2|IDBG-29174|ENSG00000175305|9134|; TFDP1|IDBG-53460|ENSG00000198176|7027|;
PRKRA	ENSG00000180228			Glycosaminoglycan biosynthesis	458	KEGG	9606	2	26	0.12171900391658382	0.42984196811685027	HS6ST1; XYLT1;	HS6ST1|IDBG-69523|ENSG00000136720|9394|; XYLT1|IDBG-17047|ENSG00000103489|64131|;
APOC3	ENSG00000110245			Peroxisome	8122	KEGG	9606	4	82	0.12351394921927449	0.4312520938842465	ABCD2; ACSL3; DHRS4; DHRS4L2;	ABCD2|IDBG-26995|ENSG00000173208|225|; ACSL3|IDBG-82223|ENSG00000123983|2181|; DHRS4|IDBG-3418|ENSG00000157326|10901,728635|; DHRS4L2|IDBG-3441|ENSG00000187630|10901,317749|;
SCN9A	ENSG00000169432			p75 NTR receptor-mediated signalling	17826	REACTOME	9606	4	82	0.12351394921927449	0.4312520938842465	ARHGEF7; ECT2; TRAF6; VAV3;	ARHGEF7|IDBG-51160|ENSG00000102606|8874|; ECT2|IDBG-65239|ENSG00000114346|1894|; TRAF6|IDBG-40102|ENSG00000175104|7189|; VAV3|IDBG-100649|ENSG00000134215|10451|;
HNRNPD	ENSG00000138668			Cell cycle: g1/s check point	3958	PID BIOCARTA	9606	2	27	0.1295302647368801	0.43270110058049677	CDKN1B; TFDP1;	CDKN1B|IDBG-20317|ENSG00000111276|1027|; TFDP1|IDBG-53460|ENSG00000198176|7027|;
MBNL3	ENSG00000076770			Citrate cycle	16173	INOH	9606	2	27	0.1295302647368801	0.43270110058049677	ACO2; PCK1;	ACO2|IDBG-9203|ENSG00000100412|50|; PCK1|IDBG-82362|ENSG00000124253|5105|;
TRAF6	ENSG00000175104			Influence of ras and rho proteins on g1 to s transition	4175	PID BIOCARTA	9606	2	27	0.1295302647368801	0.43270110058049677	CDKN1B; TFDP1;	CDKN1B|IDBG-20317|ENSG00000111276|1027|; TFDP1|IDBG-53460|ENSG00000198176|7027|;
PRIMA1	ENSG00000175785			Osteopontin-mediated events	15887	PID NCI	9606	2	27	0.1295302647368801	0.43270110058049677	FOS; VAV3;	FOS|IDBG-12957|ENSG00000170345|2353|; VAV3|IDBG-100649|ENSG00000134215|10451|;
TRAF5	ENSG00000082512			degradation of AXIN	18952	REACTOME	9606	3	54	0.1304170003797976	0.43332100126190815	PSMA4; PSMB6; RNF146;	PSMA4|IDBG-24777|ENSG00000041357|5685|; PSMB6|IDBG-19703|ENSG00000142507|5694|; RNF146|IDBG-96179|ENSG00000118518|81847|;
KIAA1210	ENSG00000250423			Muscle contraction	19261	REACTOME	9606	3	53	0.12519701329282018	0.43467277648855546	ACTA1; ACTC1; MYBPC2;	ACTA1|IDBG-107311|ENSG00000143632|58|; ACTC1|IDBG-5666|ENSG00000159251|70|; MYBPC2|IDBG-64489|ENSG00000086967|4606|;
FBXO45	ENSG00000174013			TRAF6 mediated induction of NFkB and MAP kinases upon TLR7/8 or 9 activation	13040	REACTOME	9606	4	84	0.13163802008698028	0.43503901825536795	DUSP4; FOS; TLR9; TRAF6;	DUSP4|IDBG-15549|ENSG00000120875|1846|; FOS|IDBG-12957|ENSG00000170345|2353|; TLR9|IDBG-407857|ENSG00000239732|54106|; TRAF6|IDBG-40102|ENSG00000175104|7189|;
TFDP1	ENSG00000198176			Endocytosis	4386	KEGG	9606	8	214	0.12620508529695068	0.43572481962857834	AP2S1; EHD2; ERBB4; IQSEC2; KIT; NEDD4; TRAF6; ZFYVE16;	AP2S1|IDBG-59076|ENSG00000042753|1175|; EHD2|IDBG-59724|ENSG00000024422|30846|; ERBB4|IDBG-79992|ENSG00000178568|2066|; IQSEC2|IDBG-69706|ENSG00000124313|23096|; KIT|IDBG-18980|ENSG00000157404|3815|; NEDD4|IDBG-13236|ENSG00000069869|4734|; TRAF6|IDBG-40102|ENSG00000175104|7189|; ZFYVE16|IDBG-31374|ENSG00000039319|9765|;
UBXN10	ENSG00000162543			Signaling events mediated by Stem cell factor receptor (c-Kit)	15404	PID NCI	9606	3	52	0.1200553573936107	0.4364365345250083	KIT; SOCS1; SPRED1;	KIT|IDBG-18980|ENSG00000157404|3815|; SOCS1|IDBG-14621|ENSG00000185338|8651|; SPRED1|IDBG-5867|ENSG00000166068|161742|;
VAV3	ENSG00000134215			Gastrin-CREB signalling pathway via PKC and MAPK	13219	REACTOME	9606	8	212	0.12144434047254327	0.4389041076727002	GNB3; GNG10; GNG2; GNG5; GPR68; HRH1; NRAS; UTS2D;	GNB3|IDBG-15164|ENSG00000111664|2784|; GNG10|IDBG-407790|ENSG00000242616|2790|; GNG2|IDBG-6595|ENSG00000186469|54331|; GNG5|IDBG-99973|ENSG00000174021|2787|; GPR68|IDBG-16259|ENSG00000119714|8111|; HRH1|IDBG-18663|ENSG00000196639|3269|; NRAS|IDBG-243969|ENSG00000213281|4893|; UTS2D|IDBG-69792|ENSG00000188958|257313|;
PHACTR4	ENSG00000204138			DAP12 signaling	13003	REACTOME	9606	6	147	0.12794846298695517	0.4392897229218794	CDKN1B; KIT; NRAS; PRKAR2A; TNRC6A; VAV3;	CDKN1B|IDBG-20317|ENSG00000111276|1027|; KIT|IDBG-18980|ENSG00000157404|3815|; NRAS|IDBG-243969|ENSG00000213281|4893|; PRKAR2A|IDBG-33721|ENSG00000114302|5576|; TNRC6A|IDBG-21227|ENSG00000090905|102724266,27327|; VAV3|IDBG-100649|ENSG00000134215|10451|;
SYT10	ENSG00000110975			Chemokine signaling pathway	4389	KEGG	9606	7	181	0.12929279222904116	0.4414527381079969	GNB3; GNG10; GNG2; GNG5; NRAS; RAP1B; VAV3;	GNB3|IDBG-15164|ENSG00000111664|2784|; GNG10|IDBG-407790|ENSG00000242616|2790|; GNG2|IDBG-6595|ENSG00000186469|54331|; GNG5|IDBG-99973|ENSG00000174021|2787|; NRAS|IDBG-243969|ENSG00000213281|4893|; RAP1B|IDBG-46140|ENSG00000127314|5908|; VAV3|IDBG-100649|ENSG00000134215|10451|;
SYT11	ENSG00000132718			Citrate cycle (TCA cycle)	464	KEGG	9606	2	30	0.15360421418039333	0.44566856508677505	ACO2; PCK1;	ACO2|IDBG-9203|ENSG00000100412|50|; PCK1|IDBG-82362|ENSG00000124253|5105|;
BFSP2	ENSG00000170819			ErbB4 signaling events	15100	PID NCI	9606	2	30	0.15360421418039333	0.44566856508677505	ERBB4; NEDD4;	ERBB4|IDBG-79992|ENSG00000178568|2066|; NEDD4|IDBG-13236|ENSG00000069869|4734|;
PRADC1	ENSG00000135617			MAPK targets/ Nuclear events mediated by MAP kinases	19450	REACTOME	9606	2	30	0.15360421418039333	0.44566856508677505	DUSP4; FOS;	DUSP4|IDBG-15549|ENSG00000120875|1846|; FOS|IDBG-12957|ENSG00000170345|2353|;
CDKN1B	ENSG00000111276			Pre-NOTCH Transcription and Translation	13300	REACTOME	9606	2	30	0.15360421418039333	0.44566856508677505	TFDP1; TNRC6A;	TFDP1|IDBG-53460|ENSG00000198176|7027|; TNRC6A|IDBG-21227|ENSG00000090905|102724266,27327|;
EAF1	ENSG00000144597			Regulation of CDC42 activity	15529	PID NCI	9606	2	30	0.15360421418039333	0.44566856508677505	ARHGEF7; VAV3;	ARHGEF7|IDBG-51160|ENSG00000102606|8874|; VAV3|IDBG-100649|ENSG00000134215|10451|;
CDKN2AIP	ENSG00000168564			Tight junction interactions	13837	REACTOME	9606	2	30	0.15360421418039333	0.44566856508677505	CLDN2; F11R;	CLDN2|IDBG-81294|ENSG00000165376|9075|; F11R|IDBG-104131|ENSG00000158769|50848|;
THSD4	ENSG00000187720			Insulin receptor signaling	16186	INOH	9606	4	85	0.13578119855660914	0.44634457823395984	FKBP8; GYS1; NRAS; YWHAH;	FKBP8|IDBG-38336|ENSG00000105701|23770|; GYS1|IDBG-61643|ENSG00000104812|2997|; NRAS|IDBG-243969|ENSG00000213281|4893|; YWHAH|IDBG-4947|ENSG00000128245|7533|;
SYT13	ENSG00000019505			PTM: gamma carboxylation, hypusine formation and arylsulfatase activation	17641	REACTOME	9606	2	28	0.13745443434250743	0.4470886338087873	EIF5A2; SUMF1;	EIF5A2|IDBG-64663|ENSG00000163577|56648|; SUMF1|IDBG-14007|ENSG00000144455|285362|;
ADM2	ENSG00000128165			Role of erbb2 in signal transduction and oncology	4019	PID BIOCARTA	9606	2	28	0.13745443434250743	0.4470886338087873	ERBB4; ESR1;	ERBB4|IDBG-79992|ENSG00000178568|2066|; ESR1|IDBG-97997|ENSG00000091831|2099|;
RHOJ	ENSG00000126785			Asparagine N-linked glycosylation	13432	REACTOME	9606	5	118	0.1403592008921874	0.4471236399555248	CTSA; DOLPP1; FUT8; MGAT3; SEC31A;	CTSA|IDBG-78417|ENSG00000064601|5476|; DOLPP1|IDBG-88961|ENSG00000167130|57171|; FUT8|IDBG-9620|ENSG00000033170|2530|; MGAT3|IDBG-8348|ENSG00000128268|4248|; SEC31A|IDBG-27208|ENSG00000138674|102724932,22872|;
E2F7	ENSG00000165891			MyD88 dependent cascade initiated on endosome	13041	REACTOME	9606	4	86	0.13997696806199802	0.44821640550422165	DUSP4; FOS; TLR9; TRAF6;	DUSP4|IDBG-15549|ENSG00000120875|1846|; FOS|IDBG-12957|ENSG00000170345|2353|; TLR9|IDBG-407857|ENSG00000239732|54106|; TRAF6|IDBG-40102|ENSG00000175104|7189|;
PAX5	ENSG00000196092			Toll Like Receptor 7/8 (TLR7/8) Cascade	16831	REACTOME	9606	4	86	0.13997696806199802	0.44821640550422165	DUSP4; FOS; TLR9; TRAF6;	DUSP4|IDBG-15549|ENSG00000120875|1846|; FOS|IDBG-12957|ENSG00000170345|2353|; TLR9|IDBG-407857|ENSG00000239732|54106|; TRAF6|IDBG-40102|ENSG00000175104|7189|;
AMMECR1	ENSG00000101935			Platelet activation, signaling and aggregation	17662	REACTOME	9606	8	219	0.13852721970355802	0.448218962182193	ALDOA; GNB3; GNG10; GNG2; GNG5; PFN1; RAP1B; VAV3;	ALDOA|IDBG-25500|ENSG00000149925|226|; GNB3|IDBG-15164|ENSG00000111664|2784|; GNG10|IDBG-407790|ENSG00000242616|2790|; GNG2|IDBG-6595|ENSG00000186469|54331|; GNG5|IDBG-99973|ENSG00000174021|2787|; PFN1|IDBG-20332|ENSG00000108518|5216|; RAP1B|IDBG-46140|ENSG00000127314|5908|; VAV3|IDBG-100649|ENSG00000134215|10451|;
TMEM233	ENSG00000224982			Autodegradation of Cdh1 by Cdh1:APC/C	12925	REACTOME	9606	3	60	0.16323244014717964	0.44834510227092006	ANAPC11; PSMA4; PSMB6;	ANAPC11|IDBG-72756|ENSG00000141552|51529|; PSMA4|IDBG-24777|ENSG00000041357|5685|; PSMB6|IDBG-19703|ENSG00000142507|5694|;
SLC1A4	ENSG00000115902			Coregulation of Androgen receptor activity	15082	PID NCI	9606	3	60	0.16323244014717964	0.44834510227092006	HNRNPA1; UBE2I; VAV3;	HNRNPA1|IDBG-37588|ENSG00000135486|3178|; UBE2I|IDBG-8784|ENSG00000103275|7329|; VAV3|IDBG-100649|ENSG00000134215|10451|;
RSPO4	ENSG00000101282			Cytochrome P450 - arranged by substrate type	18345	REACTOME	9606	3	60	0.16323244014717964	0.44834510227092006	CYP24A1; CYP3A5; CYP8B1;	CYP24A1|IDBG-81619|ENSG00000019186|1591|; CYP3A5|IDBG-29632|ENSG00000106258|1577|; CYP8B1|IDBG-28185|ENSG00000180432|1582|;
TRIM5	ENSG00000132256			IL4-mediated signaling events	15439	PID NCI	9606	3	60	0.16323244014717964	0.44834510227092006	BCL2L1; DOK2; SOCS1;	BCL2L1|IDBG-63673|ENSG00000171552|598|; DOK2|IDBG-9913|ENSG00000147443|9046|; SOCS1|IDBG-14621|ENSG00000185338|8651|;
MAX	ENSG00000125952			Validated targets of C-MYC transcriptional repression	15263	PID NCI	9606	3	60	0.16323244014717964	0.44834510227092006	CDKN1B; MAX; ZFP36L1;	CDKN1B|IDBG-20317|ENSG00000111276|1027|; MAX|IDBG-9524|ENSG00000125952|4149|; ZFP36L1|IDBG-10189|ENSG00000185650|677|;
TRIM9	ENSG00000100505			MyD88:Mal cascade initiated on plasma membrane	13034	REACTOME	9606	4	92	0.16619059078552528	0.4504639697607659	DUSP4; FOS; SOCS1; TRAF6;	DUSP4|IDBG-15549|ENSG00000120875|1846|; FOS|IDBG-12957|ENSG00000170345|2353|; SOCS1|IDBG-14621|ENSG00000185338|8651|; TRAF6|IDBG-40102|ENSG00000175104|7189|;
SLC35D3	ENSG00000182747			Toll Like Receptor TLR6:TLR2 Cascade	13036	REACTOME	9606	4	92	0.16619059078552528	0.4504639697607659	DUSP4; FOS; SOCS1; TRAF6;	DUSP4|IDBG-15549|ENSG00000120875|1846|; FOS|IDBG-12957|ENSG00000170345|2353|; SOCS1|IDBG-14621|ENSG00000185338|8651|; TRAF6|IDBG-40102|ENSG00000175104|7189|;
ZFYVE16	ENSG00000039319			MAP kinase activation in TLR cascade	18088	REACTOME	9606	3	59	0.1575985020657773	0.4509068253548628	DUSP4; FOS; TRAF6;	DUSP4|IDBG-15549|ENSG00000120875|1846|; FOS|IDBG-12957|ENSG00000170345|2353|; TRAF6|IDBG-40102|ENSG00000175104|7189|;
RASL10B	ENSG00000270885			Extracellular matrix organization	17095	REACTOME	9606	9	266	0.16750681851608915	0.4520489687464764	ADAMTS3; BGN; CAPNS1; COL25A1; COL9A3; F11R; ITGA11; TIMP2; TNXB;	ADAMTS3|IDBG-23189|ENSG00000156140|9508|; BGN|IDBG-89505|ENSG00000182492|633|; CAPNS1|IDBG-46584|ENSG00000126247|826|; COL25A1|IDBG-33750|ENSG00000188517|84570|; COL9A3|IDBG-85418|ENSG00000092758|1299|; F11R|IDBG-104131|ENSG00000158769|50848|; ITGA11|IDBG-18977|ENSG00000137809|22801|; TIMP2|IDBG-70963|ENSG00000035862|7077|; TNXB|IDBG-79909|ENSG00000168477|7148|;
INO80D	ENSG00000114933			NGF signalling via TRKA from the plasma membrane	18753	REACTOME	9606	7	191	0.15736982900726398	0.4523467643092518	AP2S1; CDKN1B; DUSP4; KIT; NRAS; PRKAR2A; TNRC6A;	AP2S1|IDBG-59076|ENSG00000042753|1175|; CDKN1B|IDBG-20317|ENSG00000111276|1027|; DUSP4|IDBG-15549|ENSG00000120875|1846|; KIT|IDBG-18980|ENSG00000157404|3815|; NRAS|IDBG-243969|ENSG00000213281|4893|; PRKAR2A|IDBG-33721|ENSG00000114302|5576|; TNRC6A|IDBG-21227|ENSG00000090905|102724266,27327|;
EVA1A	ENSG00000115363			IL12-mediated signaling events	15185	PID NCI	9606	3	57	0.14652027097395884	0.45274763730953277	FOS; GZMA; SOCS1;	FOS|IDBG-12957|ENSG00000170345|2353|; GZMA|IDBG-20850|ENSG00000145649|3001|; SOCS1|IDBG-14621|ENSG00000185338|8651|;
SSBP3	ENSG00000157216			Non-small cell lung cancer	444	KEGG	9606	3	57	0.14652027097395884	0.45274763730953277	NRAS; RARB; RASSF5;	NRAS|IDBG-243969|ENSG00000213281|4893|; RARB|IDBG-22486|ENSG00000077092|5915|; RASSF5|IDBG-777083|ENSG00000266094|83593|;
RAX	ENSG00000134438			G alpha (q) signalling events	13217	REACTOME	9606	7	186	0.14299639340804296	0.45318856987779765	GNB3; GNG10; GNG2; GNG5; GPR68; HRH1; UTS2D;	GNB3|IDBG-15164|ENSG00000111664|2784|; GNG10|IDBG-407790|ENSG00000242616|2790|; GNG2|IDBG-6595|ENSG00000186469|54331|; GNG5|IDBG-99973|ENSG00000174021|2787|; GPR68|IDBG-16259|ENSG00000119714|8111|; HRH1|IDBG-18663|ENSG00000196639|3269|; UTS2D|IDBG-69792|ENSG00000188958|257313|;
ACOXL	ENSG00000153093			Leukocyte transendothelial migration	510	KEGG	9606	5	120	0.14753908338412214	0.45362762950939045	CLDN2; F11R; RAP1B; RASSF5; VAV3;	CLDN2|IDBG-81294|ENSG00000165376|9075|; F11R|IDBG-104131|ENSG00000158769|50848|; RAP1B|IDBG-46140|ENSG00000127314|5908|; RASSF5|IDBG-777083|ENSG00000266094|83593|; VAV3|IDBG-100649|ENSG00000134215|10451|;
OTX1	ENSG00000115507			P38 mapk signaling pathway	4081	PID BIOCARTA	9606	2	29	0.14548209797240935	0.4540804876108534	H3F3A; MAX;	H3F3A|IDBG-107003|ENSG00000163041|3020,3021|; MAX|IDBG-9524|ENSG00000125952|4149|;
ESR1	ENSG00000091831			Transferrin endocytosis and recycling	13136	REACTOME	9606	2	29	0.14548209797240935	0.4540804876108534	ATP6V1G2; STEAP3;	ATP6V1G2|IDBG-238100|ENSG00000213760|534|; STEAP3|IDBG-67901|ENSG00000115107|55240|;
SLC7A10	ENSG00000130876			PCP/CE pathway	16659	REACTOME	9606	4	90	0.15726273512124306	0.45415126310714116	AP2S1; PFN1; PSMA4; PSMB6;	AP2S1|IDBG-59076|ENSG00000042753|1175|; PFN1|IDBG-20332|ENSG00000108518|5216|; PSMA4|IDBG-24777|ENSG00000041357|5685|; PSMB6|IDBG-19703|ENSG00000142507|5694|;
TMEM38B	ENSG00000095209			G alpha (s) signalling events	13224	REACTOME	9606	5	125	0.16615060739088366	0.45434104144940757	ADM2; GNB3; GNG10; GNG2; GNG5;	ADM2|IDBG-13523|ENSG00000128165|79924|; GNB3|IDBG-15164|ENSG00000111664|2784|; GNG10|IDBG-407790|ENSG00000242616|2790|; GNG2|IDBG-6595|ENSG00000186469|54331|; GNG5|IDBG-99973|ENSG00000174021|2787|;
DHRS4	ENSG00000157326			Regulatory RNA pathways	19919	REACTOME	9606	4	88	0.14852166556009008	0.45438806592146375	H3F3A; NUP155; PRKRA; TNRC6A;	H3F3A|IDBG-107003|ENSG00000163041|3020,3021|; NUP155|IDBG-17015|ENSG00000113569|9631|; PRKRA|IDBG-76030|ENSG00000180228|8575|; TNRC6A|IDBG-21227|ENSG00000090905|102724266,27327|;
TAS2R14	ENSG00000212127			S Phase	17420	REACTOME	9606	5	124	0.16235531629412964	0.4560708430444187	CCNE2; CDKN1B; MAX; PSMA4; PSMB6;	CCNE2|IDBG-29174|ENSG00000175305|9134|; CDKN1B|IDBG-20317|ENSG00000111276|1027|; MAX|IDBG-9524|ENSG00000125952|4149|; PSMA4|IDBG-24777|ENSG00000041357|5685|; PSMB6|IDBG-19703|ENSG00000142507|5694|;
ATG4A	ENSG00000101844			Toll Like Receptor 9 (TLR9) Cascade	13042	REACTOME	9606	4	89	0.15286824853671763	0.4563892637473019	DUSP4; FOS; TLR9; TRAF6;	DUSP4|IDBG-15549|ENSG00000120875|1846|; FOS|IDBG-12957|ENSG00000170345|2353|; TLR9|IDBG-407857|ENSG00000239732|54106|; TRAF6|IDBG-40102|ENSG00000175104|7189|;
CLDN2	ENSG00000165376			Erk and pi-3 kinase are necessary for collagen binding in corneal epithelia	4125	PID BIOCARTA	9606	2	31	0.16181210274017355	0.456620454307887	ACTA1; PFN1;	ACTA1|IDBG-107311|ENSG00000143632|58|; PFN1|IDBG-20332|ENSG00000108518|5216|;
DMC1	ENSG00000100206			Gluconeogenesis	13547	REACTOME	9606	2	31	0.16181210274017355	0.456620454307887	ALDOA; PCK1;	ALDOA|IDBG-25500|ENSG00000149925|226|; PCK1|IDBG-82362|ENSG00000124253|5105|;
GALNT9	ENSG00000182870			Interaction between L1 and Ankyrins	13875	REACTOME	9606	2	31	0.16181210274017355	0.456620454307887	SCN1B; SCN9A;	SCN1B|IDBG-43352|ENSG00000105711|6324|; SCN9A|IDBG-74205|ENSG00000169432|6335|;
PPP2R2A	ENSG00000221914			TCR	15915	NETPATH	9606	9	259	0.15001767757382412	0.4567040627616912	ACTA1; ARHGEF7; DOK2; FOS; G6PD; GRAP; PGM1; TRAF6; VAV3;	ACTA1|IDBG-107311|ENSG00000143632|58|; ARHGEF7|IDBG-51160|ENSG00000102606|8874|; DOK2|IDBG-9913|ENSG00000147443|9046|; FOS|IDBG-12957|ENSG00000170345|2353|; G6PD|IDBG-91750|ENSG00000160211|2539|; GRAP|IDBG-34497|ENSG00000154016|10750|; PGM1|IDBG-99412|ENSG00000079739|5236|; TRAF6|IDBG-40102|ENSG00000175104|7189|; VAV3|IDBG-100649|ENSG00000134215|10451|;
IRX4	ENSG00000113430			MAPK signaling pathway	487	KEGG	9606	9	257	0.14519710247303347	0.45781535371599325	DUSP4; FGF5; FOS; MAX; NRAS; NTF3; PTPN7; RAP1B; TRAF6;	DUSP4|IDBG-15549|ENSG00000120875|1846|; FGF5|IDBG-26501|ENSG00000138675|2250|; FOS|IDBG-12957|ENSG00000170345|2353|; MAX|IDBG-9524|ENSG00000125952|4149|; NRAS|IDBG-243969|ENSG00000213281|4893|; NTF3|IDBG-13412|ENSG00000185652|4908|; PTPN7|IDBG-105825|ENSG00000143851|5778|; RAP1B|IDBG-46140|ENSG00000127314|5908|; TRAF6|IDBG-40102|ENSG00000175104|7189|;
FKBP8	ENSG00000105701			DAP12 interactions	13004	REACTOME	9606	6	155	0.15274909238117423	0.4582472771435227	CDKN1B; KIT; NRAS; PRKAR2A; TNRC6A; VAV3;	CDKN1B|IDBG-20317|ENSG00000111276|1027|; KIT|IDBG-18980|ENSG00000157404|3815|; NRAS|IDBG-243969|ENSG00000213281|4893|; PRKAR2A|IDBG-33721|ENSG00000114302|5576|; TNRC6A|IDBG-21227|ENSG00000090905|102724266,27327|; VAV3|IDBG-100649|ENSG00000134215|10451|;
IRX5	ENSG00000176842			Downstream signaling events of B Cell Receptor (BCR)	19698	REACTOME	9606	6	155	0.15274909238117423	0.4582472771435227	CDKN1B; KIT; NRAS; PSMA4; PSMB6; TNRC6A;	CDKN1B|IDBG-20317|ENSG00000111276|1027|; KIT|IDBG-18980|ENSG00000157404|3815|; NRAS|IDBG-243969|ENSG00000213281|4893|; PSMA4|IDBG-24777|ENSG00000041357|5685|; PSMB6|IDBG-19703|ENSG00000142507|5694|; TNRC6A|IDBG-21227|ENSG00000090905|102724266,27327|;
PUSL1	ENSG00000169972			Acute myeloid leukemia	424	KEGG	9606	3	58	0.15202689322702206	0.46055205889362566	KIT; NRAS; PPARD;	KIT|IDBG-18980|ENSG00000157404|3815|; NRAS|IDBG-243969|ENSG00000213281|4893|; PPARD|IDBG-83938|ENSG00000112033|5467|;
C10ORF11	ENSG00000148655			Transport of inorganic cations/anions and amino acids/oligopeptides	13174	REACTOME	9606	4	94	0.17529547757453007	0.4710113267002591	SLC1A4; SLC34A1; SLC7A10; SLC7A5;	SLC1A4|IDBG-54041|ENSG00000115902|6509|; SLC34A1|IDBG-59893|ENSG00000131183|6569|; SLC7A10|IDBG-42596|ENSG00000130876|56301|; SLC7A5|IDBG-45906|ENSG00000103257|8140|;
GALNT4	ENSG00000257594			Toll Like Receptor 2 (TLR2) Cascade	17710	REACTOME	9606	4	95	0.1799112222766302	0.47515015114084386	DUSP4; FOS; SOCS1; TRAF6;	DUSP4|IDBG-15549|ENSG00000120875|1846|; FOS|IDBG-12957|ENSG00000170345|2353|; SOCS1|IDBG-14621|ENSG00000185338|8651|; TRAF6|IDBG-40102|ENSG00000175104|7189|;
DHRS4L2	ENSG00000187630			Toll Like Receptor TLR1:TLR2 Cascade	13035	REACTOME	9606	4	95	0.1799112222766302	0.47515015114084386	DUSP4; FOS; SOCS1; TRAF6;	DUSP4|IDBG-15549|ENSG00000120875|1846|; FOS|IDBG-12957|ENSG00000170345|2353|; SOCS1|IDBG-14621|ENSG00000185338|8651|; TRAF6|IDBG-40102|ENSG00000175104|7189|;
ADH7	ENSG00000196344			Purine metabolism	16952	REACTOME	9606	2	33	0.17845221155045515	0.47535977042319516	AMPD3; HPRT1;	AMPD3|IDBG-31696|ENSG00000133805|100130460,272|; HPRT1|IDBG-86864|ENSG00000165704|3251|;
OSTN	ENSG00000188729			Synthesis of PIPs at the plasma membrane	13472	REACTOME	9606	2	33	0.17845221155045515	0.47535977042319516	PI4K2B; PIP4K2A;	PI4K2B|IDBG-12178|ENSG00000038210|285540,55300|; PIP4K2A|IDBG-62249|ENSG00000150867|5305|;
ARID2	ENSG00000189079			Immune System	18444	REACTOME	9606	31	1127	0.18230121055142035	0.47941339625862883	ANAPC11; AP2S1; BCL2L1; CDKN1B; CTSA; DUSP4; FBXW7; FOS; IL6ST; KIT; KLC2; KLHL20; MX1; NEDD4; NRAS; NUP155; PRKAR2A; PSMA4; PSMB6; RAP1B; RNF182; RNF34; RNF6; SEC31A; SOCS1; TLR9; TNRC6A; TRAF6; TRIM9; UBE2W; VAV3;	ANAPC11|IDBG-72756|ENSG00000141552|51529|; AP2S1|IDBG-59076|ENSG00000042753|1175|; BCL2L1|IDBG-63673|ENSG00000171552|598|; CDKN1B|IDBG-20317|ENSG00000111276|1027|; CTSA|IDBG-78417|ENSG00000064601|5476|; DUSP4|IDBG-15549|ENSG00000120875|1846|; FBXW7|IDBG-41233|ENSG00000109670|55294|; FOS|IDBG-12957|ENSG00000170345|2353|; IL6ST|IDBG-21516|ENSG00000134352|3572|; KIT|IDBG-18980|ENSG00000157404|3815|;…
ISM1	ENSG00000101230			ATM pathway	15622	PID NCI	9606	2	34	0.18686877293993068	0.48118709032032153	CDC25C; CHEK2;	CDC25C|IDBG-46926|ENSG00000158402|995|; CHEK2|IDBG-3314|ENSG00000183765|11200|;
C1QTNF9	ENSG00000240654			APC/C:Cdc20 mediated degradation of Securin	12922	REACTOME	9606	3	64	0.18633877617931088	0.4818299735515235	ANAPC11; PSMA4; PSMB6;	ANAPC11|IDBG-72756|ENSG00000141552|51529|; PSMA4|IDBG-24777|ENSG00000041357|5685|; PSMB6|IDBG-19703|ENSG00000142507|5694|;
TSC22D3	ENSG00000157514			Collagen biosynthesis and modifying enzymes	13387	REACTOME	9606	3	64	0.18633877617931088	0.4818299735515235	ADAMTS3; COL25A1; COL9A3;	ADAMTS3|IDBG-23189|ENSG00000156140|9508|; COL25A1|IDBG-33750|ENSG00000188517|84570|; COL9A3|IDBG-85418|ENSG00000092758|1299|;
HRH1	ENSG00000196639			E2F transcription factor network	15410	PID NCI	9606	3	64	0.18633877617931088	0.4818299735515235	CDKN1B; E2F7; TFDP1;	CDKN1B|IDBG-20317|ENSG00000111276|1027|; E2F7|IDBG-49113|ENSG00000165891|144455|; TFDP1|IDBG-53460|ENSG00000198176|7027|;
COL9A3	ENSG00000092758			HIF-1-alpha transcription factor network	15518	PID NCI	9606	3	64	0.18633877617931088	0.4818299735515235	ALDOA; FOS; PGM1;	ALDOA|IDBG-25500|ENSG00000149925|226|; FOS|IDBG-12957|ENSG00000170345|2353|; PGM1|IDBG-99412|ENSG00000079739|5236|;
C1QTNF1	ENSG00000173918			HGF signaling pathway	16200	INOH	9606	2	35	0.1953397671067483	0.49475400029496086	NRAS; RAP1B;	NRAS|IDBG-243969|ENSG00000213281|4893|; RAP1B|IDBG-46140|ENSG00000127314|5908|;
DCX	ENSG00000077279			SNARE interactions in vesicular transport	524	KEGG	9606	2	35	0.1953397671067483	0.49475400029496086	STX2; VAMP2;	STX2|IDBG-64736|ENSG00000111450|2054|; VAMP2|IDBG-281536|ENSG00000220205|6844|;
EHD2	ENSG00000024422			Signal transduction through il1r	4064	PID BIOCARTA	9606	2	35	0.1953397671067483	0.49475400029496086	FOS; TRAF6;	FOS|IDBG-12957|ENSG00000170345|2353|; TRAF6|IDBG-40102|ENSG00000175104|7189|;
RNF122	ENSG00000133874			TWEAK	15930	NETPATH	9606	2	35	0.1953397671067483	0.49475400029496086	TNFSF12; TRAF5;	TNFSF12|IDBG-408330|ENSG00000239697|8742|; TRAF5|IDBG-106494|ENSG00000082512|7188|;
SNX29	ENSG00000048471			Glycosphingolipid metabolism	13513	REACTOME	9606	2	36	0.20385814981147532	0.5059611910983605	CTSA; SUMF1;	CTSA|IDBG-78417|ENSG00000064601|5476|; SUMF1|IDBG-14007|ENSG00000144455|285362|;
NCDN	ENSG00000020129			IGF1 signaling pathway	16216	INOH	9606	2	36	0.20385814981147532	0.5059611910983605	IGFBP5; NRAS;	IGFBP5|IDBG-80733|ENSG00000115461|3488|; NRAS|IDBG-243969|ENSG00000213281|4893|;
PNO1	ENSG00000115946			Role of Calcineurin-dependent NFAT signaling in lymphocytes	15595	PID NCI	9606	2	36	0.20385814981147532	0.5059611910983605	BCL2L1; FKBP8;	BCL2L1|IDBG-63673|ENSG00000171552|598|; FKBP8|IDBG-38336|ENSG00000105701|23770|;
C1ORF21	ENSG00000116667			Ion channel transport	18537	REACTOME	9606	6	169	0.20073719228996761	0.5063493258579591	ATP10D; ATP8A1; GABRA1; SLC9C1; TRPV2; TSC22D3;	ATP10D|IDBG-16810|ENSG00000145246|57205|; ATP8A1|IDBG-15848|ENSG00000124406|10396|; GABRA1|IDBG-56393|ENSG00000022355|2554|; SLC9C1|IDBG-49755|ENSG00000172139|285335|; TRPV2|IDBG-32212|ENSG00000187688|51393|; TSC22D3|IDBG-81583|ENSG00000157514|1831|;
SCRN3	ENSG00000144306			Downstream signaling of activated FGFR	16879	REACTOME	9606	5	134	0.20180357400240165	0.5069699542011553	CDKN1B; KIT; NRAS; PRKAR2A; TNRC6A;	CDKN1B|IDBG-20317|ENSG00000111276|1027|; KIT|IDBG-18980|ENSG00000157404|3815|; NRAS|IDBG-243969|ENSG00000213281|4893|; PRKAR2A|IDBG-33721|ENSG00000114302|5576|; TNRC6A|IDBG-21227|ENSG00000090905|102724266,27327|;
CDC25C	ENSG00000158402			Tight junction	522	KEGG	9606	5	135	0.2059178348043564	0.509028887636369	CLDN2; F11R; NRAS; PPP2R2A; RAB3B;	CLDN2|IDBG-81294|ENSG00000165376|9075|; F11R|IDBG-104131|ENSG00000158769|50848|; NRAS|IDBG-243969|ENSG00000213281|4893|; PPP2R2A|IDBG-281526|ENSG00000221914|5520|; RAB3B|IDBG-98573|ENSG00000169213|5865|;
CNNM1	ENSG00000119946			Antiviral mechanism by IFN-stimulated genes	17226	REACTOME	9606	3	68	0.2102336904921153	0.5155730981116161	MX1; NEDD4; NUP155;	MX1|IDBG-3941|ENSG00000157601|4599|; NEDD4|IDBG-13236|ENSG00000069869|4734|; NUP155|IDBG-17015|ENSG00000113569|9631|;
TNFSF8	ENSG00000106952			ISG15 antiviral mechanism	13075	REACTOME	9606	3	68	0.2102336904921153	0.5155730981116161	MX1; NEDD4; NUP155;	MX1|IDBG-3941|ENSG00000157601|4599|; NEDD4|IDBG-13236|ENSG00000069869|4734|; NUP155|IDBG-17015|ENSG00000113569|9631|;
TSSK1B	ENSG00000212122			Activation of APC/C and APC/C:Cdc20 mediated degradation of mitotic proteins	17061	REACTOME	9606	3	70	0.2224263101579924	0.5246544262505317	ANAPC11; PSMA4; PSMB6;	ANAPC11|IDBG-72756|ENSG00000141552|51529|; PSMA4|IDBG-24777|ENSG00000041357|5685|; PSMB6|IDBG-19703|ENSG00000142507|5694|;
RCN2	ENSG00000117906			Orc1 removal from chromatin	12931	REACTOME	9606	3	70	0.2224263101579924	0.5246544262505317	CDKN1B; PSMA4; PSMB6;	CDKN1B|IDBG-20317|ENSG00000111276|1027|; PSMA4|IDBG-24777|ENSG00000041357|5685|; PSMB6|IDBG-19703|ENSG00000142507|5694|;
SCPEP1	ENSG00000121064			Switching of origins to a post-replicative state	12947	REACTOME	9606	3	70	0.2224263101579924	0.5246544262505317	CDKN1B; PSMA4; PSMB6;	CDKN1B|IDBG-20317|ENSG00000111276|1027|; PSMA4|IDBG-24777|ENSG00000041357|5685|; PSMB6|IDBG-19703|ENSG00000142507|5694|;
CYP24A1	ENSG00000019186			APC/C:Cdc20 mediated degradation of mitotic proteins	12923	REACTOME	9606	3	69	0.21631162667498238	0.5263015168706264	ANAPC11; PSMA4; PSMB6;	ANAPC11|IDBG-72756|ENSG00000141552|51529|; PSMA4|IDBG-24777|ENSG00000041357|5685|; PSMB6|IDBG-19703|ENSG00000142507|5694|;
CYP3A5	ENSG00000106258			APC/C:Cdh1 mediated degradation of Cdc20 and other APC/C:Cdh1 targeted proteins in late mitosis/early G1	12920	REACTOME	9606	3	69	0.21631162667498238	0.5263015168706264	ANAPC11; PSMA4; PSMB6;	ANAPC11|IDBG-72756|ENSG00000141552|51529|; PSMA4|IDBG-24777|ENSG00000041357|5685|; PSMB6|IDBG-19703|ENSG00000142507|5694|;
LYPD4	ENSG00000273111			ID	15909	NETPATH	9606	2	38	0.2210103717014133	0.5273529332489322	ELK3; PAX5;	ELK3|IDBG-52037|ENSG00000111145|2004|; PAX5|IDBG-65386|ENSG00000196092|5079|;
HRNR	ENSG00000197915			O-glycosylation of TSR domain-containing proteins	19242	REACTOME	9606	2	38	0.2210103717014133	0.5273529332489322	ADAMTS3; THSD4;	ADAMTS3|IDBG-23189|ENSG00000156140|9508|; THSD4|IDBG-19850|ENSG00000187720|79875|;
SEC31A	ENSG00000138674			Regulation of RAC1 activity	14985	PID NCI	9606	2	38	0.2210103717014133	0.5273529332489322	ARHGEF7; VAV3;	ARHGEF7|IDBG-51160|ENSG00000102606|8874|; VAV3|IDBG-100649|ENSG00000134215|10451|;
IL6ST	ENSG00000134352			Chagas disease (American trypanosomiasis)	10366	KEGG	9606	4	103	0.2181912886385892	0.5287930054064632	FOS; PPP2R2A; TLR9; TRAF6;	FOS|IDBG-12957|ENSG00000170345|2353|; PPP2R2A|IDBG-281526|ENSG00000221914|5520|; TLR9|IDBG-407857|ENSG00000239732|54106|; TRAF6|IDBG-40102|ENSG00000175104|7189|;
TRMT2A	ENSG00000099899			Signaling by PDGF	13330	REACTOME	9606	6	174	0.21909717177653937	0.528914266241802	CDKN1B; COL9A3; KIT; NRAS; PRKAR2A; TNRC6A;	CDKN1B|IDBG-20317|ENSG00000111276|1027|; COL9A3|IDBG-85418|ENSG00000092758|1299|; KIT|IDBG-18980|ENSG00000157404|3815|; NRAS|IDBG-243969|ENSG00000213281|4893|; PRKAR2A|IDBG-33721|ENSG00000114302|5576|; TNRC6A|IDBG-21227|ENSG00000090905|102724266,27327|;
ZNRF1	ENSG00000186187			Toll-Like Receptors Cascades	17767	REACTOME	9606	5	140	0.2268914431473347	0.5331517561408853	DUSP4; FOS; SOCS1; TLR9; TRAF6;	DUSP4|IDBG-15549|ENSG00000120875|1846|; FOS|IDBG-12957|ENSG00000170345|2353|; SOCS1|IDBG-14621|ENSG00000185338|8651|; TLR9|IDBG-407857|ENSG00000239732|54106|; TRAF6|IDBG-40102|ENSG00000175104|7189|;
RFXAP	ENSG00000133111			RNA Polymerase I Promoter Opening	13737	REACTOME	9606	2	39	0.2296315609774577	0.5335049048273266	H3F3A; MBD2;	H3F3A|IDBG-107003|ENSG00000163041|3020,3021|; MBD2|IDBG-3532|ENSG00000134046|8932|;
ATXN10	ENSG00000130638			Regulation of autophagy	431	KEGG	9606	2	39	0.2296315609774577	0.5335049048273266	ATG16L1; ATG4A;	ATG16L1|IDBG-83447|ENSG00000085978|55054|; ATG4A|IDBG-81860|ENSG00000101844|115201|;
NKX6-3	ENSG00000165066			Prolactin	15931	NETPATH	9606	4	105	0.22809132373521004	0.5339410532892417	ERBB4; ESR1; FOS; SOCS1;	ERBB4|IDBG-79992|ENSG00000178568|2066|; ESR1|IDBG-97997|ENSG00000091831|2099|; FOS|IDBG-12957|ENSG00000170345|2353|; SOCS1|IDBG-14621|ENSG00000185338|8651|;
RARB	ENSG00000077092			Glycogen storage diseases	19851	REACTOME	9606	8	253	0.23647223741722553	0.5372788335435492	ALDOA; BGN; G6PD; GYS1; HS6ST1; NUP155; PCK1; PGM1;	ALDOA|IDBG-25500|ENSG00000149925|226|; BGN|IDBG-89505|ENSG00000182492|633|; G6PD|IDBG-91750|ENSG00000160211|2539|; GYS1|IDBG-61643|ENSG00000104812|2997|; HS6ST1|IDBG-69523|ENSG00000136720|9394|; NUP155|IDBG-17015|ENSG00000113569|9631|; PCK1|IDBG-82362|ENSG00000124253|5105|; PGM1|IDBG-99412|ENSG00000079739|5236|;
MUC15	ENSG00000169550			Metabolism of carbohydrates	17445	REACTOME	9606	8	253	0.23647223741722553	0.5372788335435492	ALDOA; BGN; G6PD; GYS1; HS6ST1; NUP155; PCK1; PGM1;	ALDOA|IDBG-25500|ENSG00000149925|226|; BGN|IDBG-89505|ENSG00000182492|633|; G6PD|IDBG-91750|ENSG00000160211|2539|; GYS1|IDBG-61643|ENSG00000104812|2997|; HS6ST1|IDBG-69523|ENSG00000136720|9394|; NUP155|IDBG-17015|ENSG00000113569|9631|; PCK1|IDBG-82362|ENSG00000124253|5105|; PGM1|IDBG-99412|ENSG00000079739|5236|;
GPR137	ENSG00000173264			Myoclonic epilepsy of Lafora	17077	REACTOME	9606	8	253	0.23647223741722553	0.5372788335435492	ALDOA; BGN; G6PD; GYS1; HS6ST1; NUP155; PCK1; PGM1;	ALDOA|IDBG-25500|ENSG00000149925|226|; BGN|IDBG-89505|ENSG00000182492|633|; G6PD|IDBG-91750|ENSG00000160211|2539|; GYS1|IDBG-61643|ENSG00000104812|2997|; HS6ST1|IDBG-69523|ENSG00000136720|9394|; NUP155|IDBG-17015|ENSG00000113569|9631|; PCK1|IDBG-82362|ENSG00000124253|5105|; PGM1|IDBG-99412|ENSG00000079739|5236|;
F11R	ENSG00000158769			Metabolism	19429	REACTOME	9606	40	1535	0.2385252206426151	0.5379875414494019	ACO2; ACSL3; ADH7; ALDOA; AMPD3; APOC3; BGN; CKMT1B; CLPS; CTSA; CYP24A1; CYP3A5; CYP8B1; DCTD; G6PD; GNB3; GNG10; GNG2; GNG5; GYS1; HPRT1; HS6ST1; NADK; NDUFA11; NUDT3; NUP155; PCK1; PDP2; PDSS2; PGM1; PI4K2B; PIP4K2A; PPARD; PRKAR2A; PSMA4; PSMB6; PTS; SUMF1; UCP3; VAMP2;	ACO2|IDBG-9203|ENSG00000100412|50|; ACSL3|IDBG-82223|ENSG00000123983|2181|; ADH7|IDBG-31333|ENSG00000196344|131|; ALDOA|IDBG-25500|ENSG00000149925|226|; AMPD3|IDBG-31696|ENSG00000133805|100130460,272|; APOC3|IDBG-72562|ENSG00000110245|345|; BGN|IDBG-89505|ENSG00000182492|633|; CKMT1B|IDBG-301703|ENSG00000237289|1159,548596|; CLPS|IDBG-84391|ENSG00000137392|1208|; CTSA|IDBG-78417|ENSG00000064601|5…
CAPNS1	ENSG00000126247			Signaling by FGFR	13320	REACTOME	9606	5	145	0.2484653422814686	0.5387774790524478	CDKN1B; KIT; NRAS; PRKAR2A; TNRC6A;	CDKN1B|IDBG-20317|ENSG00000111276|1027|; KIT|IDBG-18980|ENSG00000157404|3815|; NRAS|IDBG-243969|ENSG00000213281|4893|; PRKAR2A|IDBG-33721|ENSG00000114302|5576|; TNRC6A|IDBG-21227|ENSG00000090905|102724266,27327|;
GTPBP8	ENSG00000163607			Insulin signaling pathway	531	KEGG	9606	5	143	0.23976990905369094	0.5388283774370218	GYS1; NRAS; PCK1; PRKAR2A; SOCS1;	GYS1|IDBG-61643|ENSG00000104812|2997|; NRAS|IDBG-243969|ENSG00000213281|4893|; PCK1|IDBG-82362|ENSG00000124253|5105|; PRKAR2A|IDBG-33721|ENSG00000114302|5576|; SOCS1|IDBG-14621|ENSG00000185338|8651|;
TMEM200C	ENSG00000206432			Neurotransmitter Release Cycle	18982	REACTOME	9606	2	40	0.2382748202053805	0.539391351234158	RAB3A; VAMP2;	RAB3A|IDBG-37807|ENSG00000105649|5864|; VAMP2|IDBG-281536|ENSG00000220205|6844|;
RNF224	ENSG00000233198			B cell receptor signaling pathway	532	KEGG	9606	3	74	0.24720470282234036	0.539832177894722	FOS; NRAS; VAV3;	FOS|IDBG-12957|ENSG00000170345|2353|; NRAS|IDBG-243969|ENSG00000213281|4893|; VAV3|IDBG-100649|ENSG00000134215|10451|;
MGAT3	ENSG00000128268			Chronic myeloid leukemia	582	KEGG	9606	3	74	0.24720470282234036	0.539832177894722	BCL2L1; CDKN1B; NRAS;	BCL2L1|IDBG-63673|ENSG00000171552|598|; CDKN1B|IDBG-20317|ENSG00000111276|1027|; NRAS|IDBG-243969|ENSG00000213281|4893|;
LCA5	ENSG00000135338			ECM proteoglycans	18499	REACTOME	9606	3	74	0.24720470282234036	0.539832177894722	BGN; COL9A3; TNXB;	BGN|IDBG-89505|ENSG00000182492|633|; COL9A3|IDBG-85418|ENSG00000092758|1299|; TNXB|IDBG-79909|ENSG00000168477|7148|;
PGM1	ENSG00000079739			IL4	15920	NETPATH	9606	3	74	0.24720470282234036	0.539832177894722	BCL2L1; DOK2; SOCS1;	BCL2L1|IDBG-63673|ENSG00000171552|598|; DOK2|IDBG-9913|ENSG00000147443|9046|; SOCS1|IDBG-14621|ENSG00000185338|8651|;
CAMK1	ENSG00000134072			RNA degradation	5710	KEGG	9606	3	74	0.24720470282234036	0.539832177894722	BTG2; EXOSC10; PAPD7;	BTG2|IDBG-105945|ENSG00000159388|7832|; EXOSC10|IDBG-89211|ENSG00000171824|5394|; PAPD7|IDBG-11696|ENSG00000112941|11044|;
FBXL7	ENSG00000183580			L1CAM interactions	13877	REACTOME	9606	4	109	0.24821717479068278	0.5401345564107112	AP2S1; DCX; SCN1B; SCN9A;	AP2S1|IDBG-59076|ENSG00000042753|1175|; DCX|IDBG-82703|ENSG00000077279|1641|; SCN1B|IDBG-43352|ENSG00000105711|6324|; SCN9A|IDBG-74205|ENSG00000169432|6335|;
PRDM1	ENSG00000057657			Regulation of actin cytoskeleton	404	KEGG	9606	7	217	0.24146410548233946	0.5406696274930645	ARHGEF7; FGF5; ITGA11; NRAS; PFN1; PIP4K2A; VAV3;	ARHGEF7|IDBG-51160|ENSG00000102606|8874|; FGF5|IDBG-26501|ENSG00000138675|2250|; ITGA11|IDBG-18977|ENSG00000137809|22801|; NRAS|IDBG-243969|ENSG00000213281|4893|; PFN1|IDBG-20332|ENSG00000108518|5216|; PIP4K2A|IDBG-62249|ENSG00000150867|5305|; VAV3|IDBG-100649|ENSG00000134215|10451|;
EPS8L3	ENSG00000198758			Metabolism of nucleotides	13637	REACTOME	9606	3	72	0.23475629034408604	0.5413409978830044	AMPD3; DCTD; HPRT1;	AMPD3|IDBG-31696|ENSG00000133805|100130460,272|; DCTD|IDBG-45729|ENSG00000129187|1635|; HPRT1|IDBG-86864|ENSG00000165704|3251|;
ALDOA	ENSG00000149925			Removal of licensing factors from origins	12932	REACTOME	9606	3	72	0.23475629034408604	0.5413409978830044	CDKN1B; PSMA4; PSMB6;	CDKN1B|IDBG-20317|ENSG00000111276|1027|; PSMA4|IDBG-24777|ENSG00000041357|5685|; PSMB6|IDBG-19703|ENSG00000142507|5694|;
ITGA11	ENSG00000137809			Cell Cycle	18205	REACTOME	9606	15	523	0.236187566240324	0.542616787868105	ANAPC11; CCNE2; CDC25C; CDKN1B; CDKN2D; DMC1; GORASP1; H3F3A; MAX; NUP155; PPP2R2A; PSMA4; PSMB6; TFDP1; UBE2I;	ANAPC11|IDBG-72756|ENSG00000141552|51529|; CCNE2|IDBG-29174|ENSG00000175305|9134|; CDC25C|IDBG-46926|ENSG00000158402|995|; CDKN1B|IDBG-20317|ENSG00000111276|1027|; CDKN2D|IDBG-27803|ENSG00000129355|1032|; DMC1|IDBG-7606|ENSG00000100206|11144|; GORASP1|IDBG-26483|ENSG00000114745|64689|; H3F3A|IDBG-107003|ENSG00000163041|3020,3021|; MAX|IDBG-9524|ENSG00000125952|4149|; NUP155|IDBG-17015|ENSG0000011…
CHEK2	ENSG00000183765			Regulation of DNA replication	19523	REACTOME	9606	3	75	0.25346755584979197	0.543899130261012	CDKN1B; PSMA4; PSMB6;	CDKN1B|IDBG-20317|ENSG00000111276|1027|; PSMA4|IDBG-24777|ENSG00000041357|5685|; PSMB6|IDBG-19703|ENSG00000142507|5694|;
ANGEL2	ENSG00000174606			Activated TLR4 signalling	19190	REACTOME	9606	4	110	0.25330927030410977	0.5454534113168635	DUSP4; FOS; SOCS1; TRAF6;	DUSP4|IDBG-15549|ENSG00000120875|1846|; FOS|IDBG-12957|ENSG00000170345|2353|; SOCS1|IDBG-14621|ENSG00000185338|8651|; TRAF6|IDBG-40102|ENSG00000175104|7189|;
GYS1	ENSG00000104812			Cell Cycle, Mitotic	19119	REACTOME	9606	13	454	0.2587471535624284	0.5457533819166578	ANAPC11; CCNE2; CDC25C; CDKN1B; CDKN2D; GORASP1; H3F3A; MAX; NUP155; PPP2R2A; PSMA4; PSMB6; TFDP1;	ANAPC11|IDBG-72756|ENSG00000141552|51529|; CCNE2|IDBG-29174|ENSG00000175305|9134|; CDC25C|IDBG-46926|ENSG00000158402|995|; CDKN1B|IDBG-20317|ENSG00000111276|1027|; CDKN2D|IDBG-27803|ENSG00000129355|1032|; GORASP1|IDBG-26483|ENSG00000114745|64689|; H3F3A|IDBG-107003|ENSG00000163041|3020,3021|; MAX|IDBG-9524|ENSG00000125952|4149|; NUP155|IDBG-17015|ENSG00000113569|9631|; PPP2R2A|IDBG-281526|ENSG000…
LHX8	ENSG00000162624			Transcriptional regulation by small RNAs	17771	REACTOME	9606	3	76	0.25975317015660193	0.5460117658393877	H3F3A; NUP155; TNRC6A;	H3F3A|IDBG-107003|ENSG00000163041|3020,3021|; NUP155|IDBG-17015|ENSG00000113569|9631|; TNRC6A|IDBG-21227|ENSG00000090905|102724266,27327|;
IL1RAPL2	ENSG00000189108			Signaling by ERBB2	13291	REACTOME	9606	5	149	0.26609189885786694	0.5463282175885773	CDKN1B; KIT; NRAS; PRKAR2A; TNRC6A;	CDKN1B|IDBG-20317|ENSG00000111276|1027|; KIT|IDBG-18980|ENSG00000157404|3815|; NRAS|IDBG-243969|ENSG00000213281|4893|; PRKAR2A|IDBG-33721|ENSG00000114302|5576|; TNRC6A|IDBG-21227|ENSG00000090905|102724266,27327|;
OR13H1	ENSG00000171054			The citric acid (TCA) cycle and respiratory electron transport	19151	REACTOME	9606	5	149	0.26609189885786694	0.5463282175885773	ACO2; NDUFA11; PDP2; PPARD; UCP3;	ACO2|IDBG-9203|ENSG00000100412|50|; NDUFA11|IDBG-20935|ENSG00000174886|126328|; PDP2|IDBG-35686|ENSG00000172840|57546|; PPARD|IDBG-83938|ENSG00000112033|5467|; UCP3|IDBG-64083|ENSG00000175564|7352|;
PRR26	ENSG00000180525			Downstream signal transduction	13329	REACTOME	9606	5	146	0.2528436781118836	0.5463545212347694	CDKN1B; KIT; NRAS; PRKAR2A; TNRC6A;	CDKN1B|IDBG-20317|ENSG00000111276|1027|; KIT|IDBG-18980|ENSG00000157404|3815|; NRAS|IDBG-243969|ENSG00000213281|4893|; PRKAR2A|IDBG-33721|ENSG00000114302|5576|; TNRC6A|IDBG-21227|ENSG00000090905|102724266,27327|;
DALRD3	ENSG00000178149			Retinoid metabolism and transport	13323	REACTOME	9606	2	42	0.25560514947596036	0.5465881743119152	APOC3; CLPS;	APOC3|IDBG-72562|ENSG00000110245|345|; CLPS|IDBG-84391|ENSG00000137392|1208|;
UTS2B	ENSG00000188958			MHC class II antigen presentation	13065	REACTOME	9606	4	111	0.2584231610911769	0.5469366902546141	AP2S1; CTSA; KLC2; SEC31A;	AP2S1|IDBG-59076|ENSG00000042753|1175|; CTSA|IDBG-78417|ENSG00000064601|5476|; KLC2|IDBG-58526|ENSG00000174996|64837|; SEC31A|IDBG-27208|ENSG00000138674|102724932,22872|;
EN1	ENSG00000163064			mRNA Splicing	19346	REACTOME	9606	4	111	0.2584231610911769	0.5469366902546141	HNRNPA1; HNRNPD; SNRPA1; SRSF7;	HNRNPA1|IDBG-37588|ENSG00000135486|3178|; HNRNPD|IDBG-26735|ENSG00000138668|3184|; SNRPA1|IDBG-32390|ENSG00000131876|6627|; SRSF7|IDBG-46703|ENSG00000115875|6432|;
CD5L	ENSG00000073754			mRNA Splicing - Major Pathway	13745	REACTOME	9606	4	111	0.2584231610911769	0.5469366902546141	HNRNPA1; HNRNPD; SNRPA1; SRSF7;	HNRNPA1|IDBG-37588|ENSG00000135486|3178|; HNRNPD|IDBG-26735|ENSG00000138668|3184|; SNRPA1|IDBG-32390|ENSG00000131876|6627|; SRSF7|IDBG-46703|ENSG00000115875|6432|;
STEAP1B	ENSG00000105889			Downstream signaling in naïve CD8+ T cells	15166	PID NCI	9606	2	43	0.2642816345974139	0.5480739938966502	FOS; PTPN7;	FOS|IDBG-12957|ENSG00000170345|2353|; PTPN7|IDBG-105825|ENSG00000143851|5778|;
HNRNPA1	ENSG00000135486			Ion transport by P-type ATPases	13134	REACTOME	9606	2	43	0.2642816345974139	0.5480739938966502	ATP10D; ATP8A1;	ATP10D|IDBG-16810|ENSG00000145246|57205|; ATP8A1|IDBG-15848|ENSG00000124406|10396|;
PPA1	ENSG00000180817			Iron uptake and transport	13138	REACTOME	9606	2	43	0.2642816345974139	0.5480739938966502	ATP6V1G2; STEAP3;	ATP6V1G2|IDBG-238100|ENSG00000213760|534|; STEAP3|IDBG-67901|ENSG00000115107|55240|;
DESI2	ENSG00000121644			Lipid digestion, mobilization, and transport	19609	REACTOME	9606	2	43	0.2642816345974139	0.5480739938966502	APOC3; CLPS;	APOC3|IDBG-72562|ENSG00000110245|345|; CLPS|IDBG-84391|ENSG00000137392|1208|;
RNF6	ENSG00000127870			Glycolysis Gluconeogenesis	16185	INOH	9606	2	41	0.24693448732073162	0.5489406948352954	ALDOA; PGM1;	ALDOA|IDBG-25500|ENSG00000149925|226|; PGM1|IDBG-99412|ENSG00000079739|5236|;
FJX1	ENSG00000179431			Stabilization and expansion of the E-cadherin adherens junction	15724	PID NCI	9606	2	41	0.24693448732073162	0.5489406948352954	LIMA1; MGAT3;	LIMA1|IDBG-32504|ENSG00000050405|51474|; MGAT3|IDBG-8348|ENSG00000128268|4248|;
FAM43A	ENSG00000185112			Regulation of APC/C activators between G1/S and early anaphase	12929	REACTOME	9606	3	77	0.26605933951396377	0.5499152903666542	ANAPC11; PSMA4; PSMB6;	ANAPC11|IDBG-72756|ENSG00000141552|51529|; PSMA4|IDBG-24777|ENSG00000041357|5685|; PSMB6|IDBG-19703|ENSG00000142507|5694|;
UTP14C	ENSG00000253797			Oocyte meiosis	8113	KEGG	9606	4	114	0.2738834825653049	0.5549507941815032	ANAPC11; CCNE2; CDC25C; YWHAH;	ANAPC11|IDBG-72756|ENSG00000141552|51529|; CCNE2|IDBG-29174|ENSG00000175305|9134|; CDC25C|IDBG-46926|ENSG00000158402|995|; YWHAH|IDBG-4947|ENSG00000128245|7533|;
STEAP3	ENSG00000115107			Signaling by the B Cell Receptor (BCR)	19561	REACTOME	9606	6	188	0.2731871524897467	0.5553607244692876	CDKN1B; KIT; NRAS; PSMA4; PSMB6; TNRC6A;	CDKN1B|IDBG-20317|ENSG00000111276|1027|; KIT|IDBG-18980|ENSG00000157404|3815|; NRAS|IDBG-243969|ENSG00000213281|4893|; PSMA4|IDBG-24777|ENSG00000041357|5685|; PSMB6|IDBG-19703|ENSG00000142507|5694|; TNRC6A|IDBG-21227|ENSG00000090905|102724266,27327|;
PPARD	ENSG00000112033			Fatty acid degradation	520	KEGG	9606	2	44	0.27295900319787647	0.5567282639481441	ACSL3; ADH7;	ACSL3|IDBG-82223|ENSG00000123983|2181|; ADH7|IDBG-31333|ENSG00000196344|131|;
CKMT1B	ENSG00000237289			Nfat and hypertrophy of the heart	4058	PID BIOCARTA	9606	2	44	0.27295900319787647	0.5567282639481441	ACTA1; YWHAH;	ACTA1|IDBG-107311|ENSG00000143632|58|; YWHAH|IDBG-4947|ENSG00000128245|7533|;
ZFP41	ENSG00000181638			Signaling by FGFR in disease	16656	REACTOME	9606	5	162	0.3250133050451717	0.5594936560387634	CDKN1B; KIT; NRAS; PRKAR2A; TNRC6A;	CDKN1B|IDBG-20317|ENSG00000111276|1027|; KIT|IDBG-18980|ENSG00000157404|3815|; NRAS|IDBG-243969|ENSG00000213281|4893|; PRKAR2A|IDBG-33721|ENSG00000114302|5576|; TNRC6A|IDBG-21227|ENSG00000090905|102724266,27327|;
ZFP41	ENSG00000264668			Collagen formation	19746	REACTOME	9606	3	85	0.316996673391975	0.5597255547321159	ADAMTS3; COL25A1; COL9A3;	ADAMTS3|IDBG-23189|ENSG00000156140|9508|; COL25A1|IDBG-33750|ENSG00000188517|84570|; COL9A3|IDBG-85418|ENSG00000092758|1299|;
MYBPC2	ENSG00000086967			IL6	15922	NETPATH	9606	3	85	0.316996673391975	0.5597255547321159	FOS; HNRNPA1; IL6ST;	FOS|IDBG-12957|ENSG00000170345|2353|; HNRNPA1|IDBG-37588|ENSG00000135486|3178|; IL6ST|IDBG-21516|ENSG00000134352|3572|;
LL22NC03-63E9.3	ENSG00000220891			PI-3K cascade	13309	REACTOME	9606	3	85	0.316996673391975	0.5597255547321159	CDKN1B; KIT; TNRC6A;	CDKN1B|IDBG-20317|ENSG00000111276|1027|; KIT|IDBG-18980|ENSG00000157404|3815|; TNRC6A|IDBG-21227|ENSG00000090905|102724266,27327|;
TIMM17B	ENSG00000126768			PI3K events in ERBB2 signaling	13286	REACTOME	9606	3	85	0.316996673391975	0.5597255547321159	CDKN1B; KIT; TNRC6A;	CDKN1B|IDBG-20317|ENSG00000111276|1027|; KIT|IDBG-18980|ENSG00000157404|3815|; TNRC6A|IDBG-21227|ENSG00000090905|102724266,27327|;
ZMAT2	ENSG00000146007			PI3K events in ERBB4 signaling	13263	REACTOME	9606	3	85	0.316996673391975	0.5597255547321159	CDKN1B; KIT; TNRC6A;	CDKN1B|IDBG-20317|ENSG00000111276|1027|; KIT|IDBG-18980|ENSG00000157404|3815|; TNRC6A|IDBG-21227|ENSG00000090905|102724266,27327|;
TTLL7	ENSG00000137941			PI3K/AKT Signaling in Cancer	19195	REACTOME	9606	3	85	0.316996673391975	0.5597255547321159	CDKN1B; KIT; TNRC6A;	CDKN1B|IDBG-20317|ENSG00000111276|1027|; KIT|IDBG-18980|ENSG00000157404|3815|; TNRC6A|IDBG-21227|ENSG00000090905|102724266,27327|;
HSBP1	ENSG00000230989			PIP3 activates AKT signaling	12989	REACTOME	9606	3	85	0.316996673391975	0.5597255547321159	CDKN1B; KIT; TNRC6A;	CDKN1B|IDBG-20317|ENSG00000111276|1027|; KIT|IDBG-18980|ENSG00000157404|3815|; TNRC6A|IDBG-21227|ENSG00000090905|102724266,27327|;
ZBTB37	ENSG00000185278			Processing of Capped Intron-Containing Pre-mRNA	13751	REACTOME	9606	4	115	0.2790724749502445	0.5599571088287374	HNRNPA1; HNRNPD; SNRPA1; SRSF7;	HNRNPA1|IDBG-37588|ENSG00000135486|3178|; HNRNPD|IDBG-26735|ENSG00000138668|3184|; SNRPA1|IDBG-32390|ENSG00000131876|6627|; SRSF7|IDBG-46703|ENSG00000115875|6432|;
ASH2L	ENSG00000129691			CDK-mediated phosphorylation and removal of Cdc6	12930	REACTOME	9606	2	50	0.32479251122943237	0.5606753406139363	PSMA4; PSMB6;	PSMA4|IDBG-24777|ENSG00000041357|5685|; PSMB6|IDBG-19703|ENSG00000142507|5694|;
AP3B2	ENSG00000103723			CXCR4-mediated signaling events	15059	PID NCI	9606	2	50	0.32479251122943237	0.5606753406139363	GNG2; RAP1B;	GNG2|IDBG-6595|ENSG00000186469|54331|; RAP1B|IDBG-46140|ENSG00000127314|5908|;
ZFP36	ENSG00000128016			IRE1alpha activates chaperones	13378	REACTOME	9606	2	50	0.32479251122943237	0.5606753406139363	FKBP14; SEC31A;	FKBP14|IDBG-10945|ENSG00000106080|55033|; SEC31A|IDBG-27208|ENSG00000138674|102724932,22872|;
FUNDC2	ENSG00000165775			Nucleotide-binding domain, leucine rich repeat containing receptor (NLR) signaling pathways	18305	REACTOME	9606	2	50	0.32479251122943237	0.5606753406139363	BCL2L1; TRAF6;	BCL2L1|IDBG-63673|ENSG00000171552|598|; TRAF6|IDBG-40102|ENSG00000175104|7189|;
GZMA	ENSG00000145649			Regulation of ornithine decarboxylase (ODC)	13585	REACTOME	9606	2	50	0.32479251122943237	0.5606753406139363	PSMA4; PSMB6;	PSMA4|IDBG-24777|ENSG00000041357|5685|; PSMB6|IDBG-19703|ENSG00000142507|5694|;
CYYR1	ENSG00000166265			Signaling events mediated by focal adhesion kinase	15260	PID NCI	9606	2	50	0.32479251122943237	0.5606753406139363	ACTA1; ARHGEF7;	ACTA1|IDBG-107311|ENSG00000143632|58|; ARHGEF7|IDBG-51160|ENSG00000102606|8874|;
COL25A1	ENSG00000188517			Ubiquitin-dependent degradation of Cyclin D	18138	REACTOME	9606	2	50	0.32479251122943237	0.5606753406139363	PSMA4; PSMB6;	PSMA4|IDBG-24777|ENSG00000041357|5685|; PSMB6|IDBG-19703|ENSG00000142507|5694|;
MBD2	ENSG00000134046			Ubiquitin-dependent degradation of Cyclin D1	12946	REACTOME	9606	2	50	0.32479251122943237	0.5606753406139363	PSMA4; PSMB6;	PSMA4|IDBG-24777|ENSG00000041357|5685|; PSMB6|IDBG-19703|ENSG00000142507|5694|;
BGN	ENSG00000182492			Disease	19807	REACTOME	9606	31	1192	0.27900650014143513	0.5616482641283613	ALDOA; AP2S1; APOC3; ARHGEF7; ASH2L; ATP6V1G2; BGN; CDKN1B; CLPS; CST3; CYP8B1; F11R; G6PD; GYS1; H3F3A; HS6ST1; KIT; NADK; NRAS; NUP155; PCK1; PGM1; PRKAR2A; PSMA4; PSMB6; RNF146; RSPO4; TAF13; TFDP1; TNRC6A; VAMP2;	ALDOA|IDBG-25500|ENSG00000149925|226|; AP2S1|IDBG-59076|ENSG00000042753|1175|; APOC3|IDBG-72562|ENSG00000110245|345|; ARHGEF7|IDBG-51160|ENSG00000102606|8874|; ASH2L|IDBG-17300|ENSG00000129691|102723969,9070|; ATP6V1G2|IDBG-238100|ENSG00000213760|534|; BGN|IDBG-89505|ENSG00000182492|633|; CDKN1B|IDBG-20317|ENSG00000111276|1027|; CLPS|IDBG-84391|ENSG00000137392|1208|; CST3|IDBG-60095|ENSG000001014…
G6PD	ENSG00000160211			CD4 T cell receptor signaling	16104	INOH	9606	3	79	0.278724708311752	0.5629146069825579	FOS; NRAS; TRAF6;	FOS|IDBG-12957|ENSG00000170345|2353|; NRAS|IDBG-243969|ENSG00000213281|4893|; TRAF6|IDBG-40102|ENSG00000175104|7189|;
ANKRD23	ENSG00000163126			Autodegradation of the E3 ubiquitin ligase COP1	12906	REACTOME	9606	2	51	0.3333556876431424	0.5644214108587999	PSMA4; PSMB6;	PSMA4|IDBG-24777|ENSG00000041357|5685|; PSMB6|IDBG-19703|ENSG00000142507|5694|;
FKBP14	ENSG00000106080			PI Metabolism	18780	REACTOME	9606	2	51	0.3333556876431424	0.5644214108587999	PI4K2B; PIP4K2A;	PI4K2B|IDBG-12178|ENSG00000038210|285540,55300|; PIP4K2A|IDBG-62249|ENSG00000150867|5305|;
RAB3A	ENSG00000105649			Ubiquitin Mediated Degradation of Phosphorylated Cdc25A	12909	REACTOME	9606	2	51	0.3333556876431424	0.5644214108587999	PSMA4; PSMB6;	PSMA4|IDBG-24777|ENSG00000041357|5685|; PSMB6|IDBG-19703|ENSG00000142507|5694|;
RAB3B	ENSG00000169213			Vpu mediated degradation of CD4	13686	REACTOME	9606	2	51	0.3333556876431424	0.5644214108587999	PSMA4; PSMB6;	PSMA4|IDBG-24777|ENSG00000041357|5685|; PSMB6|IDBG-19703|ENSG00000142507|5694|;
FUT8	ENSG00000033170			p53-Independent DNA Damage Response	12910	REACTOME	9606	2	51	0.3333556876431424	0.5644214108587999	PSMA4; PSMB6;	PSMA4|IDBG-24777|ENSG00000041357|5685|; PSMB6|IDBG-19703|ENSG00000142507|5694|;
ATP6V1G2	ENSG00000213760			p53-Independent G1/S DNA damage checkpoint	16744	REACTOME	9606	2	51	0.3333556876431424	0.5644214108587999	PSMA4; PSMB6;	PSMA4|IDBG-24777|ENSG00000041357|5685|; PSMB6|IDBG-19703|ENSG00000142507|5694|;
KIT	ENSG00000157404			ErbB signaling pathway	461	KEGG	9606	3	89	0.34258678459424474	0.566092601281399	CDKN1B; ERBB4; NRAS;	CDKN1B|IDBG-20317|ENSG00000111276|1027|; ERBB4|IDBG-79992|ENSG00000178568|2066|; NRAS|IDBG-243969|ENSG00000213281|4893|;
KLC2	ENSG00000174996			GAB1 signalosome	13212	REACTOME	9606	3	88	0.3361917777689528	0.566121304253986	CDKN1B; KIT; TNRC6A;	CDKN1B|IDBG-20317|ENSG00000111276|1027|; KIT|IDBG-18980|ENSG00000157404|3815|; TNRC6A|IDBG-21227|ENSG00000090905|102724266,27327|;
FAM46A	ENSG00000112773			PI3K/AKT activation	13178	REACTOME	9606	3	88	0.3361917777689528	0.566121304253986	CDKN1B; KIT; TNRC6A;	CDKN1B|IDBG-20317|ENSG00000111276|1027|; KIT|IDBG-18980|ENSG00000157404|3815|; TNRC6A|IDBG-21227|ENSG00000090905|102724266,27327|;
HPRT1	ENSG00000165704			B cell receptor signaling	16132	INOH	9606	2	52	0.3418877008471974	0.5664520083741769	NRAS; TRAF6;	NRAS|IDBG-243969|ENSG00000213281|4893|; TRAF6|IDBG-40102|ENSG00000175104|7189|;
ZFP36L1	ENSG00000185650			Mitochondrial protein import	13376	REACTOME	9606	2	52	0.3418877008471974	0.5664520083741769	ACO2; TIMM17B;	ACO2|IDBG-9203|ENSG00000100412|50|; TIMM17B|IDBG-64286|ENSG00000126768|10245|;
MORC4	ENSG00000133131			Stabilization of p53	12907	REACTOME	9606	2	52	0.3418877008471974	0.5664520083741769	PSMA4; PSMB6;	PSMA4|IDBG-24777|ENSG00000041357|5685|; PSMB6|IDBG-19703|ENSG00000142507|5694|;
PGBD4	ENSG00000182405			Synthesis of substrates in N-glycan biosythesis	17758	REACTOME	9606	2	52	0.3418877008471974	0.5664520083741769	CTSA; DOLPP1;	CTSA|IDBG-78417|ENSG00000064601|5476|; DOLPP1|IDBG-88961|ENSG00000167130|57171|;
ABCD2	ENSG00000173208			Taste transduction	547	KEGG	9606	2	52	0.3418877008471974	0.5664520083741769	GNB3; TAS2R14;	GNB3|IDBG-15164|ENSG00000111664|2784|; TAS2R14|IDBG-19645|ENSG00000212127|50840|;
CLVS2	ENSG00000146352			Vif-mediated degradation of APOBEC3G	13678	REACTOME	9606	2	52	0.3418877008471974	0.5664520083741769	PSMA4; PSMB6;	PSMA4|IDBG-24777|ENSG00000041357|5685|; PSMB6|IDBG-19703|ENSG00000142507|5694|;
ZDHHC20	ENSG00000180776			Degradation of the extracellular matrix	17498	REACTOME	9606	4	116	0.2842772678311077	0.5685545356622154	CAPNS1; COL25A1; COL9A3; TIMP2;	CAPNS1|IDBG-46584|ENSG00000126247|826|; COL25A1|IDBG-33750|ENSG00000188517|84570|; COL9A3|IDBG-85418|ENSG00000092758|1299|; TIMP2|IDBG-70963|ENSG00000035862|7077|;
AGK	ENSG00000006530			RANKL	15925	NETPATH	9606	3	84	0.3106008331050877	0.5695884713915258	TRAF5; TRAF6; VAV3;	TRAF5|IDBG-106494|ENSG00000082512|7188|; TRAF6|IDBG-40102|ENSG00000175104|7189|; VAV3|IDBG-100649|ENSG00000134215|10451|;
PNLIPRP3	ENSG00000203837			Cross-presentation of soluble exogenous antigens (endosomes)	12985	REACTOME	9606	2	49	0.31620151683177466	0.5697158524840721	PSMA4; PSMB6;	PSMA4|IDBG-24777|ENSG00000041357|5685|; PSMB6|IDBG-19703|ENSG00000142507|5694|;
DLGAP1	ENSG00000170579			GPCR Dopamine D1like receptor signaling pathway	16205	INOH	9606	2	49	0.31620151683177466	0.5697158524840721	GNB3; PRKAR2A;	GNB3|IDBG-15164|ENSG00000111664|2784|; PRKAR2A|IDBG-33721|ENSG00000114302|5576|;
BAIAP2L2	ENSG00000128298			PRC2 methylates histones and DNA	16775	REACTOME	9606	2	49	0.31620151683177466	0.5697158524840721	H3F3A; PHF19;	H3F3A|IDBG-107003|ENSG00000163041|3020,3021|; PHF19|IDBG-83105|ENSG00000119403|26147|;
MEX3B	ENSG00000183496			Regulation of activated PAK-2p34 by proteasome mediated degradation	13414	REACTOME	9606	2	49	0.31620151683177466	0.5697158524840721	PSMA4; PSMB6;	PSMA4|IDBG-24777|ENSG00000041357|5685|; PSMB6|IDBG-19703|ENSG00000142507|5694|;
GJB4	ENSG00000189433			Regulation of retinoblastoma protein	15024	PID NCI	9606	2	49	0.31620151683177466	0.5697158524840721	CDKN1B; TFDP1;	CDKN1B|IDBG-20317|ENSG00000111276|1027|; TFDP1|IDBG-53460|ENSG00000198176|7027|;
XKR7	ENSG00000260903			Host Interactions of HIV factors	19514	REACTOME	9606	4	121	0.31049767363167247	0.5710939354296832	AP2S1; NUP155; PSMA4; PSMB6;	AP2S1|IDBG-59076|ENSG00000042753|1175|; NUP155|IDBG-17015|ENSG00000113569|9631|; PSMA4|IDBG-24777|ENSG00000041357|5685|; PSMB6|IDBG-19703|ENSG00000142507|5694|;
SOD3	ENSG00000109610			Neurotrophin signaling pathway	4379	KEGG	9606	4	121	0.31049767363167247	0.5710939354296832	NRAS; NTF3; RAP1B; TRAF6;	NRAS|IDBG-243969|ENSG00000213281|4893|; NTF3|IDBG-13412|ENSG00000185652|4908|; RAP1B|IDBG-46140|ENSG00000127314|5908|; TRAF6|IDBG-40102|ENSG00000175104|7189|;
PPP1R2	ENSG00000184203			RNF mutants show enhanced WNT signaling and proliferation	19131	REACTOME	9606	6	197	0.30953356856966086	0.5727297765750012	ASH2L; H3F3A; PSMA4; PSMB6; RNF146; RSPO4;	ASH2L|IDBG-17300|ENSG00000129691|102723969,9070|; H3F3A|IDBG-107003|ENSG00000163041|3020,3021|; PSMA4|IDBG-24777|ENSG00000041357|5685|; PSMB6|IDBG-19703|ENSG00000142507|5694|; RNF146|IDBG-96179|ENSG00000118518|81847|; RSPO4|IDBG-38791|ENSG00000101282|343637|;
YWHAH	ENSG00000128245			TCF dependent signaling in response to WNT	18732	REACTOME	9606	6	197	0.30953356856966086	0.5727297765750012	ASH2L; H3F3A; PSMA4; PSMB6; RNF146; RSPO4;	ASH2L|IDBG-17300|ENSG00000129691|102723969,9070|; H3F3A|IDBG-107003|ENSG00000163041|3020,3021|; PSMA4|IDBG-24777|ENSG00000041357|5685|; PSMB6|IDBG-19703|ENSG00000142507|5694|; RNF146|IDBG-96179|ENSG00000118518|81847|; RSPO4|IDBG-38791|ENSG00000101282|343637|;
CST9L	ENSG00000101435			XAV939 inhibits tankyrase, stabilizing AXIN	19487	REACTOME	9606	6	197	0.30953356856966086	0.5727297765750012	ASH2L; H3F3A; PSMA4; PSMB6; RNF146; RSPO4;	ASH2L|IDBG-17300|ENSG00000129691|102723969,9070|; H3F3A|IDBG-107003|ENSG00000163041|3020,3021|; PSMA4|IDBG-24777|ENSG00000041357|5685|; PSMB6|IDBG-19703|ENSG00000142507|5694|; RNF146|IDBG-96179|ENSG00000118518|81847|; RSPO4|IDBG-38791|ENSG00000101282|343637|;
TUSC2	ENSG00000114383			misspliced LRP5 mutants have enhanced beta-catenin-dependent signaling	16943	REACTOME	9606	6	197	0.30953356856966086	0.5727297765750012	ASH2L; H3F3A; PSMA4; PSMB6; RNF146; RSPO4;	ASH2L|IDBG-17300|ENSG00000129691|102723969,9070|; H3F3A|IDBG-107003|ENSG00000163041|3020,3021|; PSMA4|IDBG-24777|ENSG00000041357|5685|; PSMB6|IDBG-19703|ENSG00000142507|5694|; RNF146|IDBG-96179|ENSG00000118518|81847|; RSPO4|IDBG-38791|ENSG00000101282|343637|;
TUSC5	ENSG00000184811			Prostate cancer	544	KEGG	9606	3	90	0.34897726906691917	0.5751145394222827	CCNE2; CDKN1B; NRAS;	CCNE2|IDBG-29174|ENSG00000175305|9134|; CDKN1B|IDBG-20317|ENSG00000111276|1027|; NRAS|IDBG-243969|ENSG00000213281|4893|;
RNF39	ENSG00000204618			Caspase Cascade in Apoptosis	14995	PID NCI	9606	2	53	0.35038537485588067	0.575899366119506	ACTA1; BCL2L1;	ACTA1|IDBG-107311|ENSG00000143632|58|; BCL2L1|IDBG-63673|ENSG00000171552|598|;
ANKRD2	ENSG00000165887			EPH-ephrin mediated repulsion of cells	19071	REACTOME	9606	2	48	0.30758622516406636	0.5760251125799788	AP2S1; VAV3;	AP2S1|IDBG-59076|ENSG00000042753|1175|; VAV3|IDBG-100649|ENSG00000134215|10451|;
PI4K2B	ENSG00000281028			FGF signaling pathway	16161	INOH	9606	2	48	0.30758622516406636	0.5760251125799788	FGF5; NRAS;	FGF5|IDBG-26501|ENSG00000138675|2250|; NRAS|IDBG-243969|ENSG00000213281|4893|;
PI4K2B	ENSG00000038210			TCR signaling in naïve CD8+ T cells	14930	PID NCI	9606	2	48	0.30758622516406636	0.5760251125799788	RASSF5; TRAF6;	RASSF5|IDBG-777083|ENSG00000266094|83593|; TRAF6|IDBG-40102|ENSG00000175104|7189|;
CBX7	ENSG00000100307			XBP1(S) activates chaperone genes	13377	REACTOME	9606	2	48	0.30758622516406636	0.5760251125799788	FKBP14; SEC31A;	FKBP14|IDBG-10945|ENSG00000106080|55033|; SEC31A|IDBG-27208|ENSG00000138674|102724932,22872|;
MKRN3	ENSG00000179455			LPA receptor mediated events	15008	PID NCI	9606	2	46	0.29029774840384165	0.5768617637092416	FOS; GNG2;	FOS|IDBG-12957|ENSG00000170345|2353|; GNG2|IDBG-6595|ENSG00000186469|54331|;
TLR9	ENSG00000239732			Pre-NOTCH Expression and Processing	17056	REACTOME	9606	2	46	0.29029774840384165	0.5768617637092416	TFDP1; TNRC6A;	TFDP1|IDBG-53460|ENSG00000198176|7027|; TNRC6A|IDBG-21227|ENSG00000090905|102724266,27327|;
ANKRD52	ENSG00000139645			Toll Like Receptor 4 (TLR4) Cascade	13046	REACTOME	9606	4	122	0.3157730907800834	0.5773602665742353	DUSP4; FOS; SOCS1; TRAF6;	DUSP4|IDBG-15549|ENSG00000120875|1846|; FOS|IDBG-12957|ENSG00000170345|2353|; SOCS1|IDBG-14621|ENSG00000185338|8651|; TRAF6|IDBG-40102|ENSG00000175104|7189|;
KRT82	ENSG00000161850			Apoptosis	17979	REACTOME	9606	5	155	0.2930286830524583	0.5785678151003809	BCL2L1; PSMA4; PSMB6; TFDP1; YWHAH;	BCL2L1|IDBG-63673|ENSG00000171552|598|; PSMA4|IDBG-24777|ENSG00000041357|5685|; PSMB6|IDBG-19703|ENSG00000142507|5694|; TFDP1|IDBG-53460|ENSG00000198176|7027|; YWHAH|IDBG-4947|ENSG00000128245|7533|;
SLC25A23	ENSG00000125648			Rho GTPase cycle	13266	REACTOME	9606	4	120	0.30523120709078955	0.578628484607693	ARHGEF7; ECT2; RHOJ; VAV3;	ARHGEF7|IDBG-51160|ENSG00000102606|8874|; ECT2|IDBG-65239|ENSG00000114346|1894|; RHOJ|IDBG-8691|ENSG00000126785|57381|; VAV3|IDBG-100649|ENSG00000134215|10451|;
HOXC4	ENSG00000198353			Signaling by Rho GTPases	17273	REACTOME	9606	4	120	0.30523120709078955	0.578628484607693	ARHGEF7; ECT2; RHOJ; VAV3;	ARHGEF7|IDBG-51160|ENSG00000102606|8874|; ECT2|IDBG-65239|ENSG00000114346|1894|; RHOJ|IDBG-8691|ENSG00000126785|57381|; VAV3|IDBG-100649|ENSG00000134215|10451|;
LGI3	ENSG00000168481			Agrin in postsynaptic differentiation	4033	PID BIOCARTA	9606	2	47	0.2989503387034243	0.5791577094630602	ACTA1; ARHGEF7;	ACTA1|IDBG-107311|ENSG00000143632|58|; ARHGEF7|IDBG-51160|ENSG00000102606|8874|;
SPRED1	ENSG00000166068			Proteasome	569	KEGG	9606	2	47	0.2989503387034243	0.5791577094630602	PSMA4; PSMB6;	PSMA4|IDBG-24777|ENSG00000041357|5685|; PSMB6|IDBG-19703|ENSG00000142507|5694|;
ATOH7	ENSG00000179774			TGF-beta receptor signaling	15571	PID NCI	9606	2	47	0.2989503387034243	0.5791577094630602	PPP2R2A; ZFYVE16;	PPP2R2A|IDBG-281526|ENSG00000221914|5520|; ZFYVE16|IDBG-31374|ENSG00000039319|9765|;
RNF34	ENSG00000170633			Validated transcriptional targets of deltaNp63 isoforms	15671	PID NCI	9606	2	47	0.2989503387034243	0.5791577094630602	FBXW7; RRAD;	FBXW7|IDBG-41233|ENSG00000109670|55294|; RRAD|IDBG-35758|ENSG00000166592|6236|;
MX1	ENSG00000157601			TNFalpha	15913	NETPATH	9606	8	270	0.29266365452070664	0.579699161839092	BCL2L1; FBXW7; RNF11; TNFRSF8; TRAF5; TRAF6; UBE2I; YWHAH;	BCL2L1|IDBG-63673|ENSG00000171552|598|; FBXW7|IDBG-41233|ENSG00000109670|55294|; RNF11|IDBG-98444|ENSG00000123091|26994|; TNFRSF8|IDBG-90058|ENSG00000120949|943|; TRAF5|IDBG-106494|ENSG00000082512|7188|; TRAF6|IDBG-40102|ENSG00000175104|7189|; UBE2I|IDBG-8784|ENSG00000103275|7329|; YWHAH|IDBG-4947|ENSG00000128245|7533|;
LGI1	ENSG00000108231			EGFR1	15908	NETPATH	9606	13	472	0.30473384005591486	0.5812515838103561	ALDOA; AP2S1; ARF4; ARHGEF7; DOK2; FOS; HNRNPA1; KIT; NEDD4; PFN1; SOCS1; VAV3; ZFYVE16;	ALDOA|IDBG-25500|ENSG00000149925|226|; AP2S1|IDBG-59076|ENSG00000042753|1175|; ARF4|IDBG-41329|ENSG00000168374|378|; ARHGEF7|IDBG-51160|ENSG00000102606|8874|; DOK2|IDBG-9913|ENSG00000147443|9046|; FOS|IDBG-12957|ENSG00000170345|2353|; HNRNPA1|IDBG-37588|ENSG00000135486|3178|; KIT|IDBG-18980|ENSG00000157404|3815|; NEDD4|IDBG-13236|ENSG00000069869|4734|; PFN1|IDBG-20332|ENSG00000108518|5216|; SOCS1…
SOCS1	ENSG00000185338			Integrin cell surface interactions	13303	REACTOME	9606	3	83	0.3042093040632651	0.5820475229445753	COL9A3; F11R; ITGA11;	COL9A3|IDBG-85418|ENSG00000092758|1299|; F11R|IDBG-104131|ENSG00000158769|50848|; ITGA11|IDBG-18977|ENSG00000137809|22801|;
HRK	ENSG00000135116			MyD88 cascade initiated on plasma membrane	13043	REACTOME	9606	3	83	0.3042093040632651	0.5820475229445753	DUSP4; FOS; TRAF6;	DUSP4|IDBG-15549|ENSG00000120875|1846|; FOS|IDBG-12957|ENSG00000170345|2353|; TRAF6|IDBG-40102|ENSG00000175104|7189|;
CST3	ENSG00000101439			Toll Like Receptor 10 (TLR10) Cascade	13044	REACTOME	9606	3	83	0.3042093040632651	0.5820475229445753	DUSP4; FOS; TRAF6;	DUSP4|IDBG-15549|ENSG00000120875|1846|; FOS|IDBG-12957|ENSG00000170345|2353|; TRAF6|IDBG-40102|ENSG00000175104|7189|;
FIBCD1	ENSG00000130720			Toll Like Receptor 5 (TLR5) Cascade	13048	REACTOME	9606	3	83	0.3042093040632651	0.5820475229445753	DUSP4; FOS; TRAF6;	DUSP4|IDBG-15549|ENSG00000120875|1846|; FOS|IDBG-12957|ENSG00000170345|2353|; TRAF6|IDBG-40102|ENSG00000175104|7189|;
CLPS	ENSG00000137392			AUF1 (hnRNP D0) destabilizes mRNA	13331	REACTOME	9606	2	54	0.35884569697004565	0.5820646738254284	PSMA4; PSMB6;	PSMA4|IDBG-24777|ENSG00000041357|5685|; PSMB6|IDBG-19703|ENSG00000142507|5694|;
FAM222B	ENSG00000173065			Heparan sulfate/heparin (HS-GAG) metabolism	18404	REACTOME	9606	2	54	0.35884569697004565	0.5820646738254284	BGN; HS6ST1;	BGN|IDBG-89505|ENSG00000182492|633|; HS6ST1|IDBG-69523|ENSG00000136720|9394|;
SLC25A34	ENSG00000162461			SCF-beta-TrCP mediated degradation of Emi1	12927	REACTOME	9606	2	54	0.35884569697004565	0.5820646738254284	PSMA4; PSMB6;	PSMA4|IDBG-24777|ENSG00000041357|5685|; PSMB6|IDBG-19703|ENSG00000142507|5694|;
IGSF1	ENSG00000147255			T cell receptor signaling pathway	4156	PID BIOCARTA	9606	2	54	0.35884569697004565	0.5820646738254284	FOS; PTPN7;	FOS|IDBG-12957|ENSG00000170345|2353|; PTPN7|IDBG-105825|ENSG00000143851|5778|;
PSMA4	ENSG00000041357			EPH-Ephrin signaling	19189	REACTOME	9606	3	91	0.3553615877533823	0.5825290748848547	AP2S1; ARHGEF7; VAV3;	AP2S1|IDBG-59076|ENSG00000042753|1175|; ARHGEF7|IDBG-51160|ENSG00000102606|8874|; VAV3|IDBG-100649|ENSG00000134215|10451|;
TRIM39	ENSG00000204599			APC/C-mediated degradation of cell cycle proteins	17012	REACTOME	9606	3	82	0.2978239761664484	0.5843022770503654	ANAPC11; PSMA4; PSMB6;	ANAPC11|IDBG-72756|ENSG00000141552|51529|; PSMA4|IDBG-24777|ENSG00000041357|5685|; PSMB6|IDBG-19703|ENSG00000142507|5694|;
ZC3H4	ENSG00000130749			Regulation of mitotic cell cycle	17133	REACTOME	9606	3	82	0.2978239761664484	0.5843022770503654	ANAPC11; PSMA4; PSMB6;	ANAPC11|IDBG-72756|ENSG00000141552|51529|; PSMA4|IDBG-24777|ENSG00000041357|5685|; PSMB6|IDBG-19703|ENSG00000142507|5694|;
GRAP	ENSG00000154016			Meiosis	19435	REACTOME	9606	3	92	0.36173813821124684	0.585220338781546	DMC1; H3F3A; UBE2I;	DMC1|IDBG-7606|ENSG00000100206|11144|; H3F3A|IDBG-107003|ENSG00000163041|3020,3021|; UBE2I|IDBG-8784|ENSG00000103275|7329|;
CACUL1	ENSG00000151893			Glycerolipid metabolism	602	KEGG	9606	2	55	0.36726581182262286	0.5910684159020336	AGK; PNLIPRP3;	AGK|IDBG-44452|ENSG00000006530|55750|; PNLIPRP3|IDBG-90637|ENSG00000203837|119548|;
ONECUT3	ENSG00000205922			p75(NTR)-mediated signaling	15333	PID NCI	9606	2	55	0.36726581182262286	0.5910684159020336	NTF3; TRAF6;	NTF3|IDBG-13412|ENSG00000185652|4908|; TRAF6|IDBG-40102|ENSG00000175104|7189|;
MRPS10	ENSG00000048544			Mapkinase signaling pathway	4137	PID BIOCARTA	9606	2	56	0.37564301593723437	0.5998640409540331	FOS; MAX;	FOS|IDBG-12957|ENSG00000170345|2353|; MAX|IDBG-9524|ENSG00000125952|4149|;
RRAGA	ENSG00000155876			degradation of DVL	17694	REACTOME	9606	2	56	0.37564301593723437	0.5998640409540331	PSMA4; PSMB6;	PSMA4|IDBG-24777|ENSG00000041357|5685|; PSMB6|IDBG-19703|ENSG00000142507|5694|;
CTSA	ENSG00000064601			Spliceosome	8120	KEGG	9606	4	133	0.37408894291368366	0.6004856278458611	HNRNPA1; SNRPA1; SRSF7; ZMAT2;	HNRNPA1|IDBG-37588|ENSG00000135486|3178|; SNRPA1|IDBG-32390|ENSG00000131876|6627|; SRSF7|IDBG-46703|ENSG00000115875|6432|; ZMAT2|IDBG-49439|ENSG00000146007|153527|;
ANAPC11	ENSG00000141552			Axon guidance	17789	REACTOME	9606	9	336	0.38087872140677065	0.6066573449210935	AP2S1; ARHGEF7; COL9A3; DCX; NRAS; PFN1; SCN1B; SCN9A; VAV3;	AP2S1|IDBG-59076|ENSG00000042753|1175|; ARHGEF7|IDBG-51160|ENSG00000102606|8874|; COL9A3|IDBG-85418|ENSG00000092758|1299|; DCX|IDBG-82703|ENSG00000077279|1641|; NRAS|IDBG-243969|ENSG00000213281|4893|; PFN1|IDBG-20332|ENSG00000108518|5216|; SCN1B|IDBG-43352|ENSG00000105711|6324|; SCN9A|IDBG-74205|ENSG00000169432|6335|; VAV3|IDBG-100649|ENSG00000134215|10451|;
ELK3	ENSG00000111145			Starch and sucrose metabolism	536	KEGG	9606	2	57	0.3839747521196849	0.610016444241556	GYS1; PGM1;	GYS1|IDBG-61643|ENSG00000104812|2997|; PGM1|IDBG-99412|ENSG00000079739|5236|;
LIN28A	ENSG00000131914			MyD88-independent cascade	13030	REACTOME	9606	3	97	0.3934511271612445	0.6140222136001239	DUSP4; FOS; TRAF6;	DUSP4|IDBG-15549|ENSG00000120875|1846|; FOS|IDBG-12957|ENSG00000170345|2353|; TRAF6|IDBG-40102|ENSG00000175104|7189|;
PSMB6	ENSG00000142507			Synthesis of DNA	16950	REACTOME	9606	3	97	0.3934511271612445	0.6140222136001239	CDKN1B; PSMA4; PSMB6;	CDKN1B|IDBG-20317|ENSG00000111276|1027|; PSMA4|IDBG-24777|ENSG00000041357|5685|; PSMB6|IDBG-19703|ENSG00000142507|5694|;
B3GNT5	ENSG00000176597			TRIF-mediated TLR3/TLR4 signaling	19507	REACTOME	9606	3	97	0.3934511271612445	0.6140222136001239	DUSP4; FOS; TRAF6;	DUSP4|IDBG-15549|ENSG00000120875|1846|; FOS|IDBG-12957|ENSG00000170345|2353|; TRAF6|IDBG-40102|ENSG00000175104|7189|;
SBK1	ENSG00000188322			Toll Like Receptor 3 (TLR3) Cascade	13031	REACTOME	9606	3	97	0.3934511271612445	0.6140222136001239	DUSP4; FOS; TRAF6;	DUSP4|IDBG-15549|ENSG00000120875|1846|; FOS|IDBG-12957|ENSG00000170345|2353|; TRAF6|IDBG-40102|ENSG00000175104|7189|;
HECTD2	ENSG00000165338			Signaling by WNT in cancer	17000	REACTOME	9606	6	219	0.40086798334582824	0.6162597355913478	ASH2L; H3F3A; PSMA4; PSMB6; RNF146; RSPO4;	ASH2L|IDBG-17300|ENSG00000129691|102723969,9070|; H3F3A|IDBG-107003|ENSG00000163041|3020,3021|; PSMA4|IDBG-24777|ENSG00000041357|5685|; PSMB6|IDBG-19703|ENSG00000142507|5694|; RNF146|IDBG-96179|ENSG00000118518|81847|; RSPO4|IDBG-38791|ENSG00000101282|343637|;
RNF11	ENSG00000123091			Amyloids	13692	REACTOME	9606	2	59	0.40049229201194014	0.6172175472902219	CST3; H3F3A;	CST3|IDBG-60095|ENSG00000101439|1471|; H3F3A|IDBG-107003|ENSG00000163041|3020,3021|;
RUNX3	ENSG00000020633			Degradation of GLI1 by the proteasome	17856	REACTOME	9606	2	59	0.40049229201194014	0.6172175472902219	PSMA4; PSMB6;	PSMA4|IDBG-24777|ENSG00000041357|5685|; PSMB6|IDBG-19703|ENSG00000142507|5694|;
PTPN7	ENSG00000143851			Degradation of GLI2 by the proteasome	17658	REACTOME	9606	2	59	0.40049229201194014	0.6172175472902219	PSMA4; PSMB6;	PSMA4|IDBG-24777|ENSG00000041357|5685|; PSMB6|IDBG-19703|ENSG00000142507|5694|;
GABRA1	ENSG00000022355			GLI3 is processed to GLI3R by the proteasome	17704	REACTOME	9606	2	59	0.40049229201194014	0.6172175472902219	PSMA4; PSMB6;	PSMA4|IDBG-24777|ENSG00000041357|5685|; PSMB6|IDBG-19703|ENSG00000142507|5694|;
RFX7	ENSG00000181827			Interferon alpha/beta signaling	13074	REACTOME	9606	2	59	0.40049229201194014	0.6172175472902219	MX1; SOCS1;	MX1|IDBG-3941|ENSG00000157601|4599|; SOCS1|IDBG-14621|ENSG00000185338|8651|;
KCTD2	ENSG00000180901			Hepatitis C	10404	KEGG	9606	4	136	0.3899786182815853	0.6179661182000505	CLDN2; NRAS; PPP2R2A; TRAF6;	CLDN2|IDBG-81294|ENSG00000165376|9075|; NRAS|IDBG-243969|ENSG00000213281|4893|; PPP2R2A|IDBG-281526|ENSG00000221914|5520|; TRAF6|IDBG-40102|ENSG00000175104|7189|;
CYB561A3	ENSG00000162144			CDT1 association with the CDC6:ORC:origin complex	12959	REACTOME	9606	2	58	0.39225860422688086	0.6184076974801336	PSMA4; PSMB6;	PSMA4|IDBG-24777|ENSG00000041357|5685|; PSMB6|IDBG-19703|ENSG00000142507|5694|;
REEP3	ENSG00000165476			Hh ligand biogenesis disease	18115	REACTOME	9606	2	58	0.39225860422688086	0.6184076974801336	PSMA4; PSMB6;	PSMA4|IDBG-24777|ENSG00000041357|5685|; PSMB6|IDBG-19703|ENSG00000142507|5694|;
URM1	ENSG00000167118			Cell-cell junction organization	19252	REACTOME	9606	2	60	0.4086736662165742	0.6236057425230688	CLDN2; F11R;	CLDN2|IDBG-81294|ENSG00000165376|9075|; F11R|IDBG-104131|ENSG00000158769|50848|;
UCP3	ENSG00000175564			Regulation of Apoptosis	19734	REACTOME	9606	2	60	0.4086736662165742	0.6236057425230688	PSMA4; PSMB6;	PSMA4|IDBG-24777|ENSG00000041357|5685|; PSMB6|IDBG-19703|ENSG00000142507|5694|;
NEDD4	ENSG00000069869			TCR signaling in naïve CD4+ T cells	15110	PID NCI	9606	2	60	0.4086736662165742	0.6236057425230688	RASSF5; TRAF6;	RASSF5|IDBG-777083|ENSG00000266094|83593|; TRAF6|IDBG-40102|ENSG00000175104|7189|;
PRICKLE3	ENSG00000012211			Epigenetic regulation of gene expression	17815	REACTOME	9606	3	101	0.4185331491250812	0.6308621613641469	H3F3A; MBD2; PHF19;	H3F3A|IDBG-107003|ENSG00000163041|3020,3021|; MBD2|IDBG-3532|ENSG00000134046|8932|; PHF19|IDBG-83105|ENSG00000119403|26147|;
KCTD17	ENSG00000100379			Role of LAT2/NTAL/LAB on calcium mobilization	17405	REACTOME	9606	3	101	0.4185331491250812	0.6308621613641469	CDKN1B; KIT; TNRC6A;	CDKN1B|IDBG-20317|ENSG00000111276|1027|; KIT|IDBG-18980|ENSG00000157404|3815|; TNRC6A|IDBG-21227|ENSG00000090905|102724266,27327|;
OR6K2	ENSG00000196171			Stimuli-sensing channels	13099	REACTOME	9606	3	101	0.4185331491250812	0.6308621613641469	SLC9C1; TRPV2; TSC22D3;	SLC9C1|IDBG-49755|ENSG00000172139|285335|; TRPV2|IDBG-32212|ENSG00000187688|51393|; TSC22D3|IDBG-81583|ENSG00000157514|1831|;
RAP1B	ENSG00000127314			Collagen degradation	13392	REACTOME	9606	2	61	0.41680070367055727	0.6328816581533278	COL25A1; COL9A3;	COL25A1|IDBG-33750|ENSG00000188517|84570|; COL9A3|IDBG-85418|ENSG00000092758|1299|;
KCTD15	ENSG00000153885			Inositol phosphate metabolism	452	KEGG	9606	2	61	0.41680070367055727	0.6328816581533278	PI4K2B; PIP4K2A;	PI4K2B|IDBG-12178|ENSG00000038210|285540,55300|; PIP4K2A|IDBG-62249|ENSG00000150867|5305|;
HOXB9	ENSG00000170689			Factors involved in megakaryocyte development and platelet production	13101	REACTOME	9606	4	142	0.4215723474318358	0.633897106357359	EHD2; H3F3A; KLC2; PRKAR2A;	EHD2|IDBG-59724|ENSG00000024422|30846|; H3F3A|IDBG-107003|ENSG00000163041|3020,3021|; KLC2|IDBG-58526|ENSG00000174996|64837|; PRKAR2A|IDBG-33721|ENSG00000114302|5576|;
ATG16L1	ENSG00000085978			DNA Damage/Telomere Stress Induced Senescence	18208	REACTOME	9606	2	62	0.4248715027359957	0.6357641372659694	CCNE2; CDKN1B;	CCNE2|IDBG-29174|ENSG00000175305|9134|; CDKN1B|IDBG-20317|ENSG00000111276|1027|;
PIP4K2A	ENSG00000150867			mTOR signaling pathway	405	KEGG	9606	2	62	0.4248715027359957	0.6357641372659694	DDIT4; RRAGA;	DDIT4|IDBG-77884|ENSG00000168209|54541|; RRAGA|IDBG-52348|ENSG00000155876|10670|;
CYTIP	ENSG00000115165			Asymmetric localization of PCP proteins	18870	REACTOME	9606	2	63	0.4328842786731259	0.6384784826252787	PSMA4; PSMB6;	PSMA4|IDBG-24777|ENSG00000041357|5685|; PSMB6|IDBG-19703|ENSG00000142507|5694|;
C8ORF82	ENSG00000213563			BCR signaling pathway	15384	PID NCI	9606	2	63	0.4328842786731259	0.6384784826252787	FOS; TRAF6;	FOS|IDBG-12957|ENSG00000170345|2353|; TRAF6|IDBG-40102|ENSG00000175104|7189|;
NR6A1	ENSG00000148200			ER-Phagosome pathway	12983	REACTOME	9606	2	63	0.4328842786731259	0.6384784826252787	PSMA4; PSMB6;	PSMA4|IDBG-24777|ENSG00000041357|5685|; PSMB6|IDBG-19703|ENSG00000142507|5694|;
TTPA	ENSG00000137561			Meiotic recombination	13921	REACTOME	9606	2	63	0.4328842786731259	0.6384784826252787	DMC1; H3F3A;	DMC1|IDBG-7606|ENSG00000100206|11144|; H3F3A|IDBG-107003|ENSG00000163041|3020,3021|;
C9ORF116	ENSG00000160345			Cytokine Signaling in Immune system	17418	REACTOME	9606	7	267	0.42829376681693615	0.6393370722049916	IL6ST; MX1; NEDD4; NRAS; NUP155; SOCS1; TRAF6;	IL6ST|IDBG-21516|ENSG00000134352|3572|; MX1|IDBG-3941|ENSG00000157601|4599|; NEDD4|IDBG-13236|ENSG00000069869|4734|; NRAS|IDBG-243969|ENSG00000213281|4893|; NUP155|IDBG-17015|ENSG00000113569|9631|; SOCS1|IDBG-14621|ENSG00000185338|8651|; TRAF6|IDBG-40102|ENSG00000175104|7189|;
TPBGL	ENSG00000261594			Toll-like receptor signaling pathway	564	KEGG	9606	3	103	0.43094959230685104	0.6417514410738168	FOS; TLR9; TRAF6;	FOS|IDBG-12957|ENSG00000170345|2353|; TLR9|IDBG-407857|ENSG00000239732|54106|; TRAF6|IDBG-40102|ENSG00000175104|7189|;
FOS	ENSG00000170345			Hedgehog ligand biogenesis	18647	REACTOME	9606	2	64	0.4408373594072855	0.6471199242605759	PSMA4; PSMB6;	PSMA4|IDBG-24777|ENSG00000041357|5685|; PSMB6|IDBG-19703|ENSG00000142507|5694|;
FAM133A	ENSG00000179083			Processing-defective Hh variants abrogate ligand secretion	16752	REACTOME	9606	2	64	0.4408373594072855	0.6471199242605759	PSMA4; PSMB6;	PSMA4|IDBG-24777|ENSG00000041357|5685|; PSMB6|IDBG-19703|ENSG00000142507|5694|;
TMEM57	ENSG00000204178			DNA Replication	16645	REACTOME	9606	3	105	0.443270526985295	0.6491497290922092	CDKN1B; PSMA4; PSMB6;	CDKN1B|IDBG-20317|ENSG00000111276|1027|; PSMA4|IDBG-24777|ENSG00000041357|5685|; PSMB6|IDBG-19703|ENSG00000142507|5694|;
DGCR6	ENSG00000183628			Gene Expression	19770	REACTOME	9606	27	1118	0.44833341290848916	0.6550119365897076	ESR1; H3F3A; HNRNPA1; HNRNPD; MBD2; NUP155; PHF19; PPA1; PPARD; PPP2R2A; PRKRA; PSMA4; PSMB6; RARB; SNRPA1; SRP14; SRSF7; SSR2; TAF13; TFDP1; TNFSF13; TNRC6A; ZFP36; ZFP36L1; ZNF143; ZNF673; ZNF740;	ESR1|IDBG-97997|ENSG00000091831|2099|; H3F3A|IDBG-107003|ENSG00000163041|3020,3021|; HNRNPA1|IDBG-37588|ENSG00000135486|3178|; HNRNPD|IDBG-26735|ENSG00000138668|3184|; MBD2|IDBG-3532|ENSG00000134046|8932|; NUP155|IDBG-17015|ENSG00000113569|9631|; PHF19|IDBG-83105|ENSG00000119403|26147|; PPA1|IDBG-77334|ENSG00000180817|5464|; PPARD|IDBG-83938|ENSG00000112033|5467|; PPP2R2A|IDBG-281526|ENSG00000221…
MKKS	ENSG00000125863			G alpha (i) signalling events	13220	REACTOME	9606	6	231	0.4507319651873581	0.6569631002023285	GNB3; GNG10; GNG2; GNG5; P2RY13; TAS2R14;	GNB3|IDBG-15164|ENSG00000111664|2784|; GNG10|IDBG-407790|ENSG00000242616|2790|; GNG2|IDBG-6595|ENSG00000186469|54331|; GNG5|IDBG-99973|ENSG00000174021|2787|; P2RY13|IDBG-61535|ENSG00000181631|53829|; TAS2R14|IDBG-19645|ENSG00000212127|50840|;
KRBOX4	ENSG00000147121			Activation of NF-kappaB in B cells	13094	REACTOME	9606	2	66	0.45655828451187386	0.657699346919203	PSMA4; PSMB6;	PSMA4|IDBG-24777|ENSG00000041357|5685|; PSMB6|IDBG-19703|ENSG00000142507|5694|;
BOC	ENSG00000144857			formation of the beta-catenin:TCF transactivating complex	19208	REACTOME	9606	2	66	0.45655828451187386	0.657699346919203	ASH2L; H3F3A;	ASH2L|IDBG-17300|ENSG00000129691|102723969,9070|; H3F3A|IDBG-107003|ENSG00000163041|3020,3021|;
KLHL20	ENSG00000076321			Mitotic Prophase	18847	REACTOME	9606	3	107	0.45548734721686057	0.659229931100749	GORASP1; H3F3A; NUP155;	GORASP1|IDBG-26483|ENSG00000114745|64689|; H3F3A|IDBG-107003|ENSG00000163041|3020,3021|; NUP155|IDBG-17015|ENSG00000113569|9631|;
RS1	ENSG00000102104			Signaling by Insulin receptor	13281	REACTOME	9606	3	107	0.45548734721686057	0.659229931100749	ATP6V1G2; NRAS; TLR9;	ATP6V1G2|IDBG-238100|ENSG00000213760|534|; NRAS|IDBG-243969|ENSG00000213281|4893|; TLR9|IDBG-407857|ENSG00000239732|54106|;
ANKRA2	ENSG00000164331			T cell receptor signaling pathway	563	KEGG	9606	3	107	0.45548734721686057	0.659229931100749	FOS; NRAS; VAV3;	FOS|IDBG-12957|ENSG00000170345|2353|; NRAS|IDBG-243969|ENSG00000213281|4893|; VAV3|IDBG-100649|ENSG00000134215|10451|;
NRXN2	ENSG00000110076			Assembly of the pre-replicative complex	12961	REACTOME	9606	2	67	0.4643233102534261	0.6596593235324536	PSMA4; PSMB6;	PSMA4|IDBG-24777|ENSG00000041357|5685|; PSMB6|IDBG-19703|ENSG00000142507|5694|;
HEPHL1	ENSG00000181333			Biosynthesis of the N-glycan precursor (dolichol lipid-linked oligosaccharide, LLO) and transfer to a nascent protein	13429	REACTOME	9606	2	67	0.4643233102534261	0.6596593235324536	CTSA; DOLPP1;	CTSA|IDBG-78417|ENSG00000064601|5476|; DOLPP1|IDBG-88961|ENSG00000167130|57171|;
UBE2I	ENSG00000103275			Drug metabolism	2806	KEGG	9606	2	67	0.4643233102534261	0.6596593235324536	ADH7; CYP3A5;	ADH7|IDBG-31333|ENSG00000196344|131|; CYP3A5|IDBG-29632|ENSG00000106258|1577|;
FAM186B	ENSG00000135436			Epithelial cell signaling in Helicobacter pylori infection	457	KEGG	9606	2	67	0.4643233102534261	0.6596593235324536	ATP6V1G2; F11R;	ATP6V1G2|IDBG-238100|ENSG00000213760|534|; F11R|IDBG-104131|ENSG00000158769|50848|;
PALLD	ENSG00000129116			Long-term potentiation	507	KEGG	9606	2	67	0.4643233102534261	0.6596593235324536	NRAS; RAP1B;	NRAS|IDBG-243969|ENSG00000213281|4893|; RAP1B|IDBG-46140|ENSG00000127314|5908|;
DMRTB1	ENSG00000143006			Sphingolipid metabolism	16652	REACTOME	9606	2	67	0.4643233102534261	0.6596593235324536	CTSA; SUMF1;	CTSA|IDBG-78417|ENSG00000064601|5476|; SUMF1|IDBG-14007|ENSG00000144455|285362|;
ECT2	ENSG00000114346			Adipocytokine signaling pathway	590	KEGG	9606	2	70	0.487221755031942	0.6632225652196919	ACSL3; PCK1;	ACSL3|IDBG-82223|ENSG00000123983|2181|; PCK1|IDBG-82362|ENSG00000124253|5105|;
EML1	ENSG00000066629			Loss of Function of SMAD2/3 in Cancer	17055	REACTOME	9606	2	70	0.487221755031942	0.6632225652196919	F11R; TFDP1;	F11R|IDBG-104131|ENSG00000158769|50848|; TFDP1|IDBG-53460|ENSG00000198176|7027|;
BTG2	ENSG00000159388			Loss of Function of SMAD4 in Cancer	17027	REACTOME	9606	2	70	0.487221755031942	0.6632225652196919	F11R; TFDP1;	F11R|IDBG-104131|ENSG00000158769|50848|; TFDP1|IDBG-53460|ENSG00000198176|7027|;
CHST9	ENSG00000154080			Loss of Function of TGFBR1 in Cancer	19193	REACTOME	9606	2	70	0.487221755031942	0.6632225652196919	F11R; TFDP1;	F11R|IDBG-104131|ENSG00000158769|50848|; TFDP1|IDBG-53460|ENSG00000198176|7027|;
COMMD2	ENSG00000114744			Loss of Function of TGFBR2 in Cancer	18204	REACTOME	9606	2	70	0.487221755031942	0.6632225652196919	F11R; TFDP1;	F11R|IDBG-104131|ENSG00000158769|50848|; TFDP1|IDBG-53460|ENSG00000198176|7027|;
UBE2W	ENSG00000104343			SMAD2/3 MH2 Domain Mutants in Cancer	18188	REACTOME	9606	2	70	0.487221755031942	0.6632225652196919	F11R; TFDP1;	F11R|IDBG-104131|ENSG00000158769|50848|; TFDP1|IDBG-53460|ENSG00000198176|7027|;
SPAST	ENSG00000021574			SMAD2/3 Phosphorylation Motif Mutants in Cancer	18488	REACTOME	9606	2	70	0.487221755031942	0.6632225652196919	F11R; TFDP1;	F11R|IDBG-104131|ENSG00000158769|50848|; TFDP1|IDBG-53460|ENSG00000198176|7027|;
KIAA0101	ENSG00000259316			SMAD4 MH2 Domain Mutants in Cancer	16763	REACTOME	9606	2	70	0.487221755031942	0.6632225652196919	F11R; TFDP1;	F11R|IDBG-104131|ENSG00000158769|50848|; TFDP1|IDBG-53460|ENSG00000198176|7027|;
KIAA0101	ENSG00000166803			Signaling by TGF-beta Receptor Complex	19869	REACTOME	9606	2	70	0.487221755031942	0.6632225652196919	F11R; TFDP1;	F11R|IDBG-104131|ENSG00000158769|50848|; TFDP1|IDBG-53460|ENSG00000198176|7027|;
TNFRSF8	ENSG00000120949			Signaling by TGF-beta Receptor Complex in Cancer	17260	REACTOME	9606	2	70	0.487221755031942	0.6632225652196919	F11R; TFDP1;	F11R|IDBG-104131|ENSG00000158769|50848|; TFDP1|IDBG-53460|ENSG00000198176|7027|;
EXOSC10	ENSG00000171824			TGFBR1 KD Mutants in Cancer	18966	REACTOME	9606	2	70	0.487221755031942	0.6632225652196919	F11R; TFDP1;	F11R|IDBG-104131|ENSG00000158769|50848|; TFDP1|IDBG-53460|ENSG00000198176|7027|;
ENO4	ENSG00000188316			TGFBR1 LBD Mutants in Cancer	19248	REACTOME	9606	2	70	0.487221755031942	0.6632225652196919	F11R; TFDP1;	F11R|IDBG-104131|ENSG00000158769|50848|; TFDP1|IDBG-53460|ENSG00000198176|7027|;
HS6ST1	ENSG00000136720			TGFBR2 Kinase Domain Mutants in Cancer	19454	REACTOME	9606	2	70	0.487221755031942	0.6632225652196919	F11R; TFDP1;	F11R|IDBG-104131|ENSG00000158769|50848|; TFDP1|IDBG-53460|ENSG00000198176|7027|;
PTS	ENSG00000150787			TGFBR2 MSI Frameshift Mutants in Cancer	17966	REACTOME	9606	2	70	0.487221755031942	0.6632225652196919	F11R; TFDP1;	F11R|IDBG-104131|ENSG00000158769|50848|; TFDP1|IDBG-53460|ENSG00000198176|7027|;
TNRC6A	ENSG00000090905			Fc epsilon RI signaling pathway	435	KEGG	9606	2	71	0.4947187529815533	0.6690069788678336	NRAS; VAV3;	NRAS|IDBG-243969|ENSG00000213281|4893|; VAV3|IDBG-100649|ENSG00000134215|10451|;
DCTD	ENSG00000129187			Leishmaniasis	10355	KEGG	9606	2	71	0.4947187529815533	0.6690069788678336	FOS; TRAF6;	FOS|IDBG-12957|ENSG00000170345|2353|; TRAF6|IDBG-40102|ENSG00000175104|7189|;
TNXB	ENSG00000168477			NCAM signaling for neurite out-growth	13914	REACTOME	9606	2	71	0.4947187529815533	0.6690069788678336	COL9A3; NRAS;	COL9A3|IDBG-85418|ENSG00000092758|1299|; NRAS|IDBG-243969|ENSG00000213281|4893|;
NUP155	ENSG00000113569			Renal cell carcinoma	483	KEGG	9606	2	68	0.4720229957005564	0.6690601177590455	NRAS; RAP1B;	NRAS|IDBG-243969|ENSG00000213281|4893|; RAP1B|IDBG-46140|ENSG00000127314|5908|;
SLC10A3	ENSG00000126903			Signaling by Interleukins	18744	REACTOME	9606	3	110	0.47359995039088	0.6697591975779493	IL6ST; NRAS; TRAF6;	IL6ST|IDBG-21516|ENSG00000134352|3572|; NRAS|IDBG-243969|ENSG00000213281|4893|; TRAF6|IDBG-40102|ENSG00000175104|7189|;
DCST1	ENSG00000163357			Developmental Biology	16794	REACTOME	9606	12	502	0.5039974288933129	0.6756408048938555	AP2S1; ARHGEF7; COL9A3; DCX; LIN28A; NRAS; ONECUT3; PCK1; PFN1; SCN1B; SCN9A; VAV3;	AP2S1|IDBG-59076|ENSG00000042753|1175|; ARHGEF7|IDBG-51160|ENSG00000102606|8874|; COL9A3|IDBG-85418|ENSG00000092758|1299|; DCX|IDBG-82703|ENSG00000077279|1641|; LIN28A|IDBG-94632|ENSG00000131914|79727|; NRAS|IDBG-243969|ENSG00000213281|4893|; ONECUT3|IDBG-14986|ENSG00000205922|390874|; PCK1|IDBG-82362|ENSG00000124253|5105|; PFN1|IDBG-20332|ENSG00000108518|5216|; SCN1B|IDBG-43352|ENSG00000105711|6…
AMPD3	ENSG00000133805			Purine metabolism	503	KEGG	9606	4	174	0.5799319636994708	0.6762225538986282	AMPD3; HPRT1; PGM1; POLR2J2;	AMPD3|IDBG-31696|ENSG00000133805|100130460,272|; HPRT1|IDBG-86864|ENSG00000165704|3251|; PGM1|IDBG-99412|ENSG00000079739|5236|; POLR2J2|IDBG-711460|ENSG00000267645|246721|;
WSB2	ENSG00000176871			Interferon Signaling	18059	REACTOME	9606	4	158	0.5034657932968409	0.6763953483857559	MX1; NEDD4; NUP155; SOCS1;	MX1|IDBG-3941|ENSG00000157601|4599|; NEDD4|IDBG-13236|ENSG00000069869|4734|; NUP155|IDBG-17015|ENSG00000113569|9631|; SOCS1|IDBG-14621|ENSG00000185338|8651|;
SUMF1	ENSG00000144455			Jak-STAT signaling pathway	568	KEGG	9606	4	158	0.5034657932968409	0.6763953483857559	BCL2L1; IL6ST; SOCS1; SPRED1;	BCL2L1|IDBG-63673|ENSG00000171552|598|; IL6ST|IDBG-21516|ENSG00000134352|3572|; SOCS1|IDBG-14621|ENSG00000185338|8651|; SPRED1|IDBG-5867|ENSG00000166068|161742|;
PPP1R13B	ENSG00000088808			Defective AMN causes hereditary megaloblastic anemia 1	17554	REACTOME	9606	2	83	0.579073843305948	0.6764983651475914	CYP8B1; NADK;	CYP8B1|IDBG-28185|ENSG00000180432|1582|; NADK|IDBG-85938|ENSG00000008130|65220|;
SP9	ENSG00000217236			Defective BTD causes biotidinase deficiency	18399	REACTOME	9606	2	83	0.579073843305948	0.6764983651475914	CYP8B1; NADK;	CYP8B1|IDBG-28185|ENSG00000180432|1582|; NADK|IDBG-85938|ENSG00000008130|65220|;
ATP8A1	ENSG00000124406			Defective CD320 causes methylmalonic aciduria	17952	REACTOME	9606	2	83	0.579073843305948	0.6764983651475914	CYP8B1; NADK;	CYP8B1|IDBG-28185|ENSG00000180432|1582|; NADK|IDBG-85938|ENSG00000008130|65220|;
IGFBP5	ENSG00000115461			Defective CUBN causes hereditary megaloblastic anemia 1	18799	REACTOME	9606	2	83	0.579073843305948	0.6764983651475914	CYP8B1; NADK;	CYP8B1|IDBG-28185|ENSG00000180432|1582|; NADK|IDBG-85938|ENSG00000008130|65220|;
CXORF67	ENSG00000187690			Defective GIF causes intrinsic factor deficiency	18673	REACTOME	9606	2	83	0.579073843305948	0.6764983651475914	CYP8B1; NADK;	CYP8B1|IDBG-28185|ENSG00000180432|1582|; NADK|IDBG-85938|ENSG00000008130|65220|;
				Defective HLCS causes multiple carboxylase deficiency	17039	REACTOME	9606	2	83	0.579073843305948	0.6764983651475914	CYP8B1; NADK;	CYP8B1|IDBG-28185|ENSG00000180432|1582|; NADK|IDBG-85938|ENSG00000008130|65220|;
				Defective LMBRD1 causes methylmalonic aciduria and homocystinuria type cblF	17742	REACTOME	9606	2	83	0.579073843305948	0.6764983651475914	CYP8B1; NADK;	CYP8B1|IDBG-28185|ENSG00000180432|1582|; NADK|IDBG-85938|ENSG00000008130|65220|;
				Defective MMAA causes methylmalonic aciduria type cblA	17043	REACTOME	9606	2	83	0.579073843305948	0.6764983651475914	CYP8B1; NADK;	CYP8B1|IDBG-28185|ENSG00000180432|1582|; NADK|IDBG-85938|ENSG00000008130|65220|;
				Defective MMAB causes methylmalonic aciduria type cblB	19453	REACTOME	9606	2	83	0.579073843305948	0.6764983651475914	CYP8B1; NADK;	CYP8B1|IDBG-28185|ENSG00000180432|1582|; NADK|IDBG-85938|ENSG00000008130|65220|;
				Defective MMACHC causes methylmalonic aciduria and homocystinuria type cblC	18190	REACTOME	9606	2	83	0.579073843305948	0.6764983651475914	CYP8B1; NADK;	CYP8B1|IDBG-28185|ENSG00000180432|1582|; NADK|IDBG-85938|ENSG00000008130|65220|;
				Defective MMADHC causes methylmalonic aciduria and homocystinuria type cblD	19174	REACTOME	9606	2	83	0.579073843305948	0.6764983651475914	CYP8B1; NADK;	CYP8B1|IDBG-28185|ENSG00000180432|1582|; NADK|IDBG-85938|ENSG00000008130|65220|;
				Defective MTR causes methylmalonic aciduria and homocystinuria type cblG	17731	REACTOME	9606	2	83	0.579073843305948	0.6764983651475914	CYP8B1; NADK;	CYP8B1|IDBG-28185|ENSG00000180432|1582|; NADK|IDBG-85938|ENSG00000008130|65220|;
				Defective MTRR causes methylmalonic aciduria and homocystinuria type cblE	19395	REACTOME	9606	2	83	0.579073843305948	0.6764983651475914	CYP8B1; NADK;	CYP8B1|IDBG-28185|ENSG00000180432|1582|; NADK|IDBG-85938|ENSG00000008130|65220|;
				Defective MUT causes methylmalonic aciduria mut type	17040	REACTOME	9606	2	83	0.579073843305948	0.6764983651475914	CYP8B1; NADK;	CYP8B1|IDBG-28185|ENSG00000180432|1582|; NADK|IDBG-85938|ENSG00000008130|65220|;
				Defective TCN2 causes hereditary megaloblastic anemia	17169	REACTOME	9606	2	83	0.579073843305948	0.6764983651475914	CYP8B1; NADK;	CYP8B1|IDBG-28185|ENSG00000180432|1582|; NADK|IDBG-85938|ENSG00000008130|65220|;
				Defects in biotin (Btn) metabolism	18233	REACTOME	9606	2	83	0.579073843305948	0.6764983651475914	CYP8B1; NADK;	CYP8B1|IDBG-28185|ENSG00000180432|1582|; NADK|IDBG-85938|ENSG00000008130|65220|;
				Defects in cobalamin (B12) metabolism	18060	REACTOME	9606	2	83	0.579073843305948	0.6764983651475914	CYP8B1; NADK;	CYP8B1|IDBG-28185|ENSG00000180432|1582|; NADK|IDBG-85938|ENSG00000008130|65220|;
				Defects in vitamin and cofactor metabolism	18729	REACTOME	9606	2	83	0.579073843305948	0.6764983651475914	CYP8B1; NADK;	CYP8B1|IDBG-28185|ENSG00000180432|1582|; NADK|IDBG-85938|ENSG00000008130|65220|;
				Hypertrophic cardiomyopathy (HCM)	4395	KEGG	9606	2	83	0.579073843305948	0.6764983651475914	ACTC1; ITGA11;	ACTC1|IDBG-5666|ENSG00000159251|70|; ITGA11|IDBG-18977|ENSG00000137809|22801|;
				IGF1R signaling cascade	19000	REACTOME	9606	2	83	0.579073843305948	0.6764983651475914	NRAS; TLR9;	NRAS|IDBG-243969|ENSG00000213281|4893|; TLR9|IDBG-407857|ENSG00000239732|54106|;
				Insulin receptor signalling cascade	18606	REACTOME	9606	2	83	0.579073843305948	0.6764983651475914	NRAS; TLR9;	NRAS|IDBG-243969|ENSG00000213281|4893|; TLR9|IDBG-407857|ENSG00000239732|54106|;
				Metabolism of vitamins and cofactors	19866	REACTOME	9606	2	83	0.579073843305948	0.6764983651475914	CYP8B1; NADK;	CYP8B1|IDBG-28185|ENSG00000180432|1582|; NADK|IDBG-85938|ENSG00000008130|65220|;
				Metabolism of water-soluble vitamins and cofactors	17389	REACTOME	9606	2	83	0.579073843305948	0.6764983651475914	CYP8B1; NADK;	CYP8B1|IDBG-28185|ENSG00000180432|1582|; NADK|IDBG-85938|ENSG00000008130|65220|;
				Response to elevated platelet cytosolic Ca2+	13131	REACTOME	9606	2	83	0.579073843305948	0.6764983651475914	ALDOA; PFN1;	ALDOA|IDBG-25500|ENSG00000149925|226|; PFN1|IDBG-20332|ENSG00000108518|5216|;
				Signaling by Type 1 Insulin-like Growth Factor 1 Receptor (IGF1R)	13284	REACTOME	9606	2	83	0.579073843305948	0.6764983651475914	NRAS; TLR9;	NRAS|IDBG-243969|ENSG00000213281|4893|; TLR9|IDBG-407857|ENSG00000239732|54106|;
				Glucocorticoid receptor regulatory network	15321	PID NCI	9606	2	69	0.479656170901061	0.6767751452439629	FOS; YWHAH;	FOS|IDBG-12957|ENSG00000170345|2353|; YWHAH|IDBG-4947|ENSG00000128245|7533|;
				Melanoma	490	KEGG	9606	2	72	0.5021462519340477	0.6775685233520556	FGF5; NRAS;	FGF5|IDBG-26501|ENSG00000138675|2250|; NRAS|IDBG-243969|ENSG00000213281|4893|;
				M Phase	18628	REACTOME	9606	7	281	0.4813708497224299	0.6776473465340812	ANAPC11; GORASP1; H3F3A; NUP155; PPP2R2A; PSMA4; PSMB6;	ANAPC11|IDBG-72756|ENSG00000141552|51529|; GORASP1|IDBG-26483|ENSG00000114745|64689|; H3F3A|IDBG-107003|ENSG00000163041|3020,3021|; NUP155|IDBG-17015|ENSG00000113569|9631|; PPP2R2A|IDBG-281526|ENSG00000221914|5520|; PSMA4|IDBG-24777|ENSG00000041357|5685|; PSMB6|IDBG-19703|ENSG00000142507|5694|;
				IL3	15919	NETPATH	9606	2	84	0.5856219654983543	0.6777422746778707	BCL2L1; DOK2;	BCL2L1|IDBG-63673|ENSG00000171552|598|; DOK2|IDBG-9913|ENSG00000147443|9046|;
				Negative epigenetic regulation of rRNA expression	19850	REACTOME	9606	2	84	0.5856219654983543	0.6777422746778707	H3F3A; MBD2;	H3F3A|IDBG-107003|ENSG00000163041|3020,3021|; MBD2|IDBG-3532|ENSG00000134046|8932|;
				Peptide hormone metabolism	19437	REACTOME	9606	2	84	0.5856219654983543	0.6777422746778707	GNB3; VAMP2;	GNB3|IDBG-15164|ENSG00000111664|2784|; VAMP2|IDBG-281536|ENSG00000220205|6844|;
				RNA Polymerase I Promoter Clearance	17889	REACTOME	9606	2	84	0.5856219654983543	0.6777422746778707	H3F3A; MBD2;	H3F3A|IDBG-107003|ENSG00000163041|3020,3021|; MBD2|IDBG-3532|ENSG00000134046|8932|;
				Constitutive PI3K/AKT Signaling in Cancer	13715	REACTOME	9606	2	73	0.5095034180516321	0.6800715169674053	CDKN1B; KIT;	CDKN1B|IDBG-20317|ENSG00000111276|1027|; KIT|IDBG-18980|ENSG00000157404|3815|;
				Metabolism of xenobiotics by cytochrome P450	599	KEGG	9606	2	73	0.5095034180516321	0.6800715169674053	ADH7; CYP3A5;	ADH7|IDBG-31333|ENSG00000196344|131|; CYP3A5|IDBG-29632|ENSG00000106258|1577|;
				Hedgehog 'off' state	18085	REACTOME	9606	3	112	0.48552257293938383	0.6819385229012255	PRKAR2A; PSMA4; PSMB6;	PRKAR2A|IDBG-33721|ENSG00000114302|5576|; PSMA4|IDBG-24777|ENSG00000041357|5685|; PSMB6|IDBG-19703|ENSG00000142507|5694|;
				Alpha6Beta4Integrin	15905	NETPATH	9606	2	74	0.5167894934780138	0.6883101443306305	FOS; YWHAH;	FOS|IDBG-12957|ENSG00000170345|2353|; YWHAH|IDBG-4947|ENSG00000128245|7533|;
				RNA Polymerase I Transcription	16984	REACTOME	9606	2	86	0.5984924804918019	0.6913427157830535	H3F3A; MBD2;	H3F3A|IDBG-107003|ENSG00000163041|3020,3021|; MBD2|IDBG-3532|ENSG00000134046|8932|;
				Osteoclast differentiation	10367	KEGG	9606	3	133	0.601891817796767	0.6939722824597053	FOS; SOCS1; TRAF6;	FOS|IDBG-12957|ENSG00000170345|2353|; SOCS1|IDBG-14621|ENSG00000185338|8651|; TRAF6|IDBG-40102|ENSG00000175104|7189|;
				Cell junction organization	17130	REACTOME	9606	2	87	0.6048147992653372	0.6960438471992149	CLDN2; F11R;	CLDN2|IDBG-81294|ENSG00000165376|9075|; F11R|IDBG-104131|ENSG00000158769|50848|;
				Toxoplasmosis	10385	KEGG	9606	3	119	0.5261904573595317	0.699324091716539	BCL2L1; SOCS1; TRAF6;	BCL2L1|IDBG-63673|ENSG00000171552|598|; SOCS1|IDBG-14621|ENSG00000185338|8651|; TRAF6|IDBG-40102|ENSG00000175104|7189|;
				Mitotic Anaphase	18656	REACTOME	9606	4	181	0.6112138394583186	0.6995002829356313	ANAPC11; PPP2R2A; PSMA4; PSMB6;	ANAPC11|IDBG-72756|ENSG00000141552|51529|; PPP2R2A|IDBG-281526|ENSG00000221914|5520|; PSMA4|IDBG-24777|ENSG00000041357|5685|; PSMB6|IDBG-19703|ENSG00000142507|5694|;
				Apoptosis	485	KEGG	9606	2	88	0.6110618462643945	0.7006237866259662	BCL2L1; PRKAR2A;	BCL2L1|IDBG-63673|ENSG00000171552|598|; PRKAR2A|IDBG-33721|ENSG00000114302|5576|;
				ECM-receptor interaction	468	KEGG	9606	2	88	0.6110618462643945	0.7006237866259662	ITGA11; TNXB;	ITGA11|IDBG-18977|ENSG00000137809|22801|; TNXB|IDBG-79909|ENSG00000168477|7148|;
				Mitotic Metaphase and Anaphase	19900	REACTOME	9606	4	182	0.6155650113382766	0.7031777763531515	ANAPC11; PPP2R2A; PSMA4; PSMB6;	ANAPC11|IDBG-72756|ENSG00000141552|51529|; PPP2R2A|IDBG-281526|ENSG00000221914|5520|; PSMA4|IDBG-24777|ENSG00000041357|5685|; PSMB6|IDBG-19703|ENSG00000142507|5694|;
				AMER1 mutants destabilize the destruction complex	16848	REACTOME	9606	2	81	0.5657523910135769	0.7034909006969627	PSMA4; PSMB6;	PSMA4|IDBG-24777|ENSG00000041357|5685|; PSMB6|IDBG-19703|ENSG00000142507|5694|;
				APC truncation mutants are not K63 polyubiquitinated	16833	REACTOME	9606	2	81	0.5657523910135769	0.7034909006969627	PSMA4; PSMB6;	PSMA4|IDBG-24777|ENSG00000041357|5685|; PSMB6|IDBG-19703|ENSG00000142507|5694|;
				APC truncation mutants have impaired AXIN binding	17628	REACTOME	9606	2	81	0.5657523910135769	0.7034909006969627	PSMA4; PSMB6;	PSMA4|IDBG-24777|ENSG00000041357|5685|; PSMB6|IDBG-19703|ENSG00000142507|5694|;
				AXIN missense mutants destabilize the destruction complex	17110	REACTOME	9606	2	81	0.5657523910135769	0.7034909006969627	PSMA4; PSMB6;	PSMA4|IDBG-24777|ENSG00000041357|5685|; PSMB6|IDBG-19703|ENSG00000142507|5694|;
				AXIN mutants destabilize the destruction complex, activating WNT signaling	16826	REACTOME	9606	2	81	0.5657523910135769	0.7034909006969627	PSMA4; PSMB6;	PSMA4|IDBG-24777|ENSG00000041357|5685|; PSMB6|IDBG-19703|ENSG00000142507|5694|;
				Degradation of beta-catenin by the destruction complex	13328	REACTOME	9606	2	81	0.5657523910135769	0.7034909006969627	PSMA4; PSMB6;	PSMA4|IDBG-24777|ENSG00000041357|5685|; PSMB6|IDBG-19703|ENSG00000142507|5694|;
				NoRC negatively regulates rRNA expression	17921	REACTOME	9606	2	81	0.5657523910135769	0.7034909006969627	H3F3A; MBD2;	H3F3A|IDBG-107003|ENSG00000163041|3020,3021|; MBD2|IDBG-3532|ENSG00000134046|8932|;
				S33 mutants of beta-catenin aren't phosphorylated	18561	REACTOME	9606	2	81	0.5657523910135769	0.7034909006969627	PSMA4; PSMB6;	PSMA4|IDBG-24777|ENSG00000041357|5685|; PSMB6|IDBG-19703|ENSG00000142507|5694|;
				S37 mutants of beta-catenin aren't phosphorylated	19772	REACTOME	9606	2	81	0.5657523910135769	0.7034909006969627	PSMA4; PSMB6;	PSMA4|IDBG-24777|ENSG00000041357|5685|; PSMB6|IDBG-19703|ENSG00000142507|5694|;
				S45 mutants of beta-catenin aren't phosphorylated	18114	REACTOME	9606	2	81	0.5657523910135769	0.7034909006969627	PSMA4; PSMB6;	PSMA4|IDBG-24777|ENSG00000041357|5685|; PSMB6|IDBG-19703|ENSG00000142507|5694|;
				T41 mutants of beta-catenin aren't phosphorylated	17841	REACTOME	9606	2	81	0.5657523910135769	0.7034909006969627	PSMA4; PSMB6;	PSMA4|IDBG-24777|ENSG00000041357|5685|; PSMB6|IDBG-19703|ENSG00000142507|5694|;
				TCF7L2 mutants don't bind CTBP	19152	REACTOME	9606	2	81	0.5657523910135769	0.7034909006969627	PSMA4; PSMB6;	PSMA4|IDBG-24777|ENSG00000041357|5685|; PSMB6|IDBG-19703|ENSG00000142507|5694|;
				Unfolded Protein Response (UPR)	16784	REACTOME	9606	2	81	0.5657523910135769	0.7034909006969627	FKBP14; SEC31A;	FKBP14|IDBG-10945|ENSG00000106080|55033|; SEC31A|IDBG-27208|ENSG00000138674|102724932,22872|;
				deletions in the AMER1 gene destabilize the destruction complex	18145	REACTOME	9606	2	81	0.5657523910135769	0.7034909006969627	PSMA4; PSMB6;	PSMA4|IDBG-24777|ENSG00000041357|5685|; PSMB6|IDBG-19703|ENSG00000142507|5694|;
				deletions in the AXIN genes in hepatocellular carcinoma result in elevated WNT signaling	19027	REACTOME	9606	2	81	0.5657523910135769	0.7034909006969627	PSMA4; PSMB6;	PSMA4|IDBG-24777|ENSG00000041357|5685|; PSMB6|IDBG-19703|ENSG00000142507|5694|;
				misspliced GSK3beta mutants stabilize beta-catenin	18097	REACTOME	9606	2	81	0.5657523910135769	0.7034909006969627	PSMA4; PSMB6;	PSMA4|IDBG-24777|ENSG00000041357|5685|; PSMB6|IDBG-19703|ENSG00000142507|5694|;
				phosphorylation site mutants of CTNNB1 are not targeted to the proteasome by the destruction complex	18661	REACTOME	9606	2	81	0.5657523910135769	0.7034909006969627	PSMA4; PSMB6;	PSMA4|IDBG-24777|ENSG00000041357|5685|; PSMB6|IDBG-19703|ENSG00000142507|5694|;
				truncated APC mutants destabilize the destruction complex	16689	REACTOME	9606	2	81	0.5657523910135769	0.7034909006969627	PSMA4; PSMB6;	PSMA4|IDBG-24777|ENSG00000041357|5685|; PSMB6|IDBG-19703|ENSG00000142507|5694|;
				truncations of AMER1 destabilize the destruction complex	18627	REACTOME	9606	2	81	0.5657523910135769	0.7034909006969627	PSMA4; PSMB6;	PSMA4|IDBG-24777|ENSG00000041357|5685|; PSMB6|IDBG-19703|ENSG00000142507|5694|;
				IRS-mediated signalling	18112	REACTOME	9606	2	76	0.5311457018621192	0.7043949436712224	NRAS; TLR9;	NRAS|IDBG-243969|ENSG00000213281|4893|; TLR9|IDBG-407857|ENSG00000239732|54106|;
				DNA Replication Pre-Initiation	17908	REACTOME	9606	2	82	0.5724506013907134	0.7047300232260176	PSMA4; PSMB6;	PSMA4|IDBG-24777|ENSG00000041357|5685|; PSMB6|IDBG-19703|ENSG00000142507|5694|;
				M/G1 Transition	18934	REACTOME	9606	2	82	0.5724506013907134	0.7047300232260176	PSMA4; PSMB6;	PSMA4|IDBG-24777|ENSG00000041357|5685|; PSMB6|IDBG-19703|ENSG00000142507|5694|;
				Phosphatidylinositol signaling system	528	KEGG	9606	2	82	0.5724506013907134	0.7047300232260176	PI4K2B; PIP4K2A;	PI4K2B|IDBG-12178|ENSG00000038210|285540,55300|; PIP4K2A|IDBG-62249|ENSG00000150867|5305|;
				TSH	15927	NETPATH	9606	2	82	0.5724506013907134	0.7047300232260176	CDKN1B; SOCS1;	CDKN1B|IDBG-20317|ENSG00000111276|1027|; SOCS1|IDBG-14621|ENSG00000185338|8651|;
				AndrogenReceptor	15906	NETPATH	9606	4	164	0.5328881217081943	0.705192418020694	ESR1; IL6ST; RNF6; UBE2I;	ESR1|IDBG-97997|ENSG00000091831|2099|; IL6ST|IDBG-21516|ENSG00000134352|3572|; RNF6|IDBG-17430|ENSG00000127870|6049|; UBE2I|IDBG-8784|ENSG00000103275|7329|;
				Signal Transduction	17980	REACTOME	9606	45	1965	0.5742498910270535	0.705539627544173	ADM2; AP2S1; APOC3; ARHGEF7; ASH2L; ATP6V1G2; CDKN1B; CLPS; COL9A3; DUSP4; ECT2; ESR1; F11R; FSTL3; GNB3; GNG10; GNG2; GNG5; GPR68; GRAP; H3F3A; HRH1; KIT; NEDD4; NRAS; OR13H1; OR6K2; P2RY13; PFN1; PRKAR2A; PSMA4; PSMB6; RAP1B; RHOJ; RNF146; RSPO4; SOCS1; TAS2R14; TFDP1; TLR9; TNRC6A; TRAF6; UTS2D; VAV3; ZFYVE16;	ADM2|IDBG-13523|ENSG00000128165|79924|; AP2S1|IDBG-59076|ENSG00000042753|1175|; APOC3|IDBG-72562|ENSG00000110245|345|; ARHGEF7|IDBG-51160|ENSG00000102606|8874|; ASH2L|IDBG-17300|ENSG00000129691|102723969,9070|; ATP6V1G2|IDBG-238100|ENSG00000213760|534|; CDKN1B|IDBG-20317|ENSG00000111276|1027|; CLPS|IDBG-84391|ENSG00000137392|1208|; COL9A3|IDBG-85418|ENSG00000092758|1299|; DUSP4|IDBG-15549|ENSG000…
				Signaling by Hedgehog	16836	REACTOME	9606	3	128	0.5757755962583004	0.7060105525548208	PRKAR2A; PSMA4; PSMB6;	PRKAR2A|IDBG-33721|ENSG00000114302|5576|; PSMA4|IDBG-24777|ENSG00000041357|5685|; PSMB6|IDBG-19703|ENSG00000142507|5694|;
				Biological oxidations	19512	REACTOME	9606	4	172	0.570737289159755	0.7082643467886116	ADH7; CYP24A1; CYP3A5; CYP8B1;	ADH7|IDBG-31333|ENSG00000196344|131|; CYP24A1|IDBG-81619|ENSG00000019186|1591|; CYP3A5|IDBG-29632|ENSG00000106258|1577|; CYP8B1|IDBG-28185|ENSG00000180432|1582|;
				Oxidative phosphorylation	576	KEGG	9606	3	137	0.6220137699367763	0.7092334129537413	ATP6V1G2; NDUFA11; PPA1;	ATP6V1G2|IDBG-238100|ENSG00000213760|534|; NDUFA11|IDBG-20935|ENSG00000174886|126328|; PPA1|IDBG-77334|ENSG00000180817|5464|;
				HIV Infection	19164	REACTOME	9606	5	209	0.5383785995430905	0.7094199883105116	AP2S1; NUP155; PSMA4; PSMB6; TAF13;	AP2S1|IDBG-59076|ENSG00000042753|1175|; NUP155|IDBG-17015|ENSG00000113569|9631|; PSMA4|IDBG-24777|ENSG00000041357|5685|; PSMB6|IDBG-19703|ENSG00000142507|5694|; TAF13|IDBG-100762|ENSG00000197780|6884|;
				Dilated cardiomyopathy	5714	KEGG	9606	2	90	0.6233304235286072	0.7094257858944369	ACTC1; ITGA11;	ACTC1|IDBG-5666|ENSG00000159251|70|; ITGA11|IDBG-18977|ENSG00000137809|22801|;
				Translocation of GLUT4 to the plasma membrane	13827	REACTOME	9606	2	77	0.5382146715248004	0.7107193739365953	VAMP2; YWHAH;	VAMP2|IDBG-281536|ENSG00000220205|6844|; YWHAH|IDBG-4947|ENSG00000128245|7533|;
				Progesterone-mediated oocyte maturation	5712	KEGG	9606	2	91	0.6293521951212715	0.7136507460274234	ANAPC11; CDC25C;	ANAPC11|IDBG-72756|ENSG00000141552|51529|; CDC25C|IDBG-46926|ENSG00000158402|995|;
				Salivary secretion	10375	KEGG	9606	2	91	0.6293521951212715	0.7136507460274234	CST3; VAMP2;	CST3|IDBG-60095|ENSG00000101439|1471|; VAMP2|IDBG-281536|ENSG00000220205|6844|;
				RNA Polymerase I, RNA Polymerase III, and Mitochondrial Transcription	19264	REACTOME	9606	3	122	0.5430731817246767	0.7140834602252132	H3F3A; MBD2; ZNF143;	H3F3A|IDBG-107003|ENSG00000163041|3020,3021|; MBD2|IDBG-3532|ENSG00000134046|8932|; ZNF143|IDBG-31360|ENSG00000166478|7702|;
				Platelet degranulation	13130	REACTOME	9606	2	78	0.5452102182672078	0.7153713691913682	ALDOA; PFN1;	ALDOA|IDBG-25500|ENSG00000149925|226|; PFN1|IDBG-20332|ENSG00000108518|5216|;
				Lysosome	4356	KEGG	9606	3	123	0.5486236022880846	0.7183249707924498	AP3B2; CTSA; SUMF1;	AP3B2|IDBG-26673|ENSG00000103723|8120|; CTSA|IDBG-78417|ENSG00000064601|5476|; SUMF1|IDBG-14007|ENSG00000144455|285362|;
				IRS-related events	18844	REACTOME	9606	2	79	0.552131919825424	0.721390119349074	NRAS; TLR9;	NRAS|IDBG-243969|ENSG00000213281|4893|; TLR9|IDBG-407857|ENSG00000239732|54106|;
				Antigen processing-Cross presentation	18220	REACTOME	9606	2	80	0.5589794129733179	0.722697232672616	PSMA4; PSMB6;	PSMA4|IDBG-24777|ENSG00000041357|5685|; PSMB6|IDBG-19703|ENSG00000142507|5694|;
				IRS-related events triggered by IGF1R	13282	REACTOME	9606	2	80	0.5589794129733179	0.722697232672616	NRAS; TLR9;	NRAS|IDBG-243969|ENSG00000213281|4893|; TLR9|IDBG-407857|ENSG00000239732|54106|;
				TGF-beta signaling pathway	465	KEGG	9606	2	80	0.5589794129733179	0.722697232672616	TFDP1; ZFYVE16;	TFDP1|IDBG-53460|ENSG00000198176|7027|; ZFYVE16|IDBG-31374|ENSG00000039319|9765|;
				Diseases associated with visual transduction	18427	REACTOME	9606	2	93	0.641171565711868	0.7243949316452183	APOC3; CLPS;	APOC3|IDBG-72562|ENSG00000110245|345|; CLPS|IDBG-84391|ENSG00000137392|1208|;
				Visual phototransduction	18887	REACTOME	9606	2	93	0.641171565711868	0.7243949316452183	APOC3; CLPS;	APOC3|IDBG-72562|ENSG00000110245|345|; CLPS|IDBG-84391|ENSG00000137392|1208|;
				GPCR ligand binding	19266	REACTOME	9606	10	433	0.5556383531681701	0.7244398781812851	ADM2; GNB3; GNG10; GNG2; GNG5; GPR68; HRH1; P2RY13; TAS2R14; UTS2D;	ADM2|IDBG-13523|ENSG00000128165|79924|; GNB3|IDBG-15164|ENSG00000111664|2784|; GNG10|IDBG-407790|ENSG00000242616|2790|; GNG2|IDBG-6595|ENSG00000186469|54331|; GNG5|IDBG-99973|ENSG00000174021|2787|; GPR68|IDBG-16259|ENSG00000119714|8111|; HRH1|IDBG-18663|ENSG00000196639|3269|; P2RY13|IDBG-61535|ENSG00000181631|53829|; TAS2R14|IDBG-19645|ENSG00000212127|50840|; UTS2D|IDBG-69792|ENSG00000188958|2573…
				Cytokine-cytokine receptor interaction	515	KEGG	9606	6	258	0.5585763905565363	0.7267372828714515	IL6ST; KIT; TNFRSF8; TNFSF12; TNFSF13; TNFSF8;	IL6ST|IDBG-21516|ENSG00000134352|3572|; KIT|IDBG-18980|ENSG00000157404|3815|; TNFRSF8|IDBG-90058|ENSG00000120949|943|; TNFSF12|IDBG-408330|ENSG00000239697|8742|; TNFSF13|IDBG-25388|ENSG00000161955|8741|; TNFSF8|IDBG-82328|ENSG00000106952|944|;
				Cell adhesion molecules (CAMs)	440	KEGG	9606	3	144	0.6555389258190666	0.7392756499200421	CLDN2; F11R; NRXN2;	CLDN2|IDBG-81294|ENSG00000165376|9075|; F11R|IDBG-104131|ENSG00000158769|50848|; NRXN2|IDBG-54301|ENSG00000110076|9379|;
				Innate Immune System	17476	REACTOME	9606	12	563	0.6652842329546703	0.7488991911948747	BCL2L1; CDKN1B; DUSP4; FOS; KIT; NRAS; PRKAR2A; SOCS1; TLR9; TNRC6A; TRAF6; VAV3;	BCL2L1|IDBG-63673|ENSG00000171552|598|; CDKN1B|IDBG-20317|ENSG00000111276|1027|; DUSP4|IDBG-15549|ENSG00000120875|1846|; FOS|IDBG-12957|ENSG00000170345|2353|; KIT|IDBG-18980|ENSG00000157404|3815|; NRAS|IDBG-243969|ENSG00000213281|4893|; PRKAR2A|IDBG-33721|ENSG00000114302|5576|; SOCS1|IDBG-14621|ENSG00000185338|8651|; TLR9|IDBG-407857|ENSG00000239732|54106|; TNRC6A|IDBG-21227|ENSG00000090905|10272…
				Melanogenesis	595	KEGG	9606	2	101	0.6854996469761997	0.770252330602348	KIT; NRAS;	KIT|IDBG-18980|ENSG00000157404|3815|; NRAS|IDBG-243969|ENSG00000213281|4893|;
				Purine nucleotides nucleosides metabolism	16184	INOH	9606	2	102	0.6907145849479165	0.7733000244525587	AMPD3; HPRT1;	AMPD3|IDBG-31696|ENSG00000133805|100130460,272|; HPRT1|IDBG-86864|ENSG00000165704|3251|;
				RNA Polymerase II Transcription	18434	REACTOME	9606	2	102	0.6907145849479165	0.7733000244525587	SRSF7; TAF13;	SRSF7|IDBG-46703|ENSG00000115875|6432|; TAF13|IDBG-100762|ENSG00000197780|6884|;
				Pyrimidine metabolism	409	KEGG	9606	2	104	0.700931699066517	0.7833196926276809	DCTD; POLR2J2;	DCTD|IDBG-45729|ENSG00000129187|1635|; POLR2J2|IDBG-711460|ENSG00000267645|246721|;
				VEGFA-VEGFR2 Pathway	18745	REACTOME	9606	2	105	0.7059348286111036	0.7860679713183099	NRAS; VAV3;	NRAS|IDBG-243969|ENSG00000213281|4893|; VAV3|IDBG-100649|ENSG00000134215|10451|;
				SLC-mediated transmembrane transport	19714	REACTOME	9606	5	253	0.7058057964233595	0.7873429281401375	NUP155; SLC1A4; SLC34A1; SLC7A10; SLC7A5;	NUP155|IDBG-17015|ENSG00000113569|9631|; SLC1A4|IDBG-54041|ENSG00000115902|6509|; SLC34A1|IDBG-59893|ENSG00000131183|6569|; SLC7A10|IDBG-42596|ENSG00000130876|56301|; SLC7A5|IDBG-45906|ENSG00000103257|8140|;
				Membrane Trafficking	19875	REACTOME	9606	4	207	0.7142125147823398	0.7938549175098669	GJB4; SEC31A; VAMP2; YWHAH;	GJB4|IDBG-96004|ENSG00000189433|127534|; SEC31A|IDBG-27208|ENSG00000138674|102724932,22872|; VAMP2|IDBG-281536|ENSG00000220205|6844|; YWHAH|IDBG-4947|ENSG00000128245|7533|;
				SRP-dependent cotranslational protein targeting to membrane	13454	REACTOME	9606	2	107	0.7157327353540457	0.7941163921881512	SRP14; SSR2;	SRP14|IDBG-6032|ENSG00000140319|6727|; SSR2|IDBG-103349|ENSG00000163479|6746|;
				Respiratory electron transport, ATP synthesis by chemiosmotic coupling, and heat production by uncoupling proteins.	17200	REACTOME	9606	2	108	0.7205285571020217	0.7980047460377229	NDUFA11; UCP3;	NDUFA11|IDBG-20935|ENSG00000174886|126328|; UCP3|IDBG-64083|ENSG00000175564|7352|;
				Signaling by NOTCH	18790	REACTOME	9606	2	109	0.7252563427824614	0.8003721782849307	TFDP1; TNRC6A;	TFDP1|IDBG-53460|ENSG00000198176|7027|; TNRC6A|IDBG-21227|ENSG00000090905|102724266,27327|;
				Focal adhesion	546	KEGG	9606	4	210	0.7247120097955863	0.8012021861425265	ITGA11; RAP1B; TNXB; VAV3;	ITGA11|IDBG-18977|ENSG00000137809|22801|; RAP1B|IDBG-46140|ENSG00000127314|5908|; TNXB|IDBG-79909|ENSG00000168477|7148|; VAV3|IDBG-100649|ENSG00000134215|10451|;
				Defective B3GAT3 causes JDSSDHD	18524	REACTOME	9606	2	120	0.7729369811953293	0.8041667582133224	BGN; HS6ST1;	BGN|IDBG-89505|ENSG00000182492|633|; HS6ST1|IDBG-69523|ENSG00000136720|9394|;
				Defective B4GALT1 causes B4GALT1-CDG (CDG-2d)	18861	REACTOME	9606	2	120	0.7729369811953293	0.8041667582133224	BGN; HS6ST1;	BGN|IDBG-89505|ENSG00000182492|633|; HS6ST1|IDBG-69523|ENSG00000136720|9394|;
				Defective B4GALT7 causes EDS, progeroid type	17098	REACTOME	9606	2	120	0.7729369811953293	0.8041667582133224	BGN; HS6ST1;	BGN|IDBG-89505|ENSG00000182492|633|; HS6ST1|IDBG-69523|ENSG00000136720|9394|;
				Defective CHST14 causes EDS, musculocontractural type	18372	REACTOME	9606	2	120	0.7729369811953293	0.8041667582133224	BGN; HS6ST1;	BGN|IDBG-89505|ENSG00000182492|633|; HS6ST1|IDBG-69523|ENSG00000136720|9394|;
				Defective CHST3 causes SEDCJD	18611	REACTOME	9606	2	120	0.7729369811953293	0.8041667582133224	BGN; HS6ST1;	BGN|IDBG-89505|ENSG00000182492|633|; HS6ST1|IDBG-69523|ENSG00000136720|9394|;
				Defective CHST6 causes MCDC1	17102	REACTOME	9606	2	120	0.7729369811953293	0.8041667582133224	BGN; HS6ST1;	BGN|IDBG-89505|ENSG00000182492|633|; HS6ST1|IDBG-69523|ENSG00000136720|9394|;
				Defective CHSY1 causes TPBS	19354	REACTOME	9606	2	120	0.7729369811953293	0.8041667582133224	BGN; HS6ST1;	BGN|IDBG-89505|ENSG00000182492|633|; HS6ST1|IDBG-69523|ENSG00000136720|9394|;
				Defective EXT1 causes exostoses 1, TRPS2 and CHDS	18206	REACTOME	9606	2	120	0.7729369811953293	0.8041667582133224	BGN; HS6ST1;	BGN|IDBG-89505|ENSG00000182492|633|; HS6ST1|IDBG-69523|ENSG00000136720|9394|;
				Defective EXT2 causes exostoses 2	18636	REACTOME	9606	2	120	0.7729369811953293	0.8041667582133224	BGN; HS6ST1;	BGN|IDBG-89505|ENSG00000182492|633|; HS6ST1|IDBG-69523|ENSG00000136720|9394|;
				Defective PAPSS2 causes SEMD-PA	17298	REACTOME	9606	2	120	0.7729369811953293	0.8041667582133224	BGN; HS6ST1;	BGN|IDBG-89505|ENSG00000182492|633|; HS6ST1|IDBG-69523|ENSG00000136720|9394|;
				Defective SLC26A2 causes chondrodysplasias	17794	REACTOME	9606	2	120	0.7729369811953293	0.8041667582133224	BGN; HS6ST1;	BGN|IDBG-89505|ENSG00000182492|633|; HS6ST1|IDBG-69523|ENSG00000136720|9394|;
				Diseases associated with glycosaminoglycan metabolism	18653	REACTOME	9606	2	120	0.7729369811953293	0.8041667582133224	BGN; HS6ST1;	BGN|IDBG-89505|ENSG00000182492|633|; HS6ST1|IDBG-69523|ENSG00000136720|9394|;
				Diseases of glycosylation	19039	REACTOME	9606	2	120	0.7729369811953293	0.8041667582133224	BGN; HS6ST1;	BGN|IDBG-89505|ENSG00000182492|633|; HS6ST1|IDBG-69523|ENSG00000136720|9394|;
				G2/M Transition	18803	REACTOME	9606	2	120	0.7729369811953293	0.8041667582133224	CDC25C; PPP2R2A;	CDC25C|IDBG-46926|ENSG00000158402|995|; PPP2R2A|IDBG-281526|ENSG00000221914|5520|;
				Glycosaminoglycan metabolism	18895	REACTOME	9606	2	120	0.7729369811953293	0.8041667582133224	BGN; HS6ST1;	BGN|IDBG-89505|ENSG00000182492|633|; HS6ST1|IDBG-69523|ENSG00000136720|9394|;
				Late Phase of HIV Life Cycle	13791	REACTOME	9606	2	120	0.7729369811953293	0.8041667582133224	NUP155; TAF13;	NUP155|IDBG-17015|ENSG00000113569|9631|; TAF13|IDBG-100762|ENSG00000197780|6884|;
				MPS I - Hurler syndrome	19525	REACTOME	9606	2	120	0.7729369811953293	0.8041667582133224	BGN; HS6ST1;	BGN|IDBG-89505|ENSG00000182492|633|; HS6ST1|IDBG-69523|ENSG00000136720|9394|;
				MPS II - Hunter syndrome	18749	REACTOME	9606	2	120	0.7729369811953293	0.8041667582133224	BGN; HS6ST1;	BGN|IDBG-89505|ENSG00000182492|633|; HS6ST1|IDBG-69523|ENSG00000136720|9394|;
				MPS IIIA - Sanfilippo syndrome A	19535	REACTOME	9606	2	120	0.7729369811953293	0.8041667582133224	BGN; HS6ST1;	BGN|IDBG-89505|ENSG00000182492|633|; HS6ST1|IDBG-69523|ENSG00000136720|9394|;
				MPS IIIB - Sanfilippo syndrome B	19886	REACTOME	9606	2	120	0.7729369811953293	0.8041667582133224	BGN; HS6ST1;	BGN|IDBG-89505|ENSG00000182492|633|; HS6ST1|IDBG-69523|ENSG00000136720|9394|;
				MPS IIIC - Sanfilippo syndrome C	19585	REACTOME	9606	2	120	0.7729369811953293	0.8041667582133224	BGN; HS6ST1;	BGN|IDBG-89505|ENSG00000182492|633|; HS6ST1|IDBG-69523|ENSG00000136720|9394|;
				MPS IIID - Sanfilippo syndrome D	17539	REACTOME	9606	2	120	0.7729369811953293	0.8041667582133224	BGN; HS6ST1;	BGN|IDBG-89505|ENSG00000182492|633|; HS6ST1|IDBG-69523|ENSG00000136720|9394|;
				MPS IV - Morquio syndrome A	18634	REACTOME	9606	2	120	0.7729369811953293	0.8041667582133224	BGN; HS6ST1;	BGN|IDBG-89505|ENSG00000182492|633|; HS6ST1|IDBG-69523|ENSG00000136720|9394|;
				MPS IV - Morquio syndrome B	18458	REACTOME	9606	2	120	0.7729369811953293	0.8041667582133224	BGN; HS6ST1;	BGN|IDBG-89505|ENSG00000182492|633|; HS6ST1|IDBG-69523|ENSG00000136720|9394|;
				MPS IX - Natowicz syndrome	18165	REACTOME	9606	2	120	0.7729369811953293	0.8041667582133224	BGN; HS6ST1;	BGN|IDBG-89505|ENSG00000182492|633|; HS6ST1|IDBG-69523|ENSG00000136720|9394|;
				MPS VI - Maroteaux-Lamy syndrome	17269	REACTOME	9606	2	120	0.7729369811953293	0.8041667582133224	BGN; HS6ST1;	BGN|IDBG-89505|ENSG00000182492|633|; HS6ST1|IDBG-69523|ENSG00000136720|9394|;
				MPS VII - Sly syndrome	19185	REACTOME	9606	2	120	0.7729369811953293	0.8041667582133224	BGN; HS6ST1;	BGN|IDBG-89505|ENSG00000182492|633|; HS6ST1|IDBG-69523|ENSG00000136720|9394|;
				Mucopolysaccharidoses	16934	REACTOME	9606	2	120	0.7729369811953293	0.8041667582133224	BGN; HS6ST1;	BGN|IDBG-89505|ENSG00000182492|633|; HS6ST1|IDBG-69523|ENSG00000136720|9394|;
				TGF-beta signaling	16255	INOH	9606	2	120	0.7729369811953293	0.8041667582133224	PSMA4; PSMB6;	PSMA4|IDBG-24777|ENSG00000041357|5685|; PSMB6|IDBG-19703|ENSG00000142507|5694|;
				Mitotic G2-G2/M phases	19400	REACTOME	9606	2	122	0.7807911935104297	0.8109730379654547	CDC25C; PPP2R2A;	CDC25C|IDBG-46926|ENSG00000158402|995|; PPP2R2A|IDBG-281526|ENSG00000221914|5520|;
				Metabolism of lipids and lipoproteins	16920	REACTOME	9606	11	554	0.7489648149553849	0.8235947609295869	ACSL3; APOC3; CLPS; CTSA; CYP24A1; CYP8B1; PDSS2; PI4K2B; PIP4K2A; PPARD; SUMF1;	ACSL3|IDBG-82223|ENSG00000123983|2181|; APOC3|IDBG-72562|ENSG00000110245|345|; CLPS|IDBG-84391|ENSG00000137392|1208|; CTSA|IDBG-78417|ENSG00000064601|5476|; CYP24A1|IDBG-81619|ENSG00000019186|1591|; CYP8B1|IDBG-28185|ENSG00000180432|1582|; PDSS2|IDBG-94918|ENSG00000164494|57107|; PI4K2B|IDBG-12178|ENSG00000038210|285540,55300|; PIP4K2A|IDBG-62249|ENSG00000150867|5305|; PPARD|IDBG-83938|ENSG000001…
				Signaling by VEGF	17346	REACTOME	9606	2	114	0.7478944899344416	0.8238837696604009	NRAS; VAV3;	NRAS|IDBG-243969|ENSG00000213281|4893|; VAV3|IDBG-100649|ENSG00000134215|10451|;
				Calcium signaling pathway	594	KEGG	9606	3	183	0.8033028977877201	0.8329550181758574	ERBB4; HRH1; STIM2;	ERBB4|IDBG-79992|ENSG00000178568|2066|; HRH1|IDBG-18663|ENSG00000196639|3269|; STIM2|IDBG-12896|ENSG00000109689|57620|;
				Natural killer cell mediated cytotoxicity	578	KEGG	9606	2	130	0.8098785479021362	0.838366738029347	NRAS; VAV3;	NRAS|IDBG-243969|ENSG00000213281|4893|; VAV3|IDBG-100649|ENSG00000134215|10451|;
				Protein processing in endoplasmic reticulum	10363	KEGG	9606	3	171	0.7646392975275718	0.8393376303233381	NFE2L2; SEC31A; SSR2;	NFE2L2|IDBG-75863|ENSG00000116044|4780|; SEC31A|IDBG-27208|ENSG00000138674|102724932,22872|; SSR2|IDBG-103349|ENSG00000163479|6746|;
				JAK STAT pathway and regulation	16125	INOH	9606	5	273	0.7663326411436131	0.8397049152956612	IL6ST; KIT; NRAS; PRKAR2A; SOCS1;	IL6ST|IDBG-21516|ENSG00000134352|3572|; KIT|IDBG-18980|ENSG00000157404|3815|; NRAS|IDBG-243969|ENSG00000213281|4893|; PRKAR2A|IDBG-33721|ENSG00000114302|5576|; SOCS1|IDBG-14621|ENSG00000185338|8651|;
				GPCR signaling	16218	INOH	9606	5	293	0.816997723417165	0.8401074759930249	FGF5; GNB3; NTF3; PRKAR2A; RAP1B;	FGF5|IDBG-26501|ENSG00000138675|2250|; GNB3|IDBG-15164|ENSG00000111664|2784|; NTF3|IDBG-13412|ENSG00000185652|4908|; PRKAR2A|IDBG-33721|ENSG00000114302|5576|; RAP1B|IDBG-46140|ENSG00000127314|5908|;
				HIV Life Cycle	18642	REACTOME	9606	2	131	0.8132631409473696	0.8404625770994556	NUP155; TAF13;	NUP155|IDBG-17015|ENSG00000113569|9631|; TAF13|IDBG-100762|ENSG00000197780|6884|;
				Metabolism of amino acids and derivatives	18377	REACTOME	9606	3	187	0.8149542498640004	0.8408042177227919	CKMT1B; PSMA4; PSMB6;	CKMT1B|IDBG-301703|ENSG00000237289|1159,548596|; PSMA4|IDBG-24777|ENSG00000041357|5685|; PSMB6|IDBG-19703|ENSG00000142507|5694|;
				Cell-Cell communication	17071	REACTOME	9606	2	132	0.8165940599256947	0.8410918817234655	CLDN2; F11R;	CLDN2|IDBG-81294|ENSG00000165376|9075|; F11R|IDBG-104131|ENSG00000158769|50848|;
				Separation of Sister Chromatids	12942	REACTOME	9606	3	173	0.7714825124938849	0.8438516685331343	ANAPC11; PSMA4; PSMB6;	ANAPC11|IDBG-72756|ENSG00000141552|51529|; PSMA4|IDBG-24777|ENSG00000041357|5685|; PSMB6|IDBG-19703|ENSG00000142507|5694|;
				Phospholipid metabolism	18830	REACTOME	9606	2	138	0.8354888286002569	0.8576945117524231	PI4K2B; PIP4K2A;	PI4K2B|IDBG-12178|ENSG00000038210|285540,55300|; PIP4K2A|IDBG-62249|ENSG00000150867|5305|;
				Huntington's disease	4392	KEGG	9606	3	198	0.8440272262557638	0.8650229284014296	AP2S1; NDUFA11; POLR2J2;	AP2S1|IDBG-59076|ENSG00000042753|1175|; NDUFA11|IDBG-20935|ENSG00000174886|126328|; POLR2J2|IDBG-711460|ENSG00000267645|246721|;
				Translation	17867	REACTOME	9606	2	145	0.8553058913336365	0.8751308623248135	SRP14; SSR2;	SRP14|IDBG-6032|ENSG00000140319|6727|; SSR2|IDBG-103349|ENSG00000163479|6746|;
				BCR	15916	NETPATH	9606	2	157	0.8842894193948363	0.9032906796462956	FOS; PIP4K2A;	FOS|IDBG-12957|ENSG00000170345|2353|; PIP4K2A|IDBG-62249|ENSG00000150867|5305|;
				Neuroactive ligand-receptor interaction	416	KEGG	9606	4	275	0.8872420948713622	0.9048112452648546	GABRA1; GZMA; HRH1; P2RY13;	GABRA1|IDBG-56393|ENSG00000022355|2554|; GZMA|IDBG-20850|ENSG00000145649|3001|; HRH1|IDBG-18663|ENSG00000196639|3269|; P2RY13|IDBG-61535|ENSG00000181631|53829|;
				TSLP	15928	NETPATH	9606	2	161	0.8926954138857435	0.9088727607601144	DOK2; PTPN7;	DOK2|IDBG-9913|ENSG00000147443|9046|; PTPN7|IDBG-105825|ENSG00000143851|5778|;
				RNA transport	10361	KEGG	9606	2	170	0.9095831174533335	0.9245433660956581	NUP155; UBE2I;	NUP155|IDBG-17015|ENSG00000113569|9631|; UBE2I|IDBG-8784|ENSG00000103275|7329|;
				Fatty acid, triacylglycerol, and ketone body metabolism	13534	REACTOME	9606	2	176	0.9194283947576993	0.9330160065028871	ACSL3; PPARD;	ACSL3|IDBG-82223|ENSG00000123983|2181|; PPARD|IDBG-83938|ENSG00000112033|5467|;
				EPO signaling pathway	16151	INOH	9606	2	181	0.9268563137163844	0.9374749621550338	KIT; PRKAR2A;	KIT|IDBG-18980|ENSG00000157404|3815|; PRKAR2A|IDBG-33721|ENSG00000114302|5576|;
				IL-7 signaling	16106	INOH	9606	2	180	0.9254242113295694	0.9375609222978262	KIT; PRKAR2A;	KIT|IDBG-18980|ENSG00000157404|3815|; PRKAR2A|IDBG-33721|ENSG00000114302|5576|;
				Class A/1 (Rhodopsin-like receptors)	13250	REACTOME	9606	4	307	0.930746528009645	0.9383382615170646	GPR68; HRH1; P2RY13; UTS2D;	GPR68|IDBG-16259|ENSG00000119714|8111|; HRH1|IDBG-18663|ENSG00000196639|3269|; P2RY13|IDBG-61535|ENSG00000181631|53829|; UTS2D|IDBG-69792|ENSG00000188958|257313|;
				VEGF signaling pathway	16190	INOH	9606	2	183	0.9296433082180436	0.9387574582986127	KIT; PRKAR2A;	KIT|IDBG-18980|ENSG00000157404|3815|; PRKAR2A|IDBG-33721|ENSG00000114302|5576|;
				GPCR downstream signaling	18003	REACTOME	9606	15	923	0.9512449836606439	0.9574420193848175	ADM2; ARHGEF7; ECT2; GNB3; GNG10; GNG2; GNG5; GPR68; HRH1; OR13H1; OR6K2; P2RY13; TAS2R14; UTS2D; VAV3;	ADM2|IDBG-13523|ENSG00000128165|79924|; ARHGEF7|IDBG-51160|ENSG00000102606|8874|; ECT2|IDBG-65239|ENSG00000114346|1894|; GNB3|IDBG-15164|ENSG00000111664|2784|; GNG10|IDBG-407790|ENSG00000242616|2790|; GNG2|IDBG-6595|ENSG00000186469|54331|; GNG5|IDBG-99973|ENSG00000174021|2787|; GPR68|IDBG-16259|ENSG00000119714|8111|; HRH1|IDBG-18663|ENSG00000196639|3269|; OR13H1|IDBG-86402|ENSG00000171054|347468|…
				Signaling by GPCR	17449	REACTOME	9606	17	1035	0.956430442280086	0.9610959566326718	ADM2; ARHGEF7; ECT2; GNB3; GNG10; GNG2; GNG5; GPR68; HRH1; NRAS; OR13H1; OR6K2; P2RY13; PRKAR2A; TAS2R14; UTS2D; VAV3;	ADM2|IDBG-13523|ENSG00000128165|79924|; ARHGEF7|IDBG-51160|ENSG00000102606|8874|; ECT2|IDBG-65239|ENSG00000114346|1894|; GNB3|IDBG-15164|ENSG00000111664|2784|; GNG10|IDBG-407790|ENSG00000242616|2790|; GNG2|IDBG-6595|ENSG00000186469|54331|; GNG5|IDBG-99973|ENSG00000174021|2787|; GPR68|IDBG-16259|ENSG00000119714|8111|; HRH1|IDBG-18663|ENSG00000196639|3269|; NRAS|IDBG-243969|ENSG00000213281|4893|; O…
				Generic Transcription Pathway	13742	REACTOME	9606	6	458	0.9592488272155782	0.9623632714597847	ESR1; PPARD; RARB; TFDP1; ZNF673; ZNF740;	ESR1|IDBG-97997|ENSG00000091831|2099|; PPARD|IDBG-83938|ENSG00000112033|5467|; RARB|IDBG-22486|ENSG00000077092|5915|; TFDP1|IDBG-53460|ENSG00000198176|7027|; ZNF673|IDBG-59097|ENSG00000147121|55634|; ZNF740|IDBG-36050|ENSG00000139651|283337|;
				Olfactory transduction	447	KEGG	9606	2	429	0.99961831050034	0.99961831050034	OR13H1; OR6K2;	OR13H1|IDBG-86402|ENSG00000171054|347468|; OR6K2|IDBG-103813|ENSG00000196171|81448|;
				Olfactory Signaling Pathway	13226	REACTOME	9606	2	387	0.9990280680748369	1.0	OR13H1; OR6K2;	OR13H1|IDBG-86402|ENSG00000171054|347468|; OR6K2|IDBG-103813|ENSG00000196171|81448|;

## Sheet: ST12_mir_downregulated
Gene name	Ensembl ID			Pathway Name	Pathway Id	Source Name	Organism	Pathway uploaded gene count	Genes in InnateDB for this entity	Pathway p-value	Pathway p-value (corrected)	Gene Symbols	Genes (Symbol|IDBG-ID|Ensembl|Entrez|Fold Change|P-Value)
RBPMS2	ENSG00000166831			IL4-mediated signaling events	15439	PID NCI	9606	10	60	5.176039833871107E-4	0.15321077908258476	BCL2L1; CCL11; CCL26; FCER2; IL10; IRF4; IRS2; SOCS1; SOCS5; STAT6;	BCL2L1|IDBG-63673|ENSG00000171552|598|; CCL11|IDBG-40645|ENSG00000172156|6356|; CCL26|IDBG-22717|ENSG00000006606|10344|; FCER2|IDBG-23316|ENSG00000104921|2208|; IL10|IDBG-106270|ENSG00000136634|3586|; IRF4|IDBG-55681|ENSG00000137265|3662|; IRS2|IDBG-50213|ENSG00000185950|8660|; SOCS1|IDBG-14621|ENSG00000185338|8651|; SOCS5|IDBG-50628|ENSG00000171150|9655|; STAT6|IDBG-42122|ENSG00000166888|6778|;
PPP2R5B	ENSG00000068971			Intrinsic Pathway for Apoptosis	19328	REACTOME	9606	8	38	3.668201003174283E-4	0.1628681245409382	BAK1; BAX; BCL2L1; BMF; CASP7; TFDP1; YWHAB; YWHAG;	BAK1|IDBG-82944|ENSG00000030110|578|; BAX|IDBG-61459|ENSG00000087088|581|; BCL2L1|IDBG-63673|ENSG00000171552|598|; BMF|IDBG-6070|ENSG00000104081|90427|; CASP7|IDBG-90066|ENSG00000165806|840|; TFDP1|IDBG-53460|ENSG00000198176|7027|; YWHAB|IDBG-76944|ENSG00000166913|7529|; YWHAG|IDBG-23145|ENSG00000170027|7532|;
SCN3B	ENSG00000166257			Role of parkin in ubiquitin-proteasomal pathway	4098	PID BIOCARTA	9606	4	8	3.163322906909573E-4	0.2809030741335701	PARK2; UBE2E2; UBE2G1; UBE2L3;	PARK2|IDBG-98830|ENSG00000185345|5071|; UBE2E2|IDBG-22010|ENSG00000182247|7325|; UBE2G1|IDBG-18727|ENSG00000132388|7326|; UBE2L3|IDBG-2059|ENSG00000185651|7332|;
CRHBP	ENSG00000145708			Antigen processing: Ubiquitination & Proteasome degradation	12981	REACTOME	9606	19	212	0.0065606249324748735	0.5825834940037687	ANAPC7; ASB13; ASB15; FBXO3; FBXW7; KEAP1; KLHL20; KLHL21; NEDD4; PARK2; PSMB11; PSMB8; PSMD5; SOCS1; UBE2E2; UBE2G1; UBE2L3; VHL; ZBTB16;	ANAPC7|IDBG-57027|ENSG00000196510|51434|; ASB13|IDBG-49274|ENSG00000196372|79754|; ASB15|IDBG-38894|ENSG00000146809|142685|; FBXO3|IDBG-38875|ENSG00000110429|26273|; FBXW7|IDBG-41233|ENSG00000109670|55294|; KEAP1|IDBG-27562|ENSG00000079999|9817|; KLHL20|IDBG-104885|ENSG00000076321|27252|; KLHL21|IDBG-88014|ENSG00000162413|9903|; NEDD4|IDBG-13236|ENSG00000069869|4734|; PARK2|IDBG-98830|ENSG0000018…
BTC	ENSG00000174808			Signaling events mediated by HDAC Class II	15366	PID NCI	9606	5	34	0.02209560771723697	0.5945727167547403	ANKRA2; RFXANK; SRF; UBE2I; YWHAB;	ANKRA2|IDBG-28108|ENSG00000164331|57763|; RFXANK|IDBG-39533|ENSG00000064490|8625|; SRF|IDBG-87849|ENSG00000112658|6722|; UBE2I|IDBG-8784|ENSG00000103275|7329|; YWHAB|IDBG-76944|ENSG00000166913|7529|;
TMEM144	ENSG00000164124			Uptake and actions of bacterial toxins	17696	REACTOME	9606	4	16	0.006048687638822731	0.5968038470305095	MAP2K7; STX1B; SV2B; VAMP2;	MAP2K7|IDBG-24000|ENSG00000076984|5609|; STX1B|IDBG-27543|ENSG00000099365|112755|; SV2B|IDBG-30872|ENSG00000185518|9899|; VAMP2|IDBG-281536|ENSG00000220205|6844|;
DIRAS1	ENSG00000176490			Neuronal System	17312	REACTOME	9606	21	274	0.023316117906652487	0.6089621382678649	ACHE; CACNA2D3; CAMK2A; CAMKK1; DLG4; GABBR2; GJC1; GNG10; GNG3; GRIN2B; KCNA5; KCNC3; KCNH6; KCNJ2; KCNJ9; KCNK4; KCNQ3; SLC1A2; SLC1A6; SLC6A13; VAMP2;	ACHE|IDBG-32513|ENSG00000087085|43|; CACNA2D3|IDBG-40636|ENSG00000157445|55799|; CAMK2A|IDBG-53452|ENSG00000070808|815|; CAMKK1|IDBG-17992|ENSG00000004660|84254|; DLG4|IDBG-23446|ENSG00000132535|1742|; GABBR2|IDBG-78321|ENSG00000136928|9568|; GJC1|IDBG-54323|ENSG00000182963|10052|; GNG10|IDBG-407790|ENSG00000242616|2790|; GNG3|IDBG-51707|ENSG00000162188|2785|; GRIN2B|IDBG-777050|ENSG00000273079|2…
USP54	ENSG00000166348			Class I MHC mediated antigen processing & presentation	19282	REACTOME	9606	20	256	0.0220652061320798	0.6123094701652144	ANAPC7; ASB13; ASB15; FBXO3; FBXW7; KEAP1; KLHL20; KLHL21; NEDD4; PARK2; PSMB11; PSMB8; PSMD5; SEC13; SOCS1; UBE2E2; UBE2G1; UBE2L3; VHL; ZBTB16;	ANAPC7|IDBG-57027|ENSG00000196510|51434|; ASB13|IDBG-49274|ENSG00000196372|79754|; ASB15|IDBG-38894|ENSG00000146809|142685|; FBXO3|IDBG-38875|ENSG00000110429|26273|; FBXW7|IDBG-41233|ENSG00000109670|55294|; KEAP1|IDBG-27562|ENSG00000079999|9817|; KLHL20|IDBG-104885|ENSG00000076321|27252|; KLHL21|IDBG-88014|ENSG00000162413|9903|; NEDD4|IDBG-13236|ENSG00000069869|4734|; PARK2|IDBG-98830|ENSG0000018…
GRIN2B	ENSG00000273079			N-glycan trimming in the ER and Calnexin/Calreticulin cycle	13431	REACTOME	9606	3	13	0.02202079029955311	0.6307890898710697	MAN1B1; MLEC; MOGS;	MAN1B1|IDBG-93060|ENSG00000177239|11253|; MLEC|IDBG-60957|ENSG00000110917|9761|; MOGS|IDBG-57447|ENSG00000115275|7841|;
SERPINE2	ENSG00000135919			Role of mitochondria in apoptotic signaling	3988	PID BIOCARTA	9606	3	13	0.02202079029955311	0.6307890898710697	BAK1; BAX; BCL2L1;	BAK1|IDBG-82944|ENSG00000030110|578|; BAX|IDBG-61459|ENSG00000087088|581|; BCL2L1|IDBG-63673|ENSG00000171552|598|;
BTBD3	ENSG00000132640			S1P2 pathway	15183	PID NCI	9606	3	13	0.02202079029955311	0.6307890898710697	CDH5; FOS; S1PR2;	CDH5|IDBG-34871|ENSG00000179776|1003|; FOS|IDBG-12957|ENSG00000170345|2353|; S1PR2|IDBG-730032|ENSG00000267534|9294|;
ZNF397	ENSG00000186812			Amyotrophic lateral sclerosis (ALS)	2798	KEGG	9606	6	51	0.03453256114793031	0.652444985092811	BAX; BCL2L1; GRIN2B; MAPK11; NEFM; SLC1A2;	BAX|IDBG-61459|ENSG00000087088|581|; BCL2L1|IDBG-63673|ENSG00000171552|598|; GRIN2B|IDBG-777050|ENSG00000273079|2904|; MAPK11|IDBG-13123|ENSG00000185386|5600|; NEFM|IDBG-12599|ENSG00000104722|4741|; SLC1A2|IDBG-39801|ENSG00000110436|6506|;
VPS4B	ENSG00000119541			BMP2 signaling	16264	INOH	9606	7	64	0.03318207303237896	0.6547929078389448	ACVR1; ACVR1B; BAMBI; BMP4; BMP5; MAPK11; TGFBR1;	ACVR1|IDBG-72930|ENSG00000115170|90|; ACVR1B|IDBG-33695|ENSG00000135503|91|; BAMBI|IDBG-66015|ENSG00000095739|25805|; BMP4|IDBG-6966|ENSG00000125378|652|; BMP5|IDBG-91207|ENSG00000112175|653|; MAPK11|IDBG-13123|ENSG00000185386|5600|; TGFBR1|IDBG-78488|ENSG00000106799|7046|;
FAM150B	ENSG00000189292			HIF-1-alpha transcription factor network	15518	PID NCI	9606	7	64	0.03318207303237896	0.6547929078389448	ENG; FOS; HMOX1; PFKFB3; PGM1; SLC2A1; TFRC;	ENG|IDBG-86582|ENSG00000106991|2022|; FOS|IDBG-12957|ENSG00000170345|2353|; HMOX1|IDBG-5374|ENSG00000100292|3162|; PFKFB3|IDBG-50922|ENSG00000170525|5209|; PGM1|IDBG-99412|ENSG00000079739|5236|; SLC2A1|IDBG-97330|ENSG00000117394|6513|; TFRC|IDBG-71016|ENSG00000072274|102724492,7037|;
VNN3	ENSG00000093134			Netrin-mediated signaling events	15097	PID NCI	9606	4	26	0.034049344654033094	0.6573003924517693	AGAP2; CAMK2A; NTN1; WASL;	AGAP2|IDBG-43540|ENSG00000135439|116986|; CAMK2A|IDBG-53452|ENSG00000070808|815|; NTN1|IDBG-29663|ENSG00000065320|9423|; WASL|IDBG-38956|ENSG00000106299|8976|;
LRRC4	ENSG00000128594			TGF-beta signaling pathway	465	KEGG	9606	8	80	0.03779426935937062	0.6580649253161002	ACVR1; ACVR1B; BAMBI; BMP4; BMP5; ID4; TFDP1; TGFBR1;	ACVR1|IDBG-72930|ENSG00000115170|90|; ACVR1B|IDBG-33695|ENSG00000135503|91|; BAMBI|IDBG-66015|ENSG00000095739|25805|; BMP4|IDBG-6966|ENSG00000125378|652|; BMP5|IDBG-91207|ENSG00000112175|653|; ID4|IDBG-64059|ENSG00000172201|3400|; TFDP1|IDBG-53460|ENSG00000198176|7027|; TGFBR1|IDBG-78488|ENSG00000106799|7046|;
TMEFF1	ENSG00000241697			Arachidonic acid metabolism	418	KEGG	9606	7	63	0.030774068712536243	0.6665212930910289	GPX3; HPGDS; PLA2G2C; PLA2G2D; PLA2G2F; PLA2G5; PTGES;	GPX3|IDBG-54044|ENSG00000211445|2878|; HPGDS|IDBG-30441|ENSG00000163106|27306|; PLA2G2C|IDBG-92834|ENSG00000187980|391013|; PLA2G2D|IDBG-92826|ENSG00000117215|26279|; PLA2G2F|IDBG-92829|ENSG00000158786|64600|; PLA2G5|IDBG-92814|ENSG00000127472|5322|; PTGES|IDBG-89226|ENSG00000148344|9536|;
C10ORF105	ENSG00000214688			Activation of G protein gated Potassium channels	13351	REACTOME	9606	5	25	0.006006797977067264	0.6667545754544664	GABBR2; GNG10; GNG3; KCNJ2; KCNJ9;	GABBR2|IDBG-78321|ENSG00000136928|9568|; GNG10|IDBG-407790|ENSG00000242616|2790|; GNG3|IDBG-51707|ENSG00000162188|2785|; KCNJ2|IDBG-66556|ENSG00000123700|3759|; KCNJ9|IDBG-103981|ENSG00000162728|3765|;
BARHL1	ENSG00000125492			G protein gated Potassium channels	17648	REACTOME	9606	5	25	0.006006797977067264	0.6667545754544664	GABBR2; GNG10; GNG3; KCNJ2; KCNJ9;	GABBR2|IDBG-78321|ENSG00000136928|9568|; GNG10|IDBG-407790|ENSG00000242616|2790|; GNG3|IDBG-51707|ENSG00000162188|2785|; KCNJ2|IDBG-66556|ENSG00000123700|3759|; KCNJ9|IDBG-103981|ENSG00000162728|3765|;
UGCG	ENSG00000148154			Inhibition of voltage gated Ca2+ channels via Gbeta/gamma subunits	13344	REACTOME	9606	5	25	0.006006797977067264	0.6667545754544664	GABBR2; GNG10; GNG3; KCNJ2; KCNJ9;	GABBR2|IDBG-78321|ENSG00000136928|9568|; GNG10|IDBG-407790|ENSG00000242616|2790|; GNG3|IDBG-51707|ENSG00000162188|2785|; KCNJ2|IDBG-66556|ENSG00000123700|3759|; KCNJ9|IDBG-103981|ENSG00000162728|3765|;
OLFML2A	ENSG00000185585			Apoptotic signaling in response to dna damage	4073	PID BIOCARTA	9606	3	14	0.027047099441809094	0.6671617862312911	BAX; BCL2L1; CASP7;	BAX|IDBG-61459|ENSG00000087088|581|; BCL2L1|IDBG-63673|ENSG00000171552|598|; CASP7|IDBG-90066|ENSG00000165806|840|;
KRTAP10-5	ENSG00000241123			Il-10 anti-inflammatory signaling pathway	4128	PID BIOCARTA	9606	3	14	0.027047099441809094	0.6671617862312911	BLVRB; HMOX1; IL10;	BLVRB|IDBG-51566|ENSG00000090013|645|; HMOX1|IDBG-5374|ENSG00000100292|3162|; IL10|IDBG-106270|ENSG00000136634|3586|;
ZNF792	ENSG00000180884			Activation of GABAB receptors	17880	REACTOME	9606	5	39	0.037646472428080155	0.6686013503227036	GABBR2; GNG10; GNG3; KCNJ2; KCNJ9;	GABBR2|IDBG-78321|ENSG00000136928|9568|; GNG10|IDBG-407790|ENSG00000242616|2790|; GNG3|IDBG-51707|ENSG00000162188|2785|; KCNJ2|IDBG-66556|ENSG00000123700|3759|; KCNJ9|IDBG-103981|ENSG00000162728|3765|;
MARK4	ENSG00000007047			GABA B receptor activation	13345	REACTOME	9606	5	39	0.037646472428080155	0.6686013503227036	GABBR2; GNG10; GNG3; KCNJ2; KCNJ9;	GABBR2|IDBG-78321|ENSG00000136928|9568|; GNG10|IDBG-407790|ENSG00000242616|2790|; GNG3|IDBG-51707|ENSG00000162188|2785|; KCNJ2|IDBG-66556|ENSG00000123700|3759|; KCNJ9|IDBG-103981|ENSG00000162728|3765|;
GLTP	ENSG00000139433			Acyl chain remodelling of PI	13500	REACTOME	9606	3	15	0.032630609659963374	0.6738600320476158	PLA2G2D; PLA2G2F; PLA2G5;	PLA2G2D|IDBG-92826|ENSG00000117215|26279|; PLA2G2F|IDBG-92829|ENSG00000158786|64600|; PLA2G5|IDBG-92814|ENSG00000127472|5322|;
TMEM133	ENSG00000170647			Glycogen synthesis	17246	REACTOME	9606	3	15	0.032630609659963374	0.6738600320476158	PGM1; PGM2; UGP2;	PGM1|IDBG-99412|ENSG00000079739|5236|; PGM2|IDBG-13303|ENSG00000169299|55276|; UGP2|IDBG-53755|ENSG00000169764|7360|;
ZNF788	ENSG00000214189			Clearance of Nuclear Envelope Membranes from Chromatin	12935	REACTOME	9606	2	6	0.030415811405310668	0.6752310131978968	LEMD2; VRK1;	LEMD2|IDBG-83257|ENSG00000161904|221496|; VRK1|IDBG-19297|ENSG00000100749|7443|;
DCAF6	ENSG00000143164			Heme degradation	13610	REACTOME	9606	2	6	0.030415811405310668	0.6752310131978968	BLVRB; HMOX1;	BLVRB|IDBG-51566|ENSG00000090013|645|; HMOX1|IDBG-5374|ENSG00000100292|3162|;
FOXG1	ENSG00000176165			Fat digestion and absorption	10369	KEGG	9606	7	41	0.0030781058341583004	0.6833394951831427	CLPS; MOGAT2; PLA2G2C; PLA2G2D; PLA2G2F; PLA2G5; SCARB1;	CLPS|IDBG-84391|ENSG00000137392|1208|; MOGAT2|IDBG-64956|ENSG00000166391|80168|; PLA2G2C|IDBG-92834|ENSG00000187980|391013|; PLA2G2D|IDBG-92826|ENSG00000117215|26279|; PLA2G2F|IDBG-92829|ENSG00000158786|64600|; PLA2G5|IDBG-92814|ENSG00000127472|5322|; SCARB1|IDBG-63952|ENSG00000073060|949|;
HSD17B11	ENSG00000198189			Ubiquitin mediated proteolysis	519	KEGG	9606	12	140	0.037005704172326376	0.6846055271880379	ANAPC7; ERCC8; FBXW7; KEAP1; NEDD4; PARK2; SOCS1; UBE2E2; UBE2G1; UBE2I; UBE2L3; VHL;	ANAPC7|IDBG-57027|ENSG00000196510|51434|; ERCC8|IDBG-22959|ENSG00000049167|1161|; FBXW7|IDBG-41233|ENSG00000109670|55294|; KEAP1|IDBG-27562|ENSG00000079999|9817|; NEDD4|IDBG-13236|ENSG00000069869|4734|; PARK2|IDBG-98830|ENSG00000185345|5071|; SOCS1|IDBG-14621|ENSG00000185338|8651|; UBE2E2|IDBG-22010|ENSG00000182247|7325|; UBE2G1|IDBG-18727|ENSG00000132388|7326|; UBE2I|IDBG-8784|ENSG00000103275|73…
RAD23B	ENSG00000119318			Potassium Channels	18590	REACTOME	9606	10	100	0.021657570970518684	0.6868543936364497	GABBR2; GNG10; GNG3; KCNA5; KCNC3; KCNH6; KCNJ2; KCNJ9; KCNK4; KCNQ3;	GABBR2|IDBG-78321|ENSG00000136928|9568|; GNG10|IDBG-407790|ENSG00000242616|2790|; GNG3|IDBG-51707|ENSG00000162188|2785|; KCNA5|IDBG-13330|ENSG00000130037|3741|; KCNC3|IDBG-64255|ENSG00000131398|3748|; KCNH6|IDBG-63321|ENSG00000173826|81033|; KCNJ2|IDBG-66556|ENSG00000123700|3759|; KCNJ9|IDBG-103981|ENSG00000162728|3765|; KCNK4|IDBG-53522|ENSG00000182450|50801|; KCNQ3|IDBG-35895|ENSG00000184156|37…
PPP2R3A	ENSG00000073711			Galactose catabolism	13544	REACTOME	9606	2	5	0.0209373797657544	0.6886071567403669	PGM1; PGM2;	PGM1|IDBG-99412|ENSG00000079739|5236|; PGM2|IDBG-13303|ENSG00000169299|55276|;
DUSP10	ENSG00000143507			Toxicity of botulinum toxin type D (BoNT/D)	18979	REACTOME	9606	2	5	0.0209373797657544	0.6886071567403669	SV2B; VAMP2;	SV2B|IDBG-30872|ENSG00000185518|9899|; VAMP2|IDBG-281536|ENSG00000220205|6844|;
WARS2	ENSG00000116874			Toxicity of botulinum toxin type F (BoNT/F)	19912	REACTOME	9606	2	5	0.0209373797657544	0.6886071567403669	SV2B; VAMP2;	SV2B|IDBG-30872|ENSG00000185518|9899|; VAMP2|IDBG-281536|ENSG00000220205|6844|;
BCL2L1	ENSG00000171552			Activation of BH3-only proteins	18409	REACTOME	9606	4	25	0.029910847846938166	0.6989692865284498	BMF; TFDP1; YWHAB; YWHAG;	BMF|IDBG-6070|ENSG00000104081|90427|; TFDP1|IDBG-53460|ENSG00000198176|7027|; YWHAB|IDBG-76944|ENSG00000166913|7529|; YWHAG|IDBG-23145|ENSG00000170027|7532|;
SERPINH1	ENSG00000149257			alpha-Linolenic acid metabolism	406	KEGG	9606	4	25	0.029910847846938166	0.6989692865284498	PLA2G2C; PLA2G2D; PLA2G2F; PLA2G5;	PLA2G2C|IDBG-92834|ENSG00000187980|391013|; PLA2G2D|IDBG-92826|ENSG00000117215|26279|; PLA2G2F|IDBG-92829|ENSG00000158786|64600|; PLA2G5|IDBG-92814|ENSG00000127472|5322|;
PDSS2	ENSG00000164494			Neurofascin interactions	13870	REACTOME	9606	2	7	0.041245096831507864	0.7043393458919035	DCX; SDCBP;	DCX|IDBG-82703|ENSG00000077279|1641|; SDCBP|IDBG-22706|ENSG00000137575|6386|;
KRTAP10-1	ENSG00000215455			Galactose metabolism	407	KEGG	9606	5	31	0.015170914691107	0.709040644510685	AKR1B10; G6PC3; PGM1; PGM2; UGP2;	AKR1B10|IDBG-42217|ENSG00000198074|57016|; G6PC3|IDBG-53289|ENSG00000141349|92579|; PGM1|IDBG-99412|ENSG00000079739|5236|; PGM2|IDBG-13303|ENSG00000169299|55276|; UGP2|IDBG-53755|ENSG00000169764|7360|;
FAM213A	ENSG00000122378			Interaction between L1 and Ankyrins	13875	REACTOME	9606	5	31	0.015170914691107	0.709040644510685	KCNQ3; SCN3B; SCN4B; SCN9A; SPTBN2;	KCNQ3|IDBG-35895|ENSG00000184156|3786|; SCN3B|IDBG-74903|ENSG00000166257|55800|; SCN4B|IDBG-73460|ENSG00000177098|6330|; SCN9A|IDBG-74205|ENSG00000169432|6335|; SPTBN2|IDBG-59582|ENSG00000173898|6712|;
TMEM125	ENSG00000179178			Inwardly rectifying K+ channels	18309	REACTOME	9606	5	31	0.015170914691107	0.709040644510685	GABBR2; GNG10; GNG3; KCNJ2; KCNJ9;	GABBR2|IDBG-78321|ENSG00000136928|9568|; GNG10|IDBG-407790|ENSG00000242616|2790|; GNG3|IDBG-51707|ENSG00000162188|2785|; KCNJ2|IDBG-66556|ENSG00000123700|3759|; KCNJ9|IDBG-103981|ENSG00000162728|3765|;
POTEM	ENSG00000222036			Protein processing in endoplasmic reticulum	10363	KEGG	9606	15	171	0.017661694970206213	0.712890233342869	ATXN3; BAK1; BAX; LMAN1L; MAN1B1; MAP2K7; MOGS; NPLOC4; NSFL1C; PARK2; RAD23B; RNF185; SEC13; UBE2E2; UBE2G1;	ATXN3|IDBG-16734|ENSG00000066427|4287|; BAK1|IDBG-82944|ENSG00000030110|578|; BAX|IDBG-61459|ENSG00000087088|581|; LMAN1L|IDBG-22649|ENSG00000140506|79748|; MAN1B1|IDBG-93060|ENSG00000177239|11253|; MAP2K7|IDBG-24000|ENSG00000076984|5609|; MOGS|IDBG-57447|ENSG00000115275|7841|; NPLOC4|IDBG-72366|ENSG00000182446|55666|; NSFL1C|IDBG-39809|ENSG00000088833|55968|; PARK2|IDBG-98830|ENSG00000185345|507…
TECTB	ENSG00000119913			Association of TriC/CCT with target proteins during biosynthesis	13422	REACTOME	9606	4	29	0.04836523424440886	0.7158054668172512	FBXL5; FBXW4; FBXW7; FKBP9;	FBXL5|IDBG-10508|ENSG00000118564|26234|; FBXW4|IDBG-87371|ENSG00000107829|6468|; FBXW7|IDBG-41233|ENSG00000109670|55294|; FKBP9|IDBG-11742|ENSG00000122642|11328|;
POTEG	ENSG00000187537			Linoleic acid metabolism	539	KEGG	9606	4	29	0.04836523424440886	0.7158054668172512	PLA2G2C; PLA2G2D; PLA2G2F; PLA2G5;	PLA2G2C|IDBG-92834|ENSG00000187980|391013|; PLA2G2D|IDBG-92826|ENSG00000117215|26279|; PLA2G2F|IDBG-92829|ENSG00000158786|64600|; PLA2G5|IDBG-92814|ENSG00000127472|5322|;
LFNG	ENSG00000106003			Acyl chain remodelling of PS	13502	REACTOME	9606	3	17	0.04544007994334217	0.7205498391015687	PLA2G2D; PLA2G2F; PLA2G5;	PLA2G2D|IDBG-92826|ENSG00000117215|26279|; PLA2G2F|IDBG-92829|ENSG00000158786|64600|; PLA2G5|IDBG-92814|ENSG00000127472|5322|;
SPP2	ENSG00000072080			CREB phosphorylation through the activation of CaMKII	13797	REACTOME	9606	3	17	0.04544007994334217	0.7205498391015687	CAMK2A; DLG4; GRIN2B;	CAMK2A|IDBG-53452|ENSG00000070808|815|; DLG4|IDBG-23446|ENSG00000132535|1742|; GRIN2B|IDBG-777050|ENSG00000273079|2904|;
BRI3BP	ENSG00000184992			Unblocking of NMDA receptor, glutamate binding and activation	13798	REACTOME	9606	3	17	0.04544007994334217	0.7205498391015687	CAMK2A; DLG4; GRIN2B;	CAMK2A|IDBG-53452|ENSG00000070808|815|; DLG4|IDBG-23446|ENSG00000132535|1742|; GRIN2B|IDBG-777050|ENSG00000273079|2904|;
PAIP2	ENSG00000120727			IL2 signaling events mediated by STAT5	15584	PID NCI	9606	4	28	0.043276069068028375	0.7250782892907396	BCL2L1; CDK6; FASLG; FOXP3;	BCL2L1|IDBG-63673|ENSG00000171552|598|; CDK6|IDBG-26773|ENSG00000105810|1021|; FASLG|IDBG-104856|ENSG00000117560|356|; FOXP3|IDBG-66215|ENSG00000049768|50943|;
TMEM120B	ENSG00000188735			Oocyte meiosis	8113	KEGG	9606	10	114	0.04736563293580654	0.7251841732240726	ANAPC7; CAMK2A; CCNE2; CPEB3; PKMYT1; PPP2R5B; PRKX; SMC3; YWHAB; YWHAG;	ANAPC7|IDBG-57027|ENSG00000196510|51434|; CAMK2A|IDBG-53452|ENSG00000070808|815|; CCNE2|IDBG-29174|ENSG00000175305|9134|; CPEB3|IDBG-82435|ENSG00000107864|22849|; PKMYT1|IDBG-11227|ENSG00000127564|9088|; PPP2R5B|IDBG-55992|ENSG00000068971|5526|; PRKX|IDBG-41523|ENSG00000183943|5613|; SMC3|IDBG-89416|ENSG00000108055|9126|; YWHAB|IDBG-76944|ENSG00000166913|7529|; YWHAG|IDBG-23145|ENSG00000170027|75…
SZRD1	ENSG00000055070			Er associated degradation (erad) pathway	4067	PID BIOCARTA	9606	4	19	0.011492435756048058	0.7289487822407625	MAN1B1; MAN2C1; MOGS; UBE2I;	MAN1B1|IDBG-93060|ENSG00000177239|11253|; MAN2C1|IDBG-23274|ENSG00000140400|4123|; MOGS|IDBG-57447|ENSG00000115275|7841|; UBE2I|IDBG-8784|ENSG00000103275|7329|;
UBE2L3	ENSG00000185651			Transmission across Chemical Synapses	18918	REACTOME	9606	15	194	0.046925583516081934	0.731051195829487	ACHE; CACNA2D3; CAMK2A; CAMKK1; DLG4; GABBR2; GNG10; GNG3; GRIN2B; KCNJ2; KCNJ9; SLC1A2; SLC1A6; SLC6A13; VAMP2;	ACHE|IDBG-32513|ENSG00000087085|43|; CACNA2D3|IDBG-40636|ENSG00000157445|55799|; CAMK2A|IDBG-53452|ENSG00000070808|815|; CAMKK1|IDBG-17992|ENSG00000004660|84254|; DLG4|IDBG-23446|ENSG00000132535|1742|; GABBR2|IDBG-78321|ENSG00000136928|9568|; GNG10|IDBG-407790|ENSG00000242616|2790|; GNG3|IDBG-51707|ENSG00000162188|2785|; GRIN2B|IDBG-777050|ENSG00000273079|2904|; KCNJ2|IDBG-66556|ENSG00000123700|3…
[truncated: 953 more rows]
